# Supplementary material for: Tooth morphology elucidates shark evolution across the end-Cretaceous mass extinction
Source: PLoS Biol. 2021 Aug 10;19(8):e3001108. doi: 10.1371/journal.pbio.3001108 (PMC8354442; doi:10.1371/journal.pbio.3001108)
Supplement: S1 Data — (XLSX) [file pbio.3001108.s002.xlsx]

## Sheet: Sheet1
Source	Image.Label	File.Name	Used	Duplicate	Dental.Unit	Sp#	View	Standardized Position	Relative.Position	Clade	Superorder	Order	Family	Genus	Species	Palaeo-Oceanic Basin	Continent	Country	Locale	Formation	Era	Period	Epoch	Sub	Age	Age.2	Age.3	Age.PD	Side	Preservation	Comments	Scale	Ontogeny	Sex	Depositional environment & Petrography	MidAge	MaxAge	MinAge	Page	File.Type	Entered By
Case & Cappetta 1997	Plate 1:1A	Heterodontus-granti-nov-sp_Case-&-Cappetta-1997_1(1A)		x		AMNH 12141	lingual	lateroposterior	latero-anterior	Selachimorpha	Galeomorphii	Heterodontiformes	Heterodontidae	Heterodontus	Heterodontus granti nov. sp.	Western Interior Seaway	North America	U.S.A	Texas, Hunt County	Kemp Formation; Kemp Clay; Navarro Group	Mesozoic	Cretaceous	Upper	late	Maastrichtian		Maastrichtian	x		C	Holotype; SEM Image				Quartz sand and Clay	69	72	66	161	.jpg	M.Bazzi
Case & Cappetta 1997	Plate 1:1E	Heterodontus-granti-nov-sp_Case-&-Cappetta-1997_1(1E)	x			AMNH 12141	labial	lateroposterior	latero-anterior	Selachimorpha	Galeomorphii	Heterodontiformes	Heterodontidae	Heterodontus	Heterodontus granti nov. sp.	Western Interior Seaway	North America	U.S.A	Texas, Hunt County	Kemp Formation; Kemp Clay; Navarro Group	Mesozoic	Cretaceous	Upper	late	Maastrichtian		Maastrichtian	x		C	Holotype; SEM Image				Quartz sand and Clay	69	72	66	161	.jpg	M.Bazzi
Case & Cappetta 1997	Plate 1:2D	Heterodontus-granti-nov-sp_Case-&-Cappetta-1997_1(2D)	x			AMNH 12142	lingual	anterior	anterior	Selachimorpha	Galeomorphii	Heterodontiformes	Heterodontidae	Heterodontus	Heterodontus granti nov. sp.	Western Interior Seaway	North America	U.S.A	Texas, Hunt County	Kemp Formation; Kemp Clay; Navarro Group	Mesozoic	Cretaceous	Upper	late	Maastrichtian		Maastrichtian	x		C	Paratype; SEM Image				Quartz sand and Clay	69	72	66	161	.jpg	M.Bazzi
Case & Cappetta 1997	Plate 2:1B	Heterodontus-granti-nov-sp_Case-&-Cappetta-1997_2(1B)				AMNH 12143	oblique labial	lateroposterior	lateral	Selachimorpha	Galeomorphii	Heterodontiformes	Heterodontidae	Heterodontus	Heterodontus granti nov. sp.	Western Interior Seaway	North America	U.S.A	Texas, Hunt County	Kemp Formation; Kemp Clay; Navarro Group	Mesozoic	Cretaceous	Upper	late	Maastrichtian		Maastrichtian	x		C	Paratype; SEM Image				Quartz sand and Clay	69	72	66	163	.jpg	M.Bazzi
Case & Cappetta 1997	Plate 2:1C	Heterodontus-granti-nov-sp_Case-&-Cappetta-1997_2(1C)				AMNH 12143	oblique labial	lateroposterior	lateral	Selachimorpha	Galeomorphii	Heterodontiformes	Heterodontidae	Heterodontus	Heterodontus granti nov. sp.	Western Interior Seaway	North America	U.S.A	Texas, Hunt County	Kemp Formation; Kemp Clay; Navarro Group	Mesozoic	Cretaceous	Upper	late	Maastrichtian		Maastrichtian	x		C	Paratype; SEM Image				Quartz sand and Clay	69	72	66	163	.jpg	M.Bazzi
Case & Cappetta 1997	Plate 2:2A	Hexanchus-sp_Case-&-Cappetta-1997_2(2A)		x		AMNH 12146a	lingual	lateroposterior	lateral	Selachimorpha	Squalomorphii	Hexanchiformes	Hexanchidae	Hexanchus	Hexanchus sp.	Western Interior Seaway	North America	U.S.A	Texas, Hunt County	Kemp Formation; Kemp Clay; Navarro Group	Mesozoic	Cretaceous	Upper	late	Maastrichtian		Maastrichtian	x		C	Fragment of lateral tooth				Quartz sand and Clay	69	72	66	163	.jpg	M.Bazzi
Case & Cappetta 1997	Plate 2:2B	Hexanchus-sp_Case-&-Cappetta-1997_2(2B)	x			AMNH 12146a	labial	lateroposterior	lateral	Selachimorpha	Squalomorphii	Hexanchiformes	Hexanchidae	Hexanchus	Hexanchus sp.	Western Interior Seaway	North America	U.S.A	Texas, Hunt County	Kemp Formation; Kemp Clay; Navarro Group	Mesozoic	Cretaceous	Upper	late	Maastrichtian		Maastrichtian	x		C	Fragment of lateral tooth				Quartz sand and Clay	69	72	66	163	.jpg	M.Bazzi
Case & Cappetta 1997	Plate 3:1A	Squalicorax-pristodontus_Case-&-Cappetta-1997_3(1A)		x		AMNH 12147	lingual	lateroposterior	lateral	Selachimorpha	Galeomorphii	Lamniformes	Anacoracidae	Squalicorax	Squalicorax pristodontus	Western Interior Seaway	North America	U.S.A	Texas, Hunt County	Kemp Formation; Kemp Clay; Navarro Group	Mesozoic	Cretaceous	Upper	late	Maastrichtian		Maastrichtian	x		C					Quartz sand and Clay	69	72	66	165	.jpg	M.Bazzi
Case & Cappetta 1997	Plate 3:1B	Squalicorax-pristodontus_Case-&-Cappetta-1997_3(1B)	x			AMNH 12147	labial	lateroposterior	lateral	Selachimorpha	Galeomorphii	Lamniformes	Anacoracidae	Squalicorax	Squalicorax pristodontus	Western Interior Seaway	North America	U.S.A	Texas, Hunt County	Kemp Formation; Kemp Clay; Navarro Group	Mesozoic	Cretaceous	Upper	late	Maastrichtian		Maastrichtian	x		C					Quartz sand and Clay	69	72	66	165	.jpg	M.Bazzi
Case & Cappetta 1997	Plate 3:2A	Squalicorax-kaupi_Case-&-Cappetta-1997_3(2A)		x		AMNH 12148	lingual	lateroposterior	latero-anterior	Selachimorpha	Galeomorphii	Lamniformes	Anacoracidae	Squalicorax	Squalicorax kaupi	Western Interior Seaway	North America	U.S.A	Texas, Hunt County	Kemp Formation; Kemp Clay; Navarro Group	Mesozoic	Cretaceous	Upper	late	Maastrichtian		Maastrichtian	x		C					Quartz sand and Clay	69	72	66	165	.jpg	M.Bazzi
Case & Cappetta 1997	Plate 3:2B	Squalicorax-kaupi_Case-&-Cappetta-1997_3(2B)	x			AMNH 12148	labial	lateroposterior	latero-anterior	Selachimorpha	Galeomorphii	Lamniformes	Anacoracidae	Squalicorax	Squalicorax kaupi	Western Interior Seaway	North America	U.S.A	Texas, Hunt County	Kemp Formation; Kemp Clay; Navarro Group	Mesozoic	Cretaceous	Upper	late	Maastrichtian		Maastrichtian	x		C					Quartz sand and Clay	69	72	66	165	.jpg	M.Bazzi
Case & Cappetta 1997	Plate 3:9A	Scapanorhynchus-sp_Case-&-Cappetta-1997_3(9A)		x		AMNH 12149a	lingual	lateroposterior	latero-anterior	Selachimorpha	Galeomorphii	Lamniformes	Mitsukurinidae	Scapanorhynchus	Scapanorhynchus sp.	Western Interior Seaway	North America	U.S.A	Texas, Hunt County	Kemp Formation; Kemp Clay; Navarro Group	Mesozoic	Cretaceous	Upper	late	Maastrichtian		Maastrichtian	x		C					Quartz sand and Clay	69	72	66	165	.jpg	M.Bazzi
Case & Cappetta 1997	Plate 3:9B	Scapanorhynchus-sp_Case-&-Cappetta-1997_3(9B)	x			AMNH 12149a	labial	lateroposterior	latero-anterior	Selachimorpha	Galeomorphii	Lamniformes	Mitsukurinidae	Scapanorhynchus	Scapanorhynchus sp.	Western Interior Seaway	North America	U.S.A	Texas, Hunt County	Kemp Formation; Kemp Clay; Navarro Group	Mesozoic	Cretaceous	Upper	late	Maastrichtian		Maastrichtian	x		C					Quartz sand and Clay	69	72	66	165	.jpg	M.Bazzi
Case & Cappetta 1997	Plate 3:10A	Cretolamna-sp_Case-&-Cappetta-1997_3(10A)		x		AMNH 12149b	lingual	lateroposterior	lateral	Selachimorpha	Galeomorphii	Lamniformes	Cretoxyrhinidae	Cretolamna	Cretolamna sp.	Western Interior Seaway	North America	U.S.A	Texas, Hunt County	Kemp Formation; Kemp Clay; Navarro Group	Mesozoic	Cretaceous	Upper	late	Maastrichtian		Maastrichtian	x		C					Quartz sand and Clay	69	72	66	165	.jpg	M.Bazzi
Case & Cappetta 1997	Plate 3:10B	Cretolamna-sp_Case-&-Cappetta-1997_3(10B)	x			AMNH 12149b	labial	lateroposterior	lateral	Selachimorpha	Galeomorphii	Lamniformes	Cretoxyrhinidae	Cretolamna	Cretolamna sp.	Western Interior Seaway	North America	U.S.A	Texas, Hunt County	Kemp Formation; Kemp Clay; Navarro Group	Mesozoic	Cretaceous	Upper	late	Maastrichtian		Maastrichtian	x		C					Quartz sand and Clay	69	72	66	165	.jpg	M.Bazzi
Case & Cappetta 1997	Plate 3:3A	Pseudocorax-granti_Case-&-Cappetta-1997_3(3A)	x		upper	AMNH 12150	labial	lateroposterior	lateral	Selachimorpha	Galeomorphii	Lamniformes	Anacoracidae	Pseudocorax	Pseudocorax granti	Western Interior Seaway	North America	U.S.A	Texas, Hunt County	Kemp Formation; Kemp Clay; Navarro Group	Mesozoic	Cretaceous	Upper	late	Maastrichtian		Maastrichtian	x		C					Quartz sand and Clay	69	72	66	165	.jpg	M.Bazzi
Case & Cappetta 1997	Plate 3:3B	Pseudocorax-granti_Case-&-Cappetta-1997_3(3B)		x	upper	AMNH 12150	lingual	lateroposterior	lateral	Selachimorpha	Galeomorphii	Lamniformes	Anacoracidae	Pseudocorax	Pseudocorax granti	Western Interior Seaway	North America	U.S.A	Texas, Hunt County	Kemp Formation; Kemp Clay; Navarro Group	Mesozoic	Cretaceous	Upper	late	Maastrichtian		Maastrichtian	x		C					Quartz sand and Clay	69	72	66	165	.jpg	M.Bazzi
Case & Cappetta 1997	Plate 3:4A	Pseudocorax-granti_Case-&-Cappetta-1997_3(4A)		x		AMNH 12151	lingual	anterior	anterior	Selachimorpha	Galeomorphii	Lamniformes	Anacoracidae	Pseudocorax	Pseudocorax granti	Western Interior Seaway	North America	U.S.A	Texas, Hunt County	Kemp Formation; Kemp Clay; Navarro Group	Mesozoic	Cretaceous	Upper	late	Maastrichtian		Maastrichtian	x		C					Quartz sand and Clay	69	72	66	165	.jpg	M.Bazzi
Case & Cappetta 1997	Plate 3:4B	Pseudocorax-granti_Case-&-Cappetta-1997_3(4B)	x			AMNH 12151	labial	anterior	anterior	Selachimorpha	Galeomorphii	Lamniformes	Anacoracidae	Pseudocorax	Pseudocorax granti	Western Interior Seaway	North America	U.S.A	Texas, Hunt County	Kemp Formation; Kemp Clay; Navarro Group	Mesozoic	Cretaceous	Upper	late	Maastrichtian		Maastrichtian	x		C					Quartz sand and Clay	69	72	66	165	.jpg	M.Bazzi
Case & Cappetta 1997	Plate 3:8A	Serratolamna-serrata_Case-&-Cappetta-1997_3(8A)		x		AMNH 12153	lingual	lateroposterior	lateral	Selachimorpha	Galeomorphii	Lamniformes	Cretoxyrhinidae	Serratolamna	Serratolamna serrata	Western Interior Seaway	North America	U.S.A	Texas, Hunt County	Kemp Formation; Kemp Clay; Navarro Group	Mesozoic	Cretaceous	Upper	late	Maastrichtian		Maastrichtian	x		C	Very lateral				Quartz sand and Clay	69	72	66	165	.jpg	M.Bazzi
Case & Cappetta 1997	Plate 3:8B	Serratolamna-serrata_Case-&-Cappetta-1997_3(8B)	x			AMNH 12153	labial	lateroposterior	lateral	Selachimorpha	Galeomorphii	Lamniformes	Cretoxyrhinidae	Serratolamna	Serratolamna serrata	Western Interior Seaway	North America	U.S.A	Texas, Hunt County	Kemp Formation; Kemp Clay; Navarro Group	Mesozoic	Cretaceous	Upper	late	Maastrichtian		Maastrichtian	x		C	Very lateral				Quartz sand and Clay	69	72	66	165	.jpg	M.Bazzi
Case & Cappetta 1997	Plate 3:6A	Serratolamna-serrata_Case-&-Cappetta-1997_3(6A)		x		AMNH 12154	lingual	anterior	anterior	Selachimorpha	Galeomorphii	Lamniformes	Cretoxyrhinidae	Serratolamna	Serratolamna serrata	Western Interior Seaway	North America	U.S.A	Texas, Hunt County	Kemp Formation; Kemp Clay; Navarro Group	Mesozoic	Cretaceous	Upper	late	Maastrichtian		Maastrichtian	x		C					Quartz sand and Clay	69	72	66	165	.jpg	M.Bazzi
Case & Cappetta 1997	Plate 3:6B	Serratolamna-serrata_Case-&-Cappetta-1997_3(6B)	x			AMNH 12154	labial	anterior	anterior	Selachimorpha	Galeomorphii	Lamniformes	Cretoxyrhinidae	Serratolamna	Serratolamna serrata	Western Interior Seaway	North America	U.S.A	Texas, Hunt County	Kemp Formation; Kemp Clay; Navarro Group	Mesozoic	Cretaceous	Upper	late	Maastrichtian		Maastrichtian	x		C					Quartz sand and Clay	69	72	66	165	.jpg	M.Bazzi
Case & Cappetta 1997	Plate 3:5A	Serratolamna-serrata_Case-&-Cappetta-1997_3(5A)		x		AMNH 12155	lingual	lateroposterior	latero-anterior	Selachimorpha	Galeomorphii	Lamniformes	Cretoxyrhinidae	Serratolamna	Serratolamna serrata	Western Interior Seaway	North America	U.S.A	Texas, Hunt County	Kemp Formation; Kemp Clay; Navarro Group	Mesozoic	Cretaceous	Upper	late	Maastrichtian		Maastrichtian	x		C					Quartz sand and Clay	69	72	66	165	.jpg	M.Bazzi
Case & Cappetta 1997	Plate 3:5B	Serratolamna-serrata_Case-&-Cappetta-1997_3(5B)	x			AMNH 12155	labial	lateroposterior	latero-anterior	Selachimorpha	Galeomorphii	Lamniformes	Cretoxyrhinidae	Serratolamna	Serratolamna serrata	Western Interior Seaway	North America	U.S.A	Texas, Hunt County	Kemp Formation; Kemp Clay; Navarro Group	Mesozoic	Cretaceous	Upper	late	Maastrichtian		Maastrichtian	x		C					Quartz sand and Clay	69	72	66	165	.jpg	M.Bazzi
Case & Cappetta 1997	Plate 3:7A	Serratolamna-serrata_Case-&-Cappetta-1997_3(7A)		x		AMNH 12156	lingual	lateroposterior	lateral	Selachimorpha	Galeomorphii	Lamniformes	Cretoxyrhinidae	Serratolamna	Serratolamna serrata	Western Interior Seaway	North America	U.S.A	Texas, Hunt County	Kemp Formation; Kemp Clay; Navarro Group	Mesozoic	Cretaceous	Upper	late	Maastrichtian		Maastrichtian	x		C					Quartz sand and Clay	69	72	66	165	.jpg	M.Bazzi
Case & Cappetta 1997	Plate 3:7B	Serratolamna-serrata_Case-&-Cappetta-1997_3(7B)	x			AMNH 12156	labial	lateroposterior	lateral	Selachimorpha	Galeomorphii	Lamniformes	Cretoxyrhinidae	Serratolamna	Serratolamna serrata	Western Interior Seaway	North America	U.S.A	Texas, Hunt County	Kemp Formation; Kemp Clay; Navarro Group	Mesozoic	Cretaceous	Upper	late	Maastrichtian		Maastrichtian	x		C					Quartz sand and Clay	69	72	66	165	.jpg	M.Bazzi
Case & Cappetta 1997	Plate 3:11A	Cretolamna-maroccana_Case-&-Cappetta-1997_3(11A)		x		AMNH 12157	lingual	lateroposterior	lateral	Selachimorpha	Galeomorphii	Lamniformes	Cretoxyrhinidae	Cretolamna	Cretolamna maroccana	Western Interior Seaway	North America	U.S.A	Texas, Hunt County	Kemp Formation; Kemp Clay; Navarro Group	Mesozoic	Cretaceous	Upper	late	Maastrichtian		Maastrichtian	x		C					Quartz sand and Clay	69	72	66	165	.jpg	M.Bazzi
Case & Cappetta 1997	Plate 3:11B	Cretolamna-maroccana_Case-&-Cappetta-1997_3(11B)	x			AMNH 12157	labial	lateroposterior	lateral	Selachimorpha	Galeomorphii	Lamniformes	Cretoxyrhinidae	Cretolamna	Cretolamna maroccana	Western Interior Seaway	North America	U.S.A	Texas, Hunt County	Kemp Formation; Kemp Clay; Navarro Group	Mesozoic	Cretaceous	Upper	late	Maastrichtian		Maastrichtian	x		C					Quartz sand and Clay	69	72	66	165	.jpg	M.Bazzi
Case & Cappetta 1997	Plate 3:12A	Cretolamna-maroccana_Case-&-Cappetta-1997_3(12A)		x		AMNH 12158	lingual	lateroposterior	lateral	Selachimorpha	Galeomorphii	Lamniformes	Cretoxyrhinidae	Cretolamna	Cretolamna maroccana	Western Interior Seaway	North America	U.S.A	Texas, Hunt County	Kemp Formation; Kemp Clay; Navarro Group	Mesozoic	Cretaceous	Upper	late	Maastrichtian		Maastrichtian	x		C					Quartz sand and Clay	69	72	66	165	.jpg	M.Bazzi
Case & Cappetta 1997	Plate 3:12B	Cretolamna-maroccana_Case-&-Cappetta-1997_3(12B)	x			AMNH 12158	labial	lateroposterior	lateral	Selachimorpha	Galeomorphii	Lamniformes	Cretoxyrhinidae	Cretolamna	Cretolamna maroccana	Western Interior Seaway	North America	U.S.A	Texas, Hunt County	Kemp Formation; Kemp Clay; Navarro Group	Mesozoic	Cretaceous	Upper	late	Maastrichtian		Maastrichtian	x		C					Quartz sand and Clay	69	72	66	165	.jpg	M.Bazzi
Case & Cappetta 1997	Plate 7:1A	Carcharias-cf-samhammeri_Case-&-Cappetta-1997_7(1A)		x	upper	AMNH 12159	lingual	lateroposterior	lateral	Selachimorpha	Galeomorphii	Lamniformes	Odontaspididae	Carcharias	Carcharias cf. samhammeri	Western Interior Seaway	North America	U.S.A	Texas, Hunt County	Kemp Formation; Kemp Clay; Navarro Group	Mesozoic	Cretaceous	Upper	late	Maastrichtian		Maastrichtian	x		C					Quartz sand and Clay	69	72	66	173	.jpg	M.Bazzi
Case & Cappetta 1997	Plate 7:1B	Carcharias-cf-samhammeri_Case-&-Cappetta-1997_7(1B)	x		upper	AMNH 12159	labial	lateroposterior	lateral	Selachimorpha	Galeomorphii	Lamniformes	Odontaspididae	Carcharias	Carcharias cf. samhammeri	Western Interior Seaway	North America	U.S.A	Texas, Hunt County	Kemp Formation; Kemp Clay; Navarro Group	Mesozoic	Cretaceous	Upper	late	Maastrichtian		Maastrichtian	x		C					Quartz sand and Clay	69	72	66	173	.jpg	M.Bazzi
Case & Cappetta 1997	Plate 7:2A	Carcharias-sp_Case-&-Cappetta-1997_7(2A)		x	lower	AMNH 12160	lingual	lateroposterior	latero-anterior	Selachimorpha	Galeomorphii	Lamniformes	Odontaspididae	Carcharias	Carcharias sp.	Western Interior Seaway	North America	U.S.A	Texas, Hunt County	Kemp Formation; Kemp Clay; Navarro Group	Mesozoic	Cretaceous	Upper	late	Maastrichtian		Maastrichtian	x		C					Quartz sand and Clay	69	72	66	173	.jpg	M.Bazzi
Case & Cappetta 1997	Plate 7:2B	Carcharias-sp_Case-&-Cappetta-1997_7(2B)	x		lower	AMNH 12160	labial	lateroposterior	latero-anterior	Selachimorpha	Galeomorphii	Lamniformes	Odontaspididae	Carcharias	Carcharias sp.	Western Interior Seaway	North America	U.S.A	Texas, Hunt County	Kemp Formation; Kemp Clay; Navarro Group	Mesozoic	Cretaceous	Upper	late	Maastrichtian		Maastrichtian	x		C					Quartz sand and Clay	69	72	66	173	.jpg	M.Bazzi
Case & Cappetta 1997	Plate 7:3A	Carcharias-holmdelensis_Case-&-Cappetta-1997_7(3A)		x		AMNH 12161a	lingual	lateroposterior	latero-anterior	Selachimorpha	Galeomorphii	Lamniformes	Odontaspididae	Carcharias	Carcharias holmdelensis	Western Interior Seaway	North America	U.S.A	Texas, Hunt County	Kemp Formation; Kemp Clay; Navarro Group	Mesozoic	Cretaceous	Upper	late	Maastrichtian		Maastrichtian	x		C					Quartz sand and Clay	69	72	66	173	.jpg	M.Bazzi
Case & Cappetta 1997	Plate 7:3B	Carcharias-holmdelensis_Case-&-Cappetta-1997_7(3B)	x			AMNH 12161a	labial	lateroposterior	latero-anterior	Selachimorpha	Galeomorphii	Lamniformes	Odontaspididae	Carcharias	Carcharias holmdelensis	Western Interior Seaway	North America	U.S.A	Texas, Hunt County	Kemp Formation; Kemp Clay; Navarro Group	Mesozoic	Cretaceous	Upper	late	Maastrichtian		Maastrichtian	x		C					Quartz sand and Clay	69	72	66	173	.jpg	M.Bazzi
Case & Cappetta 1997	Plate 7:4	Carcharias-holmdelensis_Case-&-Cappetta-1997_7(4)	x		lower	AMNH 12161b	lingual	lateroposterior	lateral	Selachimorpha	Galeomorphii	Lamniformes	Odontaspididae	Carcharias	Carcharias holmdelensis	Western Interior Seaway	North America	U.S.A	Texas, Hunt County	Kemp Formation; Kemp Clay; Navarro Group	Mesozoic	Cretaceous	Upper	late	Maastrichtian		Maastrichtian	x		C					Quartz sand and Clay	69	72	66	173	.jpg	M.Bazzi
Case & Cappetta 1997	Plate 7:5	Carcharias-holmdelensis_Case-&-Cappetta-1997_7(5)	x			AMNH 12162a	lingual	anterior	anterior	Selachimorpha	Galeomorphii	Lamniformes	Odontaspididae	Carcharias	Carcharias holmdelensis	Western Interior Seaway	North America	U.S.A	Texas, Hunt County	Kemp Formation; Kemp Clay; Navarro Group	Mesozoic	Cretaceous	Upper	late	Maastrichtian		Maastrichtian	x		C					Quartz sand and Clay	69	72	66	173	.jpg	M.Bazzi
Case & Cappetta 1997	Plate 7:7A	Carcharias-heathi-nov-sp_Case-&-Cappetta-1997_7(7A)	x		upper	AMNH 12163	labial	lateroposterior	lateral	Selachimorpha	Galeomorphii	Lamniformes	Odontaspididae	Carcharias	Carcharias heathi nov. sp.	Western Interior Seaway	North America	U.S.A	Texas, Hunt County	Kemp Formation; Kemp Clay; Navarro Group	Mesozoic	Cretaceous	Upper	late	Maastrichtian		Maastrichtian	x		C					Quartz sand and Clay	69	72	66	173	.jpg	M.Bazzi
Case & Cappetta 1997	Plate 7:7B	Carcharias-heathi-nov-sp_Case-&-Cappetta-1997_7(7B)		x	upper	AMNH 12163	lingual	lateroposterior	lateral	Selachimorpha	Galeomorphii	Lamniformes	Odontaspididae	Carcharias	Carcharias heathi nov. sp.	Western Interior Seaway	North America	U.S.A	Texas, Hunt County	Kemp Formation; Kemp Clay; Navarro Group	Mesozoic	Cretaceous	Upper	late	Maastrichtian		Maastrichtian	x		C					Quartz sand and Clay	69	72	66	173	.jpg	M.Bazzi
Case & Cappetta 1997	Plate 7:8A	Carcharias-heathi-nov-sp_Case-&-Cappetta-1997_7(8A)		x		AMNH 12164	lingual	anterior	anterior	Selachimorpha	Galeomorphii	Lamniformes	Odontaspididae	Carcharias	Carcharias heathi nov. sp.	Western Interior Seaway	North America	U.S.A	Texas, Hunt County	Kemp Formation; Kemp Clay; Navarro Group	Mesozoic	Cretaceous	Upper	late	Maastrichtian		Maastrichtian	x		C	Holotype				Quartz sand and Clay	69	72	66	173	.jpg	M.Bazzi
Case & Cappetta 1997	Plate 7:8B	Carcharias-heathi-nov-sp_Case-&-Cappetta-1997_7(8B)	x			AMNH 12164	labial	anterior	anterior	Selachimorpha	Galeomorphii	Lamniformes	Odontaspididae	Carcharias	Carcharias heathi nov. sp.	Western Interior Seaway	North America	U.S.A	Texas, Hunt County	Kemp Formation; Kemp Clay; Navarro Group	Mesozoic	Cretaceous	Upper	late	Maastrichtian		Maastrichtian	x		C	Holotype				Quartz sand and Clay	69	72	66	173	.jpg	M.Bazzi
Case & Cappetta 1997	Plate 7:9A	Carcharias-heathi-nov-sp_Case-&-Cappetta-1997_7(9A)		x		AMNH 12165	lingual	anterior	anterior	Selachimorpha	Galeomorphii	Lamniformes	Odontaspididae	Carcharias	Carcharias heathi nov. sp.	Western Interior Seaway	North America	U.S.A	Texas, Hunt County	Kemp Formation; Kemp Clay; Navarro Group	Mesozoic	Cretaceous	Upper	late	Maastrichtian		Maastrichtian	x		C					Quartz sand and Clay	69	72	66	173	.jpg	M.Bazzi
Case & Cappetta 1997	Plate 7:9B	Carcharias-heathi-nov-sp_Case-&-Cappetta-1997_7(9B)	x			AMNH 12165	labial	anterior	anterior	Selachimorpha	Galeomorphii	Lamniformes	Odontaspididae	Carcharias	Carcharias heathi nov. sp.	Western Interior Seaway	North America	U.S.A	Texas, Hunt County	Kemp Formation; Kemp Clay; Navarro Group	Mesozoic	Cretaceous	Upper	late	Maastrichtian		Maastrichtian	x		C					Quartz sand and Clay	69	72	66	173	.jpg	M.Bazzi
Case & Cappetta 1997	Plate 5:1A	Anomotodon-toddi-nov-sp_Case-&-Cappetta-1997_5(1A)		x	upper	AMNH 12167	lingual	lateroposterior	lateral	Selachimorpha	Galeomorphii	Lamniformes	Mitsukurinidae	Anomotodon	Anomotodon toddi nov. sp.	Western Interior Seaway	North America	U.S.A	Texas, Hunt County	Kemp Formation; Kemp Clay; Navarro Group	Mesozoic	Cretaceous	Upper	late	Maastrichtian		Maastrichtian	x		C	Holotype				Quartz sand and Clay	69	72	66	169	.jpg	M.Bazzi
Case & Cappetta 1997	Plate 5:1B	Anomotodon-toddi-nov-sp_Case-&-Cappetta-1997_5(1B)	x		upper	AMNH 12167	labial	lateroposterior	lateral	Selachimorpha	Galeomorphii	Lamniformes	Mitsukurinidae	Anomotodon	Anomotodon toddi nov. sp.	Western Interior Seaway	North America	U.S.A	Texas, Hunt County	Kemp Formation; Kemp Clay; Navarro Group	Mesozoic	Cretaceous	Upper	late	Maastrichtian		Maastrichtian	x		C	Holotype				Quartz sand and Clay	69	72	66	169	.jpg	M.Bazzi
Case & Cappetta 1997	Plate 5:2A	Anomotodon-toddi-nov-sp_Case-&-Cappetta-1997_5(2A)		x	lower	AMNH 12168	lingual	anterior	anterior	Selachimorpha	Galeomorphii	Lamniformes	Mitsukurinidae	Anomotodon	Anomotodon toddi nov. sp.	Western Interior Seaway	North America	U.S.A	Texas, Hunt County	Kemp Formation; Kemp Clay; Navarro Group	Mesozoic	Cretaceous	Upper	late	Maastrichtian		Maastrichtian	x		C	Paratype				Quartz sand and Clay	69	72	66	169	.jpg	M.Bazzi
Case & Cappetta 1997	Plate 5:2B	Anomotodon-toddi-nov-sp_Case-&-Cappetta-1997_5(2B)	x		lower	AMNH 12168	labial	anterior	anterior	Selachimorpha	Galeomorphii	Lamniformes	Mitsukurinidae	Anomotodon	Anomotodon toddi nov. sp.	Western Interior Seaway	North America	U.S.A	Texas, Hunt County	Kemp Formation; Kemp Clay; Navarro Group	Mesozoic	Cretaceous	Upper	late	Maastrichtian		Maastrichtian	x		C	Paratype				Quartz sand and Clay	69	72	66	169	.jpg	M.Bazzi
Cappetta 2012	Figure 162A	Plicatoscyllium-deramei_Cappetta-2012_162A	x			AMNH 12169a	labial	anterior	anterior	Selachimorpha	Galeomorphii	Orectolobiformes	Ginglymostomatidae	Plicatoscyllium	Plicatoscyllium deramei	Western Interior Seaway	North America	U.S.A	Texas		Mesozoic	Cretaceous	Upper		Maastrichtian		Maastrichtian	x		C	Scale bar = 1 mm	x				69	72	66	174	.jpg	M.Bazzi
Cappetta 2012	Figure 162D	Plicatoscyllium-deramei_Cappetta-2012_162D				AMNH 12169a	lingual	anterior	anterior	Selachimorpha	Galeomorphii	Orectolobiformes	Ginglymostomatidae	Plicatoscyllium	Plicatoscyllium deramei	Western Interior Seaway	North America	U.S.A	Texas		Mesozoic	Cretaceous	Upper		Maastrichtian		Maastrichtian	x		C	Scale bar = 1 mm					69	72	66	174	.jpg	M.Bazzi
Case & Cappetta 1997	Plate 5:5A	Plicatoscyllium-derameei-nov-gen-nov-sp_Case-&-Cappetta-1997_5(5A)				AMNH 12169a	labial	anterior	anterior	Selachimorpha	Galeomorphii	Orectolobiformes	Ginglymostomatidae	Plicatoscyllium	Plicatoscyllium derameei nov. gen. nov. sp.	Western Interior Seaway	North America	U.S.A	Texas, Hunt County	Kemp Formation; Kemp Clay; Navarro Group	Mesozoic	Cretaceous	Upper	late	Maastrichtian		Maastrichtian	x		C	Holotype; SEM Image				Quartz sand and Clay	69	72	66	169	.jpg	M.Bazzi
Case & Cappetta 1997	Plate 5:5D	Plicatoscyllium-derameei-nov-gen-nov-sp_Case-&-Cappetta-1997_5(5D)				AMNH 12169a	lingual	anterior	anterior	Selachimorpha	Galeomorphii	Orectolobiformes	Ginglymostomatidae	Plicatoscyllium	Plicatoscyllium derameei nov. gen. nov. sp.	Western Interior Seaway	North America	U.S.A	Texas, Hunt County	Kemp Formation; Kemp Clay; Navarro Group	Mesozoic	Cretaceous	Upper	late	Maastrichtian		Maastrichtian	x		C	Holotype; SEM Image				Quartz sand and Clay	69	72	66	169	.jpg	M.Bazzi
Cappetta 2012	Figure 162E	Plicatoscyllium-deramei_Cappetta-2012_162E	x			AMNH 12169b	labial	lateroposterior	anterolateral	Selachimorpha	Galeomorphii	Orectolobiformes	Ginglymostomatidae	Plicatoscyllium	Plicatoscyllium deramei	Western Interior Seaway	North America	U.S.A	Texas		Mesozoic	Cretaceous	Upper		Maastrichtian		Maastrichtian	x		C	Scale bar = 1 mm	x				69	72	66	174	.jpg	M.Bazzi
Case & Cappetta 1997	Plate 5:6	Plicatoscyllium-derameei-nov-gen-nov-sp_Case-&-Cappetta-1997_5(6)				AMNH 12169b	labial	lateroposterior	latero-anterior	Selachimorpha	Galeomorphii	Orectolobiformes	Ginglymostomatidae	Plicatoscyllium	Plicatoscyllium derameei nov. gen. nov. sp.	Western Interior Seaway	North America	U.S.A	Texas, Hunt County	Kemp Formation; Kemp Clay; Navarro Group	Mesozoic	Cretaceous	Upper	late	Maastrichtian		Maastrichtian	x		C	Paratype				Quartz sand and Clay	69	72	66	169	.jpg	M.Bazzi
Cappetta 2012	Figure 162F	Plicatoscyllium-deramei_Cappetta-2012_162F	x			AMNH 12169c	labial	lateroposterior	lateral	Selachimorpha	Galeomorphii	Orectolobiformes	Ginglymostomatidae	Plicatoscyllium	Plicatoscyllium deramei	Western Interior Seaway	North America	U.S.A	Texas		Mesozoic	Cretaceous	Upper		Maastrichtian		Maastrichtian	x		C	Scale bar = 1 mm	x				69	72	66	174	.jpg	M.Bazzi
Case & Cappetta 1997	Plate 5:7	Plicatoscyllium-derameei-nov-gen-nov-sp_Case-&-Cappetta-1997_5(7)				AMNH 12169c	labial	lateroposterior	lateral	Selachimorpha	Galeomorphii	Orectolobiformes	Ginglymostomatidae	Plicatoscyllium	Plicatoscyllium derameei nov. gen. nov. sp.	Western Interior Seaway	North America	U.S.A	Texas, Hunt County	Kemp Formation; Kemp Clay; Navarro Group	Mesozoic	Cretaceous	Upper	late	Maastrichtian		Maastrichtian	x		C	Paratype				Quartz sand and Clay	69	72	66	169	.jpg	M.Bazzi
Case & Cappetta 1997	Plate 7:12A	Galeorhinus-aff-girardoti_Case-&-Cappetta-1997_7(12A)		x		AMNH 12170	lingual	lateroposterior	lateral	Selachimorpha	Galeomorphii	Carcharhiniformes	Triakidae	Galeorhinus	Galeorhinus aff. girardoti	Western Interior Seaway	North America	U.S.A	Texas, Hunt County	Kemp Formation; Kemp Clay; Navarro Group	Mesozoic	Cretaceous	Upper	late	Maastrichtian		Maastrichtian	x		C					Quartz sand and Clay	69	72	66	173	.jpg	M.Bazzi
Case & Cappetta 1997	Plate 7:12B	Galeorhinus-aff-girardoti_Case-&-Cappetta-1997_7(12B)	x			AMNH 12170	labial	lateroposterior	lateral	Selachimorpha	Galeomorphii	Carcharhiniformes	Triakidae	Galeorhinus	Galeorhinus aff. girardoti	Western Interior Seaway	North America	U.S.A	Texas, Hunt County	Kemp Formation; Kemp Clay; Navarro Group	Mesozoic	Cretaceous	Upper	late	Maastrichtian		Maastrichtian	x		C					Quartz sand and Clay	69	72	66	173	.jpg	M.Bazzi
Case & Cappetta 1997	Plate 7:13A	Galeorhinus-aff-girardoti_Case-&-Cappetta-1997_7(13A)		x		AMNH 12171	lingual	lateroposterior	latero-anterior	Selachimorpha	Galeomorphii	Carcharhiniformes	Triakidae	Galeorhinus	Galeorhinus aff. girardoti	Western Interior Seaway	North America	U.S.A	Texas, Hunt County	Kemp Formation; Kemp Clay; Navarro Group	Mesozoic	Cretaceous	Upper	late	Maastrichtian		Maastrichtian	x		C					Quartz sand and Clay	69	72	66	173	.jpg	M.Bazzi
Case & Cappetta 1997	Plate 7:13B	Galeorhinus-aff-girardoti_Case-&-Cappetta-1997_7(13B)	x			AMNH 12171	labial	lateroposterior	latero-anterior	Selachimorpha	Galeomorphii	Carcharhiniformes	Triakidae	Galeorhinus	Galeorhinus aff. girardoti	Western Interior Seaway	North America	U.S.A	Texas, Hunt County	Kemp Formation; Kemp Clay; Navarro Group	Mesozoic	Cretaceous	Upper	late	Maastrichtian		Maastrichtian	x		C					Quartz sand and Clay	69	72	66	173	.jpg	M.Bazzi
Case & Cappetta 1997	Plate 8:1A	Scyliorhinus-ivagrantae-nov-sp_Case-&-Cappetta-1997_8(1A)				AMNH 12172	oblique lingual	lateroposterior	latero-anterior	Selachimorpha	Galeomorphii	Carcharhiniformes	Scyliorhinidae	Scyliorhinus	Scyliorhinus ivagrantae nov. sp.	Western Interior Seaway	North America	U.S.A	Texas, Hunt County	Kemp Formation; Kemp Clay; Navarro Group	Mesozoic	Cretaceous	Upper	late	Maastrichtian		Maastrichtian	x		C	Holotype; SEM Image				Quartz sand and Clay	69	72	66	175	.jpg	M.Bazzi
Case & Cappetta 1997	Plate 8:1D	Scyliorhinus-ivagrantae-nov-sp_Case-&-Cappetta-1997_8(1D)				AMNH 12172	oblique labial	lateroposterior	latero-anterior	Selachimorpha	Galeomorphii	Carcharhiniformes	Scyliorhinidae	Scyliorhinus	Scyliorhinus ivagrantae nov. sp.	Western Interior Seaway	North America	U.S.A	Texas, Hunt County	Kemp Formation; Kemp Clay; Navarro Group	Mesozoic	Cretaceous	Upper	late	Maastrichtian		Maastrichtian	x		C	Holotype; SEM Image				Quartz sand and Clay	69	72	66	175	.jpg	M.Bazzi
Case & Cappetta 1997	Plate 8:1F	Scyliorhinus-ivagrantae-nov-sp_Case-&-Cappetta-1997_8(1F)	x			AMNH 12172	labial	lateroposterior	latero-anterior	Selachimorpha	Galeomorphii	Carcharhiniformes	Scyliorhinidae	Scyliorhinus	Scyliorhinus ivagrantae nov. sp.	Western Interior Seaway	North America	U.S.A	Texas, Hunt County	Kemp Formation; Kemp Clay; Navarro Group	Mesozoic	Cretaceous	Upper	late	Maastrichtian		Maastrichtian	x		C	Holotype; SEM Image				Quartz sand and Clay	69	72	66	175	.jpg	M.Bazzi
Case & Cappetta 1997	Plate 8:1G	Scyliorhinus-ivagrantae-nov-sp_Case-&-Cappetta-1997_8(1G)				AMNH 12172	oblique labial	lateroposterior	latero-anterior	Selachimorpha	Galeomorphii	Carcharhiniformes	Scyliorhinidae	Scyliorhinus	Scyliorhinus ivagrantae nov. sp.	Western Interior Seaway	North America	U.S.A	Texas, Hunt County	Kemp Formation; Kemp Clay; Navarro Group	Mesozoic	Cretaceous	Upper	late	Maastrichtian		Maastrichtian	x		C	Holotype; SEM Image				Quartz sand and Clay	69	72	66	175	.jpg	M.Bazzi
Case & Cappetta 1997	Plate 8:2C	Scyliorhinus-ivagrantae-nov-sp_Case-&-Cappetta-1997_8(2C)	x			AMNH 12174	labial	anterior	anterior	Selachimorpha	Galeomorphii	Carcharhiniformes	Scyliorhinidae	Scyliorhinus	Scyliorhinus ivagrantae nov. sp.	Western Interior Seaway	North America	U.S.A	Texas, Hunt County	Kemp Formation; Kemp Clay; Navarro Group	Mesozoic	Cretaceous	Upper	late	Maastrichtian		Maastrichtian	x		C	Paratype; SEM Image				Quartz sand and Clay	69	72	66	175	.jpg	M.Bazzi
Case & Cappetta 1997	Plate 6:6A	Cantioscyllium-meyeri-nov-sp_Case-&-Cappetta-1997_6(6A)				AMNH 12196	labial	lateroposterior	lateral	Selachimorpha	Galeomorphii	Orectolobiformes	Ginglymostomatidae	Cantioscyllium	Cantioscyllium meyeri nov. sp.	Western Interior Seaway	North America	U.S.A	Texas, Hunt County	Kemp Formation; Kemp Clay; Navarro Group	Mesozoic	Cretaceous	Upper	late	Maastrichtian		Maastrichtian	x		C	Paratype				Quartz sand and Clay	69	72	66	170	.jpg	M.Bazzi
Case & Cappetta 1997	Plate 6:6B	Cantioscyllium-meyeri-nov-sp_Case-&-Cappetta-1997_6(6B)	x			AMNH 12196	lingual	lateroposterior	lateral	Selachimorpha	Galeomorphii	Orectolobiformes	Ginglymostomatidae	Cantioscyllium	Cantioscyllium meyeri nov. sp.	Western Interior Seaway	North America	U.S.A	Texas, Hunt County	Kemp Formation; Kemp Clay; Navarro Group	Mesozoic	Cretaceous	Upper	late	Maastrichtian		Maastrichtian	x		C	Paratype				Quartz sand and Clay	69	72	66	170	.jpg	M.Bazzi
Case & Cappetta 1997	Plate 6:7	Cantioscyllium-meyeri-nov-sp_Case-&-Cappetta-1997_6(7)	x			AMNH 12197	labial	lateroposterior	lateral	Selachimorpha	Galeomorphii	Orectolobiformes	Ginglymostomatidae	Cantioscyllium	Cantioscyllium meyeri nov. sp.	Western Interior Seaway	North America	U.S.A	Texas, Hunt County	Kemp Formation; Kemp Clay; Navarro Group	Mesozoic	Cretaceous	Upper	late	Maastrichtian		Maastrichtian	x		C	Paratype				Quartz sand and Clay	69	72	66	170	.jpg	M.Bazzi
Case & Cappetta 1997	Plate 6:3A	Nebrius-sp_Case-&-Cappetta-1997_6(3A)	x			AMNH 12198	labial	lateroposterior	latero-anterior	Selachimorpha	Galeomorphii	Orectolobiformes	Ginglymostomatidae	Nebrius	Nebrius sp.	Western Interior Seaway	North America	U.S.A	Texas, Hunt County	Kemp Formation; Kemp Clay; Navarro Group	Mesozoic	Cretaceous	Upper	late	Maastrichtian		Maastrichtian	x		C					Quartz sand and Clay	69	72	66	170	.jpg	M.Bazzi
Case & Cappetta 1997	Plate 6:4	Ginglymostoma-sp_Case-&-Cappetta-1997_6(4)	x			AMNH 12199	labial	lateroposterior	latero-anterior	Selachimorpha	Galeomorphii	Orectolobiformes	Ginglymostomatidae	Ginglymostoma	Ginglymostoma sp.	Western Interior Seaway	North America	U.S.A	Texas, Hunt County	Kemp Formation; Kemp Clay; Navarro Group	Mesozoic	Cretaceous	Upper	late	Maastrichtian		Maastrichtian	x		C					Quartz sand and Clay	69	72	66	170	.jpg	M.Bazzi
Case & Cappetta 1997	Plate 5:4B	Cretorectolobus-olsoni_Case-&-Cappetta-1997_5(4B)		x		AMNH 13703	lingual	lateroposterior	latero-anterior	Selachimorpha	Galeomorphii	Orectolobiformes	Orectolobidae	Cretorectolobus	Cretorectolobus olsoni	Western Interior Seaway	North America	U.S.A	Texas, Hunt County	Kemp Formation; Kemp Clay; Navarro Group	Mesozoic	Cretaceous	Upper	late	Maastrichtian		Maastrichtian	x		C					Quartz sand and Clay	69	72	66	169	.jpg	M.Bazzi
Case & Cappetta 1997	Plate 5:4D	Cretorectolobus-olsoni_Case-&-Cappetta-1997_5(4D)	x			AMNH 13703	labial	lateroposterior	latero-anterior	Selachimorpha	Galeomorphii	Orectolobiformes	Orectolobidae	Cretorectolobus	Cretorectolobus olsoni	Western Interior Seaway	North America	U.S.A	Texas, Hunt County	Kemp Formation; Kemp Clay; Navarro Group	Mesozoic	Cretaceous	Upper	late	Maastrichtian		Maastrichtian	x		C					Quartz sand and Clay	69	72	66	169	.jpg	M.Bazzi
Case & Cappetta 1997	Plate 7:10A	Squalus-huntensis-nov-sp_Case-&-Cappetta-1997_7(10A)	x			AMNH 13704	labial	lateroposterior	lateral	Selachimorpha	Squalomorphii	Squaliformes	Squalidae	Squalus	Squalus huntensis nov. sp.	Western Interior Seaway	North America	U.S.A	Texas, Hunt County	Kemp Formation; Kemp Clay; Navarro Group	Mesozoic	Cretaceous	Upper	late	Maastrichtian		Maastrichtian	x		C					Quartz sand and Clay	69	72	66	173	.jpg	M.Bazzi
Case & Cappetta 1997	Plate 7:10B	Squalus-huntensis-nov-sp_Case-&-Cappetta-1997_7(10B)		x		AMNH 13704	lingual	lateroposterior	lateral	Selachimorpha	Squalomorphii	Squaliformes	Squalidae	Squalus	Squalus huntensis nov. sp.	Western Interior Seaway	North America	U.S.A	Texas, Hunt County	Kemp Formation; Kemp Clay; Navarro Group	Mesozoic	Cretaceous	Upper	late	Maastrichtian		Maastrichtian	x		C					Quartz sand and Clay	69	72	66	173	.jpg	M.Bazzi
Case & Cappetta 1997	Plate 7:11A	Squalus-huntensis-nov-sp_Case-&-Cappetta-1997_7(11A)		x		AMNH 13705	lingual	lateroposterior	latero-anterior	Selachimorpha	Squalomorphii	Squaliformes	Squalidae	Squalus	Squalus huntensis nov. sp.	Western Interior Seaway	North America	U.S.A	Texas, Hunt County	Kemp Formation; Kemp Clay; Navarro Group	Mesozoic	Cretaceous	Upper	late	Maastrichtian		Maastrichtian	x		C	Holotype				Quartz sand and Clay	69	72	66	173	.jpg	M.Bazzi
Case & Cappetta 1997	Plate 7:11B	Squalus-huntensis-nov-sp_Case-&-Cappetta-1997_7(11B)	x			AMNH 13705	labial	lateroposterior	latero-anterior	Selachimorpha	Squalomorphii	Squaliformes	Squalidae	Squalus	Squalus huntensis nov. sp.	Western Interior Seaway	North America	U.S.A	Texas, Hunt County	Kemp Formation; Kemp Clay; Navarro Group	Mesozoic	Cretaceous	Upper	late	Maastrichtian		Maastrichtian	x		C	Holotype				Quartz sand and Clay	69	72	66	173	.jpg	M.Bazzi
Case & Cappetta 1997	Plate 6:2A	Plicatoscyllium-antiquum-nov-gen-nov-sp_Case-&-Cappetta-1997_6(2)	x			AMNH 13706	labial	anterior	anterior	Selachimorpha	Galeomorphii	Orectolobiformes	Ginglymostomatidae	Plicatoscyllium	Plicatoscyllium antiquum nov. gen. nov. sp.	Western Interior Seaway	North America	U.S.A	Texas, Hunt County	Kemp Formation; Kemp Clay; Navarro Group	Mesozoic	Cretaceous	Upper	late	Maastrichtian		Maastrichtian	x		C	Holotype				Quartz sand and Clay	69	72	66	170	.jpg	M.Bazzi
Case & Cappetta 1997	Plate 6:1	Plicatoscyllium-antiquum-nov-gen-nov-sp_Case-&-Cappetta-1997_6(1)	x			AMNH 13707	labial	anterior	anterior	Selachimorpha	Galeomorphii	Orectolobiformes	Ginglymostomatidae	Plicatoscyllium	Plicatoscyllium antiquum nov. gen. nov. sp.	Western Interior Seaway	North America	U.S.A	Texas, Hunt County	Kemp Formation; Kemp Clay; Navarro Group	Mesozoic	Cretaceous	Upper	late	Maastrichtian		Maastrichtian	x		C	Paratype				Quartz sand and Clay	69	72	66	170	.jpg	M.Bazzi
Case & Cappetta 1997	Plate 4:5A	Palaeogaleus-navarroensis-nov-sp_Case-&-Cappetta-1997_4(5A)	x			AMNH 13710	labial	lateroposterior	lateral	Selachimorpha	Galeomorphii	Carcharhiniformes	Triakidae	Palaeogaleus	Palaeogaleus navarroensis nov. sp.	Western Interior Seaway	North America	U.S.A	Texas, Hunt County	Kemp Formation; Kemp Clay; Navarro Group	Mesozoic	Cretaceous	Upper	late	Maastrichtian		Maastrichtian	x		C	Holotype; SEM Image				Quartz sand and Clay	69	72	66	167	.jpg	M.Bazzi
Case & Cappetta 1997	Plate 4:5B	Palaeogaleus-navarroensis-nov-sp_Case-&-Cappetta-1997_4(5B)		x		AMNH 13710	lingual	lateroposterior	lateral	Selachimorpha	Galeomorphii	Carcharhiniformes	Triakidae	Palaeogaleus	Palaeogaleus navarroensis nov. sp.	Western Interior Seaway	North America	U.S.A	Texas, Hunt County	Kemp Formation; Kemp Clay; Navarro Group	Mesozoic	Cretaceous	Upper	late	Maastrichtian		Maastrichtian	x		C	Holotype; SEM Image				Quartz sand and Clay	69	72	66	167	.jpg	M.Bazzi
Case & Cappetta 1997	Plate 4:6A	Palaeogaleus-navarroensis-nov-sp_Case-&-Cappetta-1997_4(6A)		x		AMNH 13711	lingual	lateroposterior	lateral	Selachimorpha	Galeomorphii	Carcharhiniformes	Triakidae	Palaeogaleus	Palaeogaleus navarroensis nov. sp.	Western Interior Seaway	North America	U.S.A	Texas, Hunt County	Kemp Formation; Kemp Clay; Navarro Group	Mesozoic	Cretaceous	Upper	late	Maastrichtian		Maastrichtian	x		C	SEM Image				Quartz sand and Clay	69	72	66	167	.jpg	M.Bazzi
Case & Cappetta 1997	Plate 4:6B	Palaeogaleus-navarroensis-nov-sp_Case-&-Cappetta-1997_4(6B)	x			AMNH 13711	labial	lateroposterior	lateral	Selachimorpha	Galeomorphii	Carcharhiniformes	Triakidae	Palaeogaleus	Palaeogaleus navarroensis nov. sp.	Western Interior Seaway	North America	U.S.A	Texas, Hunt County	Kemp Formation; Kemp Clay; Navarro Group	Mesozoic	Cretaceous	Upper	late	Maastrichtian		Maastrichtian	x		C	SEM Image				Quartz sand and Clay	69	72	66	167	.jpg	M.Bazzi
Case & Cappetta 1997	Plate 6:5A	Cantioscyllium-meyeri-nov-sp_Case-&-Cappetta-1997_6(5A)	x			AMNH 13712	labial	anterior	anterior	Selachimorpha	Galeomorphii	Orectolobiformes	Ginglymostomatidae	Cantioscyllium	Cantioscyllium meyeri nov. sp.	Western Interior Seaway	North America	U.S.A	Texas, Hunt County	Kemp Formation; Kemp Clay; Navarro Group	Mesozoic	Cretaceous	Upper	late	Maastrichtian		Maastrichtian	x		C	Holotype				Quartz sand and Clay	69	72	66	170	.jpg	M.Bazzi
Case & Cappetta 1997	Plate 6:5C	Cantioscyllium-meyeri-nov-sp_Case-&-Cappetta-1997_6(5C)		x		AMNH 13712	lingual	anterior	anterior	Selachimorpha	Galeomorphii	Orectolobiformes	Ginglymostomatidae	Cantioscyllium	Cantioscyllium meyeri nov. sp.	Western Interior Seaway	North America	U.S.A	Texas, Hunt County	Kemp Formation; Kemp Clay; Navarro Group	Mesozoic	Cretaceous	Upper	late	Maastrichtian		Maastrichtian	x		C	Holotype				Quartz sand and Clay	69	72	66	170	.jpg	M.Bazzi
Case & Cappetta 1997	Plate 4:7A	Palaeogaleus-navarroensis-nov-sp_Case-&-Cappetta-1997_4(7A)	x			AMNH 19479	labial	lateroposterior	lateral	Selachimorpha	Galeomorphii	Carcharhiniformes	Triakidae	Palaeogaleus	Palaeogaleus navarroensis nov. sp.	Western Interior Seaway	North America	U.S.A	Texas, Hunt County	Kemp Formation; Kemp Clay; Navarro Group	Mesozoic	Cretaceous	Upper	late	Maastrichtian		Maastrichtian	x		C	SEM Image				Quartz sand and Clay	69	72	66	167	.jpg	M.Bazzi
Case & Cappetta 1997	Plate 4:7B	Palaeogaleus-navarroensis-nov-sp_Case-&-Cappetta-1997_4(7B)		x		AMNH 19479	lingual	lateroposterior	lateral	Selachimorpha	Galeomorphii	Carcharhiniformes	Triakidae	Palaeogaleus	Palaeogaleus navarroensis nov. sp.	Western Interior Seaway	North America	U.S.A	Texas, Hunt County	Kemp Formation; Kemp Clay; Navarro Group	Mesozoic	Cretaceous	Upper	late	Maastrichtian		Maastrichtian	x		C	SEM Image				Quartz sand and Clay	69	72	66	167	.jpg	M.Bazzi
Case & Cappetta 1997	Plate 4:8A	Palaeogaleus-navarroensis-nov-sp_Case-&-Cappetta-1997_4(8A)	x			AMNH 19480	labial	lateroposterior	lateral	Selachimorpha	Galeomorphii	Carcharhiniformes	Triakidae	Palaeogaleus	Palaeogaleus navarroensis nov. sp.	Western Interior Seaway	North America	U.S.A	Texas, Hunt County	Kemp Formation; Kemp Clay; Navarro Group	Mesozoic	Cretaceous	Upper	late	Maastrichtian		Maastrichtian	x		C	SEM Image				Quartz sand and Clay	69	72	66	167	.jpg	M.Bazzi
Case & Cappetta 1997	Plate 4:8B	Palaeogaleus-navarroensis-nov-sp_Case-&-Cappetta-1997_4(8B)		x		AMNH 19480	lingual	lateroposterior	lateral	Selachimorpha	Galeomorphii	Carcharhiniformes	Triakidae	Palaeogaleus	Palaeogaleus navarroensis nov. sp.	Western Interior Seaway	North America	U.S.A	Texas, Hunt County	Kemp Formation; Kemp Clay; Navarro Group	Mesozoic	Cretaceous	Upper	late	Maastrichtian		Maastrichtian	x		C	SEM Image				Quartz sand and Clay	69	72	66	167	.jpg	M.Bazzi
Case & Cappetta 1997	Plate 4:9A	Palaeogaleus-navarroensis-nov-sp_Case-&-Cappetta-1997_4(9A)	x			AMNH 19481	labial	lateroposterior	lateral	Selachimorpha	Galeomorphii	Carcharhiniformes	Triakidae	Palaeogaleus	Palaeogaleus navarroensis nov. sp.	Western Interior Seaway	North America	U.S.A	Texas, Hunt County	Kemp Formation; Kemp Clay; Navarro Group	Mesozoic	Cretaceous	Upper	late	Maastrichtian		Maastrichtian	x		C	SEM Image				Quartz sand and Clay	69	72	66	167	.jpg	M.Bazzi
Case & Cappetta 1997	Plate 4:9B	Palaeogaleus-navarroensis-nov-sp_Case-&-Cappetta-1997_4(9B)		x		AMNH 19481	lingual	lateroposterior	lateral	Selachimorpha	Galeomorphii	Carcharhiniformes	Triakidae	Palaeogaleus	Palaeogaleus navarroensis nov. sp.	Western Interior Seaway	North America	U.S.A	Texas, Hunt County	Kemp Formation; Kemp Clay; Navarro Group	Mesozoic	Cretaceous	Upper	late	Maastrichtian		Maastrichtian	x		C	SEM Image				Quartz sand and Clay	69	72	66	167	.jpg	M.Bazzi
Becker et al. 2004	Figure 4E	Odontaspis-aculeatus_Becker-et-al-2004_4E		x		AMNH 20009	lingual	lateroposterior	lateral	Selachimorpha	Galeomorphii	Lamniformes	Odontaspididae	Odontaspis	Odontaspis aculeatus	Western Interior Seaway	North America	U.S.A	Meade County, South Dakota	Middle Fairpoint Member, Fox Hills Formation	Mesozoic	Cretaceous	Upper	late	Maastrichtian		Maastrichtian	x		C	Scale bar = 1 mm				Marine shoreface deposits (sandstone); Highly channelized and crossbedded silt and fine-medium dirty sand	69	72	66	784	.png	M.Bazzi
Becker et al. 2004	Figure 4F	Odontaspis-aculeatus_Becker-et-al-2004_4F	x			AMNH 20009	labial	lateroposterior	lateral	Selachimorpha	Galeomorphii	Lamniformes	Odontaspididae	Odontaspis	Odontaspis aculeatus	Western Interior Seaway	North America	U.S.A	Meade County, South Dakota	Middle Fairpoint Member, Fox Hills Formation	Mesozoic	Cretaceous	Upper	late	Maastrichtian		Maastrichtian	x		C	Scale bar = 1 mm	x			Marine shoreface deposits (sandstone); Highly channelized and crossbedded silt and fine-medium dirty sand	69	72	66	784	.png	M.Bazzi
Becker et al. 2004	Figure 4G	Carcharias-cf-C-samhammeri_Becker-et-al-2004_4G		x		AMNH 20010	lingual	anterior	anterior	Selachimorpha	Galeomorphii	Lamniformes	Odontaspididae	Carcharias	Carcharias cf. C. samhammeri	Western Interior Seaway	North America	U.S.A	Meade County, South Dakota	Middle Fairpoint Member, Fox Hills Formation	Mesozoic	Cretaceous	Upper	late	Maastrichtian		Maastrichtian	x		C	Scale bar = 1 cm				Marine shoreface deposits (sandstone); Highly channelized and crossbedded silt and fine-medium dirty sand	69	72	66	784	.png	M.Bazzi
Becker et al. 2004	Figure 4H	Carcharias-cf-C-samhammeri_Becker-et-al-2004_4H	x			AMNH 20010	labial	anterior	anterior	Selachimorpha	Galeomorphii	Lamniformes	Odontaspididae	Carcharias	Carcharias cf. C. samhammeri	Western Interior Seaway	North America	U.S.A	Meade County, South Dakota	Middle Fairpoint Member, Fox Hills Formation	Mesozoic	Cretaceous	Upper	late	Maastrichtian		Maastrichtian	x		C	Scale bar = 1 mm	x			Marine shoreface deposits (sandstone); Highly channelized and crossbedded silt and fine-medium dirty sand	69	72	66	784	.png	M.Bazzi
Becker et al. 2004	Figure 4I	Carcharias-cf-C-samhammeri_Becker-et-al-2004_4I		x		AMNH 20011	lingual	lateroposterior	lateral	Selachimorpha	Galeomorphii	Lamniformes	Odontaspididae	Carcharias	Carcharias cf. C. samhammeri	Western Interior Seaway	North America	U.S.A	Meade County, South Dakota	Middle Fairpoint Member, Fox Hills Formation	Mesozoic	Cretaceous	Upper	late	Maastrichtian		Maastrichtian	x		C	Scale bar = 1 mm				Marine shoreface deposits (sandstone); Highly channelized and crossbedded silt and fine-medium dirty sand	69	72	66	784	.png	M.Bazzi
Becker et al. 2004	Figure 4J	Carcharias-cf-C-samhammeri_Becker-et-al-2004_4J	x			AMNH 20011	labial	lateroposterior	lateral	Selachimorpha	Galeomorphii	Lamniformes	Odontaspididae	Carcharias	Carcharias cf. C. samhammeri	Western Interior Seaway	North America	U.S.A	Meade County, South Dakota	Middle Fairpoint Member, Fox Hills Formation	Mesozoic	Cretaceous	Upper	late	Maastrichtian		Maastrichtian	x		C	Scale bar = 1 mm	x			Marine shoreface deposits (sandstone); Highly channelized and crossbedded silt and fine-medium dirty sand	69	72	66	784	.png	M.Bazzi
Becker et al. 2004	Figure 4K	Carcharias-cf-C-samhammeri_Becker-et-al-2004_4K		x		AMNH 20012	lingual	posterior	posterior	Selachimorpha	Galeomorphii	Lamniformes	Odontaspididae	Carcharias	Carcharias cf. C. samhammeri	Western Interior Seaway	North America	U.S.A	Meade County, South Dakota	Middle Fairpoint Member, Fox Hills Formation	Mesozoic	Cretaceous	Upper	late	Maastrichtian		Maastrichtian	x		C	Scale bar = 1 mm				Marine shoreface deposits (sandstone); Highly channelized and crossbedded silt and fine-medium dirty sand	69	72	66	784	.png	M.Bazzi
Becker et al. 2004	Figure 4L	Carcharias-cf-C-samhammeri_Becker-et-al-2004_4L	x			AMNH 20012	labial	posterior	posterior	Selachimorpha	Galeomorphii	Lamniformes	Odontaspididae	Carcharias	Carcharias cf. C. samhammeri	Western Interior Seaway	North America	U.S.A	Meade County, South Dakota	Middle Fairpoint Member, Fox Hills Formation	Mesozoic	Cretaceous	Upper	late	Maastrichtian		Maastrichtian	x		C	Scale bar = 1 mm	x			Marine shoreface deposits (sandstone); Highly channelized and crossbedded silt and fine-medium dirty sand	69	72	66	784	.png	M.Bazzi
Becker et al. 2004	Figure 4M	Serratolamna-serrata_Becker-et-al-2004_4M		x		AMNH 20023	lingual	lateroposterior	lateral	Selachimorpha	Galeomorphii	Lamniformes	Serratolamnidae	Serratolamna	Serratolamna serrata	Western Interior Seaway	North America	U.S.A	Meade County, South Dakota	Middle Fairpoint Member, Fox Hills Formation	Mesozoic	Cretaceous	Upper	late	Maastrichtian		Maastrichtian			IC	Scale bar = 1 mm				Marine shoreface deposits (sandstone); Highly channelized and crossbedded silt and fine-medium dirty sand	69	72	66	784	.png	M.Bazzi
Becker et al. 2004	Figure 4N	Serratolamna-serrata_Becker-et-al-2004_4N	x			AMNH 20023	labial	lateroposterior	lateral	Selachimorpha	Galeomorphii	Lamniformes	Serratolamnidae	Serratolamna	Serratolamna serrata	Western Interior Seaway	North America	U.S.A	Meade County, South Dakota	Middle Fairpoint Member, Fox Hills Formation	Mesozoic	Cretaceous	Upper	late	Maastrichtian		Maastrichtian	x		C	Scale bar = 1 cm	x			Marine shoreface deposits (sandstone); Highly channelized and crossbedded silt and fine-medium dirty sand	69	72	66	784	.png	M.Bazzi
Becker et al. 2004	Figure 4A	Squatina-hassei_Becker-et-al-2004_4A		x		AMNH 20025	lingual	lateroposterior	lateral	Selachimorpha	Squalomorphii	Squatiniformes	Squatinidae	Squatina	Squatina hassei	Western Interior Seaway	North America	U.S.A	Meade County, South Dakota	Middle Fairpoint Member, Fox Hills Formation	Mesozoic	Cretaceous	Upper	late	Maastrichtian		Maastrichtian	x		C	Scale bar = 1 mm				Marine shoreface deposits (sandstone); Highly channelized and crossbedded silt and fine-medium dirty sand	69	72	66	784	.jpg	M.Bazzi
Becker et al. 2004	Figure 4B	Squatina-hassei_Becker-et-al-2004_4B	x			AMNH 20025	labial	lateroposterior	lateral	Selachimorpha	Squalomorphii	Squatiniformes	Squatinidae	Squatina	Squatina hassei	Western Interior Seaway	North America	U.S.A	Meade County, South Dakota	Middle Fairpoint Member, Fox Hills Formation	Mesozoic	Cretaceous	Upper	late	Maastrichtian		Maastrichtian	x		C	Scale bar = 1 mm	x			Marine shoreface deposits (sandstone); Highly channelized and crossbedded silt and fine-medium dirty sand	69	72	66	784	.jpg	M.Bazzi
Becker et al. 2004	Figure 4O	Palaeogaleus-sp_Becker-et-al-2004_4O		x		AMNH 20084	lingual	lateroposterior	lateral	Selachimorpha	Galeomorphii	Carcharhiniformes	Triakidae	Palaeogaleus	Palaeogaleus sp.	Western Interior Seaway	North America	U.S.A	Meade County, South Dakota	Middle Fairpoint Member, Fox Hills Formation	Mesozoic	Cretaceous	Upper	late	Maastrichtian		Maastrichtian	x		C	Scale bar = 1 mm				Marine shoreface deposits (sandstone); Highly channelized and crossbedded silt and fine-medium dirty sand	69	72	66	784	.jpg	M.Bazzi
Becker et al. 2004	Figure 4P	Palaeogaleus-sp_Becker-et-al-2004_4P	x			AMNH 20084	labial	lateroposterior	lateral	Selachimorpha	Galeomorphii	Carcharhiniformes	Triakidae	Palaeogaleus	Palaeogaleus sp.	Western Interior Seaway	North America	U.S.A	Meade County, South Dakota	Middle Fairpoint Member, Fox Hills Formation	Mesozoic	Cretaceous	Upper	late	Maastrichtian		Maastrichtian	x		C	Scale bar = 1 mm	x			Marine shoreface deposits (sandstone); Highly channelized and crossbedded silt and fine-medium dirty sand	69	72	66	784	.jpg	M.Bazzi
Becker et al. 2004	Figure 4Q	Galeorhinus-cf-G-girardoti_Becker-et-al-2004_4Q		x		AMNH 20085	lingual	lateroposterior	lateral	Selachimorpha	Galeomorphii	Carcharhiniformes	Triakidae	Galeorhinus	Galeorhinus cf. G. girardoti	Western Interior Seaway	North America	U.S.A	Meade County, South Dakota	Middle Fairpoint Member, Fox Hills Formation	Mesozoic	Cretaceous	Upper	late	Maastrichtian		Maastrichtian	x		C	Scale bar = 1 mm				Marine shoreface deposits (sandstone); Highly channelized and crossbedded silt and fine-medium dirty sand	69	72	66	784	.jpg	M.Bazzi
Becker et al. 2004	Figure 4R	Galeorhinus-cf-G-girardoti_Becker-et-al-2004_4R	x			AMNH 20085	labial	lateroposterior	lateral	Selachimorpha	Galeomorphii	Carcharhiniformes	Triakidae	Galeorhinus	Galeorhinus cf. G. girardoti	Western Interior Seaway	North America	U.S.A	Meade County, South Dakota	Middle Fairpoint Member, Fox Hills Formation	Mesozoic	Cretaceous	Upper	late	Maastrichtian		Maastrichtian	x		C	Scale bar = 1 mm	x			Marine shoreface deposits (sandstone); Highly channelized and crossbedded silt and fine-medium dirty sand	69	72	66	784	.jpg	M.Bazzi
Becker et al. 2006	Figure 3:7	Ginglymostoma-lehneri_Becker-et-al-2006_3(7)	x			AMNH 20132	labial	lateroposterior	lateral	Selachimorpha	Galeomorphii	Orectolobiformes	Ginglymostomatidae	Ginglymostoma	Ginglymostoma lehneri	Western Interior Seaway	North America	U.S.A	Hot Spring County, Arkansas	Arkadelphia Formation; Jeletzkytes nebrascensis Zone	Mesozoic	Cretaceous	Upper	late	Maastrichtian		Maastrichtian	x		C	Scale bar = 2.0 mm	x			Inner sublittoral zone; Marl and marly clay	69	72	66	706	.jpg	M.Bazzi
Becker et al. 2006	Figure 3:8	Ginglymostoma-lehneri_Becker-et-al-2006_3(8)		x		AMNH 20132	lingual	lateroposterior	lateral	Selachimorpha	Galeomorphii	Orectolobiformes	Ginglymostomatidae	Ginglymostoma	Ginglymostoma lehneri	Western Interior Seaway	North America	U.S.A	Hot Spring County, Arkansas	Arkadelphia Formation; Jeletzkytes nebrascensis Zone	Mesozoic	Cretaceous	Upper	late	Maastrichtian		Maastrichtian	x		C	Scale bar = 2.0 mm				Inner sublittoral zone; Marl and marly clay	69	72	66	706	.jpg	M.Bazzi
Becker et al. 2006	Figure 3:16	Odontaspis-aculeatus_Becker-et-al-2006_3(16)		x		AMNH 20137	lingual	lateroposterior	lateral	Selachimorpha	Galeomorphii	Lamniformes	Odontaspididae	Odontaspis	Odontaspis aculeatus	Western Interior Seaway	North America	U.S.A	Hot Spring County, Arkansas	Arkadelphia Formation; Jeletzkytes nebrascensis Zone	Mesozoic	Cretaceous	Upper	late	Maastrichtian		Maastrichtian	x		C	Scale bar = 2.0 mm				Inner sublittoral zone; Marl and marly clay	69	72	66	706	.png	M.Bazzi
Becker et al. 2006	Figure 3:17	Odontaspis-aculeatus_Becker-et-al-2006_3(17)	x			AMNH 20137	labial	lateroposterior	lateral	Selachimorpha	Galeomorphii	Lamniformes	Odontaspididae	Odontaspis	Odontaspis aculeatus	Western Interior Seaway	North America	U.S.A	Hot Spring County, Arkansas	Arkadelphia Formation; Jeletzkytes nebrascensis Zone	Mesozoic	Cretaceous	Upper	late	Maastrichtian		Maastrichtian	x		C	Scale bar = 2.0 mm	x			Inner sublittoral zone; Marl and marly clay	69	72	66	706	.png	M.Bazzi
Becker et al. 2006	Figure 3:18	Carcharias-cf-C-holmdelensis_Becker-et-al-2006_3(18)		x		AMNH 20139	lingual	anterior	anterior	Selachimorpha	Galeomorphii	Lamniformes	Odontaspididae	Carcharias	Carcharias cf. C. holmdelensis	Western Interior Seaway	North America	U.S.A	Hot Spring County, Arkansas	Arkadelphia Formation; Jeletzkytes nebrascensis Zone	Mesozoic	Cretaceous	Upper	late	Maastrichtian		Maastrichtian	x		C	Scale bar = 2.0 mm				Inner sublittoral zone; Marl and marly clay	69	72	66	706	.png	M.Bazzi
Becker et al. 2006	Figure 3:19	Carcharias-cf-C-holmdelensis_Becker-et-al-2006_3(19)	x			AMNH 20139	labial	anterior	anterior	Selachimorpha	Galeomorphii	Lamniformes	Odontaspididae	Carcharias	Carcharias cf. C. holmdelensis	Western Interior Seaway	North America	U.S.A	Hot Spring County, Arkansas	Arkadelphia Formation; Jeletzkytes nebrascensis Zone	Mesozoic	Cretaceous	Upper	late	Maastrichtian		Maastrichtian	x		C	Scale bar = 2.0 mm	x			Inner sublittoral zone; Marl and marly clay	69	72	66	706	.png	M.Bazzi
Becker et al. 2006	Figure 3:20	Serratolamna-serrata_Becker-et-al-2006_3(20)		x		AMNH 20144	lingual	lateroposterior	lateral	Selachimorpha	Galeomorphii	Lamniformes	Serratolamnidae	Serratolamna	Serratolamna serrata	Western Interior Seaway	North America	U.S.A	Hot Spring County, Arkansas	Arkadelphia Formation; Jeletzkytes nebrascensis Zone	Mesozoic	Cretaceous	Upper	late	Maastrichtian		Maastrichtian	x		C	Scale bar = 2.0 mm				Inner sublittoral zone; Marl and marly clay	69	72	66	706	.png	M.Bazzi
Becker et al. 2006	Figure 3:21	Serratolamna-serrata_Becker-et-al-2006_3(21)	x			AMNH 20144	labial	lateroposterior	lateral	Selachimorpha	Galeomorphii	Lamniformes	Serratolamnidae	Serratolamna	Serratolamna serrata	Western Interior Seaway	North America	U.S.A	Hot Spring County, Arkansas	Arkadelphia Formation; Jeletzkytes nebrascensis Zone	Mesozoic	Cretaceous	Upper	late	Maastrichtian		Maastrichtian	x		C	Scale bar = 2.0 mm	x			Inner sublittoral zone; Marl and marly clay	69	72	66	706	.png	M.Bazzi
Becker et al. 2006	Figure 3:22	Squalicorax-kaupi_Becker-et-al-2006_3(22)		x		AMNH 20150	lingual	lateroposterior	lateral	Selachimorpha	Galeomorphii	Lamniformes	Anacoracidae	Squalicorax	Squalicorax kaupi	Western Interior Seaway	North America	U.S.A	Hot Spring County, Arkansas	Arkadelphia Formation; Jeletzkytes nebrascensis Zone	Mesozoic	Cretaceous	Upper	late	Maastrichtian		Maastrichtian	x		C	Scale bar = 2.0 mm				Inner sublittoral zone; Marl and marly clay	69	72	66	706	.png	M.Bazzi
Becker et al. 2006	Figure 3:23	Squalicorax-kaupi_Becker-et-al-2006_3(23)	x			AMNH 20150	labial	lateroposterior	lateral	Selachimorpha	Galeomorphii	Lamniformes	Anacoracidae	Squalicorax	Squalicorax kaupi	Western Interior Seaway	North America	U.S.A	Hot Spring County, Arkansas	Arkadelphia Formation; Jeletzkytes nebrascensis Zone	Mesozoic	Cretaceous	Upper	late	Maastrichtian		Maastrichtian	x		C	Scale bar = 2.0 mm	x			Inner sublittoral zone; Marl and marly clay	69	72	66	706	.png	M.Bazzi
Becker et al. 2006	Figure 3:24	Galeorhinus-girardoti_Becker-et-al-2006_3(24)		x		AMNH 20156	lingual	lateroposterior	lateral	Selachimorpha	Galeomorphii	Carcharhiniformes	Triakidae	Galeorhinus	Galeorhinus girardoti	Western Interior Seaway	North America	U.S.A	Hot Spring County, Arkansas	Arkadelphia Formation; Jeletzkytes nebrascensis Zone	Mesozoic	Cretaceous	Upper	late	Maastrichtian		Maastrichtian	x		C	Scale bar = 2.0 mm				Inner sublittoral zone; Marl and marly clay	69	72	66	706	.jpg	M.Bazzi
Becker et al. 2006	Figure 3:25	Galeorhinus-girardoti_Becker-et-al-2006_3(25)	x			AMNH 20156	labial	lateroposterior	lateral	Selachimorpha	Galeomorphii	Carcharhiniformes	Triakidae	Galeorhinus	Galeorhinus girardoti	Western Interior Seaway	North America	U.S.A	Hot Spring County, Arkansas	Arkadelphia Formation; Jeletzkytes nebrascensis Zone	Mesozoic	Cretaceous	Upper	late	Maastrichtian		Maastrichtian	x		C	Scale bar = 2.0 mm	x			Inner sublittoral zone; Marl and marly clay	69	72	66	706	.jpg	M.Bazzi
Becker et al. 2011	Figure 4:1a	Odontaspis-winkleri_Becker-et-al-2011_4(1a)		x		ANSP 23243	lingual	anterior	anterior	Selachimorpha	Galeomorphii	Lamniformes	Odontaspididae	Odontaspis	Odontaspis winkleri		North America	U.S.A	Hot Spring County, Arkansas	Clayton Limestone Unit; Midway Group	Cenozoic	Paleogene	Paleocene							C	Scale bar = 0.5 cm				Light-colored limestone separated by thin beds of clay and sandy intervals				18	.jpg	M.Bazzi
Becker et al. 2011	Figure 4:1b	Odontaspis-winkleri_Becker-et-al-2011_4(1b)	x			ANSP 23243	labial	anterior	anterior	Selachimorpha	Galeomorphii	Lamniformes	Odontaspididae	Odontaspis	Odontaspis winkleri		North America	U.S.A	Hot Spring County, Arkansas	Clayton Limestone Unit; Midway Group	Cenozoic	Paleogene	Paleocene							C	Scale bar = 0.5 cm	x			Light-colored limestone separated by thin beds of clay and sandy intervals				18	.jpg	M.Bazzi
Becker et al. 2011	Figure 4:2a	Odontaspis-winkleri_Becker-et-al-2011_4(2a)		x		ANSP 23244	lingual	lateroposterior	lateral	Selachimorpha	Galeomorphii	Lamniformes	Odontaspididae	Odontaspis	Odontaspis winkleri		North America	U.S.A	Hot Spring County, Arkansas	Clayton Limestone Unit; Midway Group	Cenozoic	Paleogene	Paleocene							C	Scale bar = 0.5 cm				Light-colored limestone separated by thin beds of clay and sandy intervals				18	.jpg	M.Bazzi
Becker et al. 2011	Figure 4:2b	Odontaspis-winkleri_Becker-et-al-2011_4(2b)	x			ANSP 23244	labial	lateroposterior	lateral	Selachimorpha	Galeomorphii	Lamniformes	Odontaspididae	Odontaspis	Odontaspis winkleri		North America	U.S.A	Hot Spring County, Arkansas	Clayton Limestone Unit; Midway Group	Cenozoic	Paleogene	Paleocene							C	Scale bar = 0.5 cm	x			Light-colored limestone separated by thin beds of clay and sandy intervals				18	.jpg	M.Bazzi
Becker et al. 2011	Figure 4:3a	Carcharias-cf-whitei_Becker-et-al-2011_4(3a)		x		ANSP 23245	lingual	anterior	anterior	Selachimorpha	Galeomorphii	Lamniformes	Odontaspididae	Carcharias	Carcharias cf. whitei		North America	U.S.A	Hot Spring County, Arkansas	Clayton Limestone Unit; Midway Group	Cenozoic	Paleogene	Paleocene							C	Scale bar = 1.0 cm				Light-colored limestone separated by thin beds of clay and sandy intervals				18	.jpg	M.Bazzi
Becker et al. 2011	Figure 4:3b	Carcharias-cf-whitei_Becker-et-al-2011_4(3b)	x			ANSP 23245	labial	anterior	anterior	Selachimorpha	Galeomorphii	Lamniformes	Odontaspididae	Carcharias	Carcharias cf. whitei		North America	U.S.A	Hot Spring County, Arkansas	Clayton Limestone Unit; Midway Group	Cenozoic	Paleogene	Paleocene							C	Scale bar = 1.0 cm	x			Light-colored limestone separated by thin beds of clay and sandy intervals				18	.jpg	M.Bazzi
Becker et al. 2011	Figure 4:4a	Carcharias-cf-whitei_Becker-et-al-2011_4(4a)		x		ANSP 23246	lingual	lateroposterior	lateral	Selachimorpha	Galeomorphii	Lamniformes	Odontaspididae	Carcharias	Carcharias cf. whitei		North America	U.S.A	Hot Spring County, Arkansas	Clayton Limestone Unit; Midway Group	Cenozoic	Paleogene	Paleocene							C	Scale bar = 0.5 cm				Light-colored limestone separated by thin beds of clay and sandy intervals				18	.jpg	M.Bazzi
Becker et al. 2011	Figure 4:4b	Carcharias-cf-whitei_Becker-et-al-2011_4(4b)	x			ANSP 23246	labial	lateroposterior	lateral	Selachimorpha	Galeomorphii	Lamniformes	Odontaspididae	Carcharias	Carcharias cf. whitei		North America	U.S.A	Hot Spring County, Arkansas	Clayton Limestone Unit; Midway Group	Cenozoic	Paleogene	Paleocene							C	Scale bar = 0.5 cm	x			Light-colored limestone separated by thin beds of clay and sandy intervals				18	.jpg	M.Bazzi
Becker et al. 2011	Figure 4:5a	Carcharias-sp_Becker-et-al-2011_4(5a)				ANSP 23247	lingual	anterior	anterior	Selachimorpha	Galeomorphii	Lamniformes	Odontaspididae	Carcharias	Carcharias sp.		North America	U.S.A	Hot Spring County, Arkansas	Clayton Limestone Unit; Midway Group	Cenozoic	Paleogene	Paleocene							IC	Scale bar = 1.0 cm				Light-colored limestone separated by thin beds of clay and sandy intervals				18	.jpg	M.Bazzi
Becker et al. 2011	Figure 4:5b	Carcharias-sp_Becker-et-al-2011_4(5b)				ANSP 23247	labial	anterior	anterior	Selachimorpha	Galeomorphii	Lamniformes	Odontaspididae	Carcharias	Carcharias sp.		North America	U.S.A	Hot Spring County, Arkansas	Clayton Limestone Unit; Midway Group	Cenozoic	Paleogene	Paleocene							IC	Scale bar = 1.0 cm				Light-colored limestone separated by thin beds of clay and sandy intervals				18	.jpg	M.Bazzi
Becker et al. 2011	Figure 4:6a	Carcharias-sp_Becker-et-al-2011_4(6a)		x		ANSP 23248	lingual	lateroposterior	lateral	Selachimorpha	Galeomorphii	Lamniformes	Odontaspididae	Carcharias	Carcharias sp.		North America	U.S.A	Hot Spring County, Arkansas	Clayton Limestone Unit; Midway Group	Cenozoic	Paleogene	Paleocene							C	Scale bar = 1.0 cm				Light-colored limestone separated by thin beds of clay and sandy intervals				18	.jpg	M.Bazzi
Becker et al. 2011	Figure 4:6b	Carcharias-sp_Becker-et-al-2011_4(6b)	x			ANSP 23248	labial	lateroposterior	lateral	Selachimorpha	Galeomorphii	Lamniformes	Odontaspididae	Carcharias	Carcharias sp.		North America	U.S.A	Hot Spring County, Arkansas	Clayton Limestone Unit; Midway Group	Cenozoic	Paleogene	Paleocene							C	Scale bar = 1.0 cm	x			Light-colored limestone separated by thin beds of clay and sandy intervals				18	.jpg	M.Bazzi
Becker et al. 2011	Figure 4:7a	Cretalamna-sp_Becker-et-al-2011_4(7a)		x		ANSP 23249	lingual	anterior	anterior	Selachimorpha	Galeomorphii	Lamniformes	Cretoxyrhinidae	Cretalamna	Cretalamna sp.		North America	U.S.A	Hot Spring County, Arkansas	Clayton Limestone Unit; Midway Group	Cenozoic	Paleogene	Paleocene							C	Scale bar = 0.5 cm				Light-colored limestone separated by thin beds of clay and sandy intervals				18	.jpg	M.Bazzi
Becker et al. 2011	Figure 4:7b	Cretalamna-sp_Becker-et-al-2011_4(7b)	x			ANSP 23249	labial	anterior	anterior	Selachimorpha	Galeomorphii	Lamniformes	Cretoxyrhinidae	Cretalamna	Cretalamna sp.		North America	U.S.A	Hot Spring County, Arkansas	Clayton Limestone Unit; Midway Group	Cenozoic	Paleogene	Paleocene							C	Scale bar = 0.5 cm	x			Light-colored limestone separated by thin beds of clay and sandy intervals				18	.jpg	M.Bazzi
Becker et al. 2011	Figure 4:8a	Cretalamna-sp_Becker-et-al-2011_4(8a)		x		ANSP 23250	lingual	lateroposterior	lateral	Selachimorpha	Galeomorphii	Lamniformes	Cretoxyrhinidae	Cretalamna	Cretalamna sp.		North America	U.S.A	Hot Spring County, Arkansas	Clayton Limestone Unit; Midway Group	Cenozoic	Paleogene	Paleocene							C	Scale bar = 0.5 cm				Light-colored limestone separated by thin beds of clay and sandy intervals				18	.jpg	M.Bazzi
Becker et al. 2011	Figure 4:8b	Cretalamna-sp_Becker-et-al-2011_4(8b)	x			ANSP 23250	labial	lateroposterior	lateral	Selachimorpha	Galeomorphii	Lamniformes	Cretoxyrhinidae	Cretalamna	Cretalamna sp.		North America	U.S.A	Hot Spring County, Arkansas	Clayton Limestone Unit; Midway Group	Cenozoic	Paleogene	Paleocene							C	Scale bar = 0.5 cm	x			Light-colored limestone separated by thin beds of clay and sandy intervals				18	.jpg	M.Bazzi
Becker et al. 2011	Figure 4:9a	Cretalamna-sp_Becker-et-al-2011_4(9a)		x		ANSP 23251	lingual	lateroposterior	lateral	Selachimorpha	Galeomorphii	Lamniformes	Cretoxyrhinidae	Cretalamna	Cretalamna sp.		North America	U.S.A	Hot Spring County, Arkansas	Clayton Limestone Unit; Midway Group	Cenozoic	Paleogene	Paleocene							C	Scale bar = 0.5 cm				Light-colored limestone separated by thin beds of clay and sandy intervals				18	.jpg	M.Bazzi
Becker et al. 2011	Figure 4:9b	Cretalamna-sp_Becker-et-al-2011_4(9b)	x			ANSP 23251	labial	lateroposterior	lateral	Selachimorpha	Galeomorphii	Lamniformes	Cretoxyrhinidae	Cretalamna	Cretalamna sp.		North America	U.S.A	Hot Spring County, Arkansas	Clayton Limestone Unit; Midway Group	Cenozoic	Paleogene	Paleocene							C	Scale bar = 0.5 cm	x			Light-colored limestone separated by thin beds of clay and sandy intervals				18	.jpg	M.Bazzi
Becker et al. 2011	Figure 4:11a	Anomotodon-novus_Becker-et-al-2011_4(11a)		x		ANSP 23252	lingual	lateroposterior	lateral	Selachimorpha	Galeomorphii	Lamniformes	Mitsukurinidae	Anomotodon	Anomotodon novus		North America	U.S.A	Hot Spring County, Arkansas	Clayton Limestone Unit; Midway Group	Cenozoic	Paleogene	Paleocene							C					Light-colored limestone separated by thin beds of clay and sandy intervals				18	.jpg	M.Bazzi
Becker et al. 2011	Figure 4:11b	Anomotodon-novus_Becker-et-al-2011_4(11b)	x			ANSP 23252	labial	lateroposterior	lateral	Selachimorpha	Galeomorphii	Lamniformes	Mitsukurinidae	Anomotodon	Anomotodon novus		North America	U.S.A	Hot Spring County, Arkansas	Clayton Limestone Unit; Midway Group	Cenozoic	Paleogene	Paleocene							C					Light-colored limestone separated by thin beds of clay and sandy intervals				18	.jpg	M.Bazzi
Becker et al. 2011	Figure 4:12a	Otodus-obliquus_Becker-et-al-2011_4(12a)				ANSP 23253	lingual	anterior	anterior	Selachimorpha	Galeomorphii	Lamniformes	Otodontidae	Otodus	Otodus obliquus		North America	U.S.A	Hot Spring County, Arkansas	Clayton Limestone Unit; Midway Group	Cenozoic	Paleogene	Paleocene							IC	Scale bar = 2.0 cm				Light-colored limestone separated by thin beds of clay and sandy intervals				18	.jpg	M.Bazzi
Becker et al. 2011	Figure 4:12b	Otodus-obliquus_Becker-et-al-2011_4(12b)				ANSP 23253	labial	anterior	anterior	Selachimorpha	Galeomorphii	Lamniformes	Otodontidae	Otodus	Otodus obliquus		North America	U.S.A	Hot Spring County, Arkansas	Clayton Limestone Unit; Midway Group	Cenozoic	Paleogene	Paleocene							IC	Scale bar = 2.0 cm				Light-colored limestone separated by thin beds of clay and sandy intervals				18	.jpg	M.Bazzi
Becker et al. 2011	Figure 4:13a	Otodus-obliquus_Becker-et-al-2011_4(13a)				ANSP 23254	lingual	lateroposterior	lateral	Selachimorpha	Galeomorphii	Lamniformes	Otodontidae	Otodus	Otodus obliquus		North America	U.S.A	Hot Spring County, Arkansas	Clayton Limestone Unit; Midway Group	Cenozoic	Paleogene	Paleocene							IC	Scale bar = 2.0 cm				Light-colored limestone separated by thin beds of clay and sandy intervals				18	.jpg	M.Bazzi
Becker et al. 2011	Figure 4:13b	Otodus-obliquus_Becker-et-al-2011_4(13b)				ANSP 23254	labial	lateroposterior	lateral	Selachimorpha	Galeomorphii	Lamniformes	Otodontidae	Otodus	Otodus obliquus		North America	U.S.A	Hot Spring County, Arkansas	Clayton Limestone Unit; Midway Group	Cenozoic	Paleogene	Paleocene							IC	Scale bar = 2.0 cm				Light-colored limestone separated by thin beds of clay and sandy intervals				18	.jpg	M.Bazzi
Cappetta 1991	Plate 2(2)	Squatigaleus-grandjeani-nov-sp_Cappetta-1991_2(2)	x			ASA 1	labial	anterior	anterior	Selachimorpha	Galeomorphii	Carcharhiniformes	Triakidae	Squatigaleus	Squatigaleus grandjeani nov. sp.	Mediterranean Tethys	Africa	Egypt	Mine d'Abu Ahmed, Bed 3, secteur de Mohamed Rabah, région de Safaga		Mesozoic	Cretaceous	Upper	early	Maastrichtian		Maastrichtian	x		C						69	72	66	39	.jpg	M.Bazzi
Cappetta 1991	Plate 1(7b)	Squalicorax-africanus-nov-sp_Cappetta-1991_1(7b)	x			ASA 10	labial	lateroposterior	lateral	Selachimorpha	Galeomorphii	Lamniformes	Anacoracidae	Squalicorax	Squalicorax africanus nov sp.	Mediterranean Tethys	Africa	Egypt	Mine d'Abu Ahmed, secteur de Mohamed Rabah, région de Sataga		Mesozoic	Cretaceous	Upper	early	Maastrichtian		Maastrichtian	x		C						69	72	66	37	.jpg	M.Bazzi
Cappetta 1991	Plate 2(3a)	Squatigaleus-grandjeani-nov-sp_Cappetta-1991_2(3a)	x			ASA 2	labial	lateroposterior	anterolateral	Selachimorpha	Galeomorphii	Carcharhiniformes	Triakidae	Squatigaleus	Squatigaleus grandjeani nov. sp.	Mediterranean Tethys	Africa	Egypt	Mine d'Abu Ahmed, Bed 3, secteur de Mohamed Rabah, région de Safaga		Mesozoic	Cretaceous	Upper	early	Maastrichtian		Maastrichtian	x		C						69	72	66	39	.jpg	M.Bazzi
Cappetta 1991	Plate 2(4a)	Squatigaleus-grandjeani-nov-sp_Cappetta-1991_2(4a)	x			ASA 3	labial	lateroposterior	lateral	Selachimorpha	Galeomorphii	Carcharhiniformes	Triakidae	Squatigaleus	Squatigaleus grandjeani nov. sp.	Mediterranean Tethys	Africa	Egypt	Mine d'Abu Ahmed, Bed 3, secteur de Mohamed Rabah, région de Safaga		Mesozoic	Cretaceous	Upper	early	Maastrichtian		Maastrichtian	x		C						69	72	66	39	.jpg	M.Bazzi
Cappetta 1991	Plate 1(1)	Squalicorax-africanus-nov-sp_Cappetta-1991_1(1)	x			ASA 4	lingual	anterior	anterior	Selachimorpha	Galeomorphii	Lamniformes	Anacoracidae	Squalicorax	Squalicorax africanus nov sp.	Mediterranean Tethys	Africa	Egypt	Mine d'Abu Ahmed, secteur de Mohamed Rabah, région de Sataga		Mesozoic	Cretaceous	Upper	early	Maastrichtian		Maastrichtian	x		C						69	72	66	37	.jpg	M.Bazzi
Cappetta 1991	Plate 1(2b)	Squalicorax-africanus-nov-sp_Cappetta-1991_1(2b)	x			ASA 5	labial	anterior	anterior	Selachimorpha	Galeomorphii	Lamniformes	Anacoracidae	Squalicorax	Squalicorax africanus nov sp.	Mediterranean Tethys	Africa	Egypt	Mine d'Abu Ahmed, secteur de Mohamed Rabah, région de Sataga		Mesozoic	Cretaceous	Upper	early	Maastrichtian		Maastrichtian	x		C						69	72	66	37	.jpg	M.Bazzi
Cappetta 1991	Plate 1(3b)	Squalicorax-africanus-nov-sp_Cappetta-1991_1(3b)	x		upper	ASA 6	labial	lateroposterior	anterolateral	Selachimorpha	Galeomorphii	Lamniformes	Anacoracidae	Squalicorax	Squalicorax africanus nov sp.	Mediterranean Tethys	Africa	Egypt	Mine d'Abu Ahmed, secteur de Mohamed Rabah, région de Sataga		Mesozoic	Cretaceous	Upper	early	Maastrichtian		Maastrichtian	x		C						69	72	66	37	.jpg	M.Bazzi
Cappetta 1991	Plate 1(4b)	Squalicorax-africanus-nov-sp_Cappetta-1991_1(4b)	x		upper	ASA 7	labial	lateroposterior	lateral	Selachimorpha	Galeomorphii	Lamniformes	Anacoracidae	Squalicorax	Squalicorax africanus nov sp.	Mediterranean Tethys	Africa	Egypt	Mine d'Abu Ahmed, secteur de Mohamed Rabah, région de Sataga		Mesozoic	Cretaceous	Upper	early	Maastrichtian		Maastrichtian	x		C						69	72	66	37	.jpg	M.Bazzi
Cappetta 1991	Plate 1(5b)	Squalicorax-africanus-nov-sp_Cappetta-1991_1(5b)	x		lower	ASA 8	labial	lateroposterior	lateral	Selachimorpha	Galeomorphii	Lamniformes	Anacoracidae	Squalicorax	Squalicorax africanus nov sp.	Mediterranean Tethys	Africa	Egypt	Mine d'Abu Ahmed, secteur de Mohamed Rabah, région de Sataga		Mesozoic	Cretaceous	Upper	early	Maastrichtian		Maastrichtian	x		C	Holotype					69	72	66	37	.jpg	M.Bazzi
Cappetta 1991	Plate 1(6)	Squalicorax-africanus-nov-sp_Cappetta-1991_1(6)	x		lower	ASA 9	labial	lateroposterior	lateral	Selachimorpha	Galeomorphii	Lamniformes	Anacoracidae	Squalicorax	Squalicorax africanus nov sp.	Mediterranean Tethys	Africa	Egypt	Mine d'Abu Ahmed, secteur de Mohamed Rabah, région de Sataga		Mesozoic	Cretaceous	Upper	early	Maastrichtian		Maastrichtian	x		C						69	72	66	37	.jpg	M.Bazzi
Case & Cappetta 2004	Plate 3:3A	Pseudocorax-cf-affinis_Case-&-Cappetta-2004_3(3A)	x			BBR 15	labial	lateroposterior	lateral	Selachimorpha	Galeomorphii	Lamniformes	Anacoracidae	Pseudocorax	Pseudocorax cf. affinis	Western Atlantic rim (North American shelf)	North America	U.S.A	Big Brook, Marlboro, Monmouth County, New Jersey.	Navesink Formation	Mesozoic	Cretaceous	Upper	early	Maastrichtian		Maastrichtian	x		C	Scale bar = 5 mm	x				69	72	66	19	.jpg	M.Bazzi
Case & Cappetta 2004	Plate 3:3B	Pseudocorax-cf-affinis_Case-&-Cappetta-2004_3(3B)		x		BBR 15	lingual	lateroposterior	lateral	Selachimorpha	Galeomorphii	Lamniformes	Anacoracidae	Pseudocorax	Pseudocorax cf. affinis	Western Atlantic rim (North American shelf)	North America	U.S.A	Big Brook, Marlboro, Monmouth County, New Jersey.	Navesink Formation	Mesozoic	Cretaceous	Upper	early	Maastrichtian		Maastrichtian	x		C	Scale bar = 5 mm					69	72	66	19	.jpg	M.Bazzi
Case & Cappetta 2004	Plate 3:2A	Squalicorax-sp_Case-&-Cappetta-2004_3(2A)	x			BBR 16	lingual	lateroposterior	lateral	Selachimorpha	Galeomorphii	Lamniformes	Anacoracidae	Squalicorax	Squalicorax sp.	Western Atlantic rim (North American shelf)	North America	U.S.A	Big Brook, Marlboro, Monmouth County, New Jersey	Navesink Formation	Mesozoic	Cretaceous	Upper	early	Maastrichtian		Maastrichtian	x		C	Scale bar = 5 mm	x				69	72	66	19	.jpg	M.Bazzi
Cappetta et al. 2014b	Figure 7F	Squalicorax-pristodontus_Cappetta-et-al-2014b_7F	x			BEG-C2.17	labial	anterior	anterior	Selachimorpha	Galeomorphii	Lamniformes	Anacoracidae	Squalicorax	Squalicorax pristodontus	Eastern Atlantic rim (West African shelf)	Africa	Morocco	Benguérir, Ganntour Basin	L2 unit	Mesozoic	Cretaceous	Upper	late	Maastrichtian		Maastrichtian	x		C	Scale bar = 5 mm; Couche 2	x			Marly horizons and hard phosphatic limestones	69	72	66	227	.jpg	M.Bazzi
Cappetta et al. 2014b	Figure 7G	Squalicorax-pristodontus_Cappetta-et-al-2014b_7G		x		BEG-C2.17	lingual	anterior	anterior	Selachimorpha	Galeomorphii	Lamniformes	Anacoracidae	Squalicorax	Squalicorax pristodontus	Eastern Atlantic rim (West African shelf)	Africa	Morocco	Benguérir, Ganntour Basin	L2 unit	Mesozoic	Cretaceous	Upper	late	Maastrichtian		Maastrichtian	x		C	Scale bar = 5 mm; Couche 2				Marly horizons and hard phosphatic limestones	69	72	66	227	.jpg	M.Bazzi
Cappetta et al. 2014b	Figure 7H	Squalicorax-pristodontus_Cappetta-et-al-2014b_7H	x			BEG-C2.18	labial	lateroposterior	lateral	Selachimorpha	Galeomorphii	Lamniformes	Anacoracidae	Squalicorax	Squalicorax pristodontus	Eastern Atlantic rim (West African shelf)	Africa	Morocco	Benguérir, Ganntour Basin	L2 unit	Mesozoic	Cretaceous	Upper	late	Maastrichtian		Maastrichtian	x		C	Scale bar = 5 mm; Couche 2	x			Marly horizons and hard phosphatic limestones	69	72	66	227	.jpg	M.Bazzi
Cappetta et al. 2014b	Figure 7I	Squalicorax-pristodontus_Cappetta-et-al-2014b_7I	x			BEG-C3.3	lingual	lateroposterior	lateral	Selachimorpha	Galeomorphii	Lamniformes	Anacoracidae	Squalicorax	Squalicorax pristodontus	Eastern Atlantic rim (West African shelf)	Africa	Morocco	Benguérir, Ganntour Basin	L3 unit	Mesozoic	Cretaceous	Upper	late	Maastrichtian		Maastrichtian	x		C	Scale bar = 5 mm; Couche 3	x			Marly horizons and hard phosphatic limestones	69	72	66	227	.jpg	M.Bazzi
Cappetta et al. 2014a	Figure 3A	Squalicorax-benguerirensis-nov-sp_Cappetta-et-al-2014a_3A	x			BEG-C6.16	labial	parasymphyseal	parasymphyseal	Selachimorpha	Galeomorphii	Lamniformes	Anacoracidae	Squalicorax	Squalicorax benguerirensis nov. sp.	Eastern Atlantic rim (West African shelf)	Africa	Morocco	Tranchée d’essai of Benguérir	L6 unit; Ganntour deposit	Mesozoic	Cretaceous	Upper	early	Maastrichtian		Maastrichtian	x		C	Scale bar = 1 cm; L6	x			Phosphatic series; Coarse phosphate; Bone-bed; Detrital at its Base	69	72	66	4	.jpg	M.Bazzi
Cappetta et al. 2014a	Figure 3B	Squalicorax-benguerirensis-nov-sp_Cappetta-et-al-2014a_3B	x			BEG-C6.17	labial	anterior	anterior	Selachimorpha	Galeomorphii	Lamniformes	Anacoracidae	Squalicorax	Squalicorax benguerirensis nov. sp.	Eastern Atlantic rim (West African shelf)	Africa	Morocco	Tranchée d’essai of Benguérir	L6 unit; Ganntour deposit	Mesozoic	Cretaceous	Upper	early	Maastrichtian		Maastrichtian	x		C	Scale bar = 1 cm; Paratype; L6	x			Phosphatic series; Coarse phosphate; Bone-bed; Detrital at its Base	69	72	66	4	.jpg	M.Bazzi
Cappetta et al. 2014a	Figure 3C1	Squalicorax-benguerirensis-nov-sp_Cappetta-et-al-2014a_3C1	x			BEG-C6.18	lingual	lateroposterior	anterolateral	Selachimorpha	Galeomorphii	Lamniformes	Anacoracidae	Squalicorax	Squalicorax benguerirensis nov. sp.	Eastern Atlantic rim (West African shelf)	Africa	Morocco	Tranchée d’essai of Benguérir	L6 unit; Ganntour deposit	Mesozoic	Cretaceous	Upper	early	Maastrichtian		Maastrichtian	x		C	Scale bar = 1 cm; L6	x			Phosphatic series; Coarse phosphate; Bone-bed; Detrital at its Base	69	72	66	4	.jpg	M.Bazzi
Cappetta et al. 2014a	Figure 3D1	Squalicorax-benguerirensis-nov-sp_Cappetta-et-al-2014a_3D1	x			BEG-C6.19	labial	lateroposterior	anterolateral	Selachimorpha	Galeomorphii	Lamniformes	Anacoracidae	Squalicorax	Squalicorax benguerirensis nov. sp.	Eastern Atlantic rim (West African shelf)	Africa	Morocco	Tranchée d’essai of Benguérir	L6 unit; Ganntour deposit	Mesozoic	Cretaceous	Upper	early	Maastrichtian		Maastrichtian	x		C	Scale bar = 1 cm; Holotype; L6	x			Phosphatic series; Coarse phosphate; Bone-bed; Detrital at its Base	69	72	66	4	.jpg	M.Bazzi
Cappetta et al. 2014a	Figure 3D2	Squalicorax-benguerirensis-nov-sp_Cappetta-et-al-2014a_3D2		x		BEG-C6.19	lingual	lateroposterior	anterolateral	Selachimorpha	Galeomorphii	Lamniformes	Anacoracidae	Squalicorax	Squalicorax benguerirensis nov. sp.	Eastern Atlantic rim (West African shelf)	Africa	Morocco	Tranchée d’essai of Benguérir	L6 unit; Ganntour deposit	Mesozoic	Cretaceous	Upper	early	Maastrichtian		Maastrichtian	x		C	Scale bar = 1 cm; Holotype; L6				Phosphatic series; Coarse phosphate; Bone-bed; Detrital at its Base	69	72	66	4	.jpg	M.Bazzi
Cappetta et al. 2014a	Figure 3E	Squalicorax-benguerirensis-nov-sp_Cappetta-et-al-2014a_3E	x		lower	BEG-C6.20	lingual	lateroposterior	lateral	Selachimorpha	Galeomorphii	Lamniformes	Anacoracidae	Squalicorax	Squalicorax benguerirensis nov. sp.	Eastern Atlantic rim (West African shelf)	Africa	Morocco	Tranchée d’essai of Benguérir	L6 unit; Ganntour deposit	Mesozoic	Cretaceous	Upper	early	Maastrichtian		Maastrichtian	x		C	Scale bar = 1 cm; Very Lateral; L6	x			Phosphatic series; Coarse phosphate; Bone-bed; Detrital at its Base	69	72	66	4	.jpg	M.Bazzi
Cappetta et al. 2014a	Figure 3F	Squalicorax-benguerirensis-nov-sp_Cappetta-et-al-2014a_3F	x			BEG-C6.21	lingual	lateroposterior	lateral	Selachimorpha	Galeomorphii	Lamniformes	Anacoracidae	Squalicorax	Squalicorax benguerirensis nov. sp.	Eastern Atlantic rim (West African shelf)	Africa	Morocco	Tranchée d’essai of Benguérir	L6 unit; Ganntour deposit	Mesozoic	Cretaceous	Upper	early	Maastrichtian		Maastrichtian	x		C	Scale bar = 1 cm	x			Phosphatic series; Coarse phosphate; Bone-bed; Detrital at its Base	69	72	66	4	.jpg	M.Bazzi
Cappetta et al. 2014a	Figure 3G1	Squalicorax-benguerirensis-nov-sp_Cappetta-et-al-2014a_3G1	x			BEG-C6.22	labial	lateroposterior	lateral	Selachimorpha	Galeomorphii	Lamniformes	Anacoracidae	Squalicorax	Squalicorax benguerirensis nov. sp.	Eastern Atlantic rim (West African shelf)	Africa	Morocco	Tranchée d’essai of Benguérir	L6 unit; Ganntour deposit	Mesozoic	Cretaceous	Upper	early	Maastrichtian		Maastrichtian	x		C	Scale bar = 1 cm; Paratype; L6	x			Phosphatic series; Coarse phosphate; Bone-bed; Detrital at its Base	69	72	66	4	.jpg	M.Bazzi
Cappetta et al. 2014a	Figure 3G2	Squalicorax-benguerirensis-nov-sp_Cappetta-et-al-2014a_3G2		x		BEG-C6.22	lingual	lateroposterior	lateral	Selachimorpha	Galeomorphii	Lamniformes	Anacoracidae	Squalicorax	Squalicorax benguerirensis nov. sp.	Eastern Atlantic rim (West African shelf)	Africa	Morocco	Tranchée d’essai of Benguérir	L6 unit; Ganntour deposit	Mesozoic	Cretaceous	Upper	early	Maastrichtian		Maastrichtian	x		C	Scale bar = 1 cm; Paratype; L6				Phosphatic series; Coarse phosphate; Bone-bed; Detrital at its Base	69	72	66	4	.jpg	M.Bazzi
Cappetta et al. 2014a	Figure 3H	Squalicorax-benguerirensis-nov-sp_Cappetta-et-al-2014a_3H	x			BEG-C6.23	lingual	lateroposterior	lateral	Selachimorpha	Galeomorphii	Lamniformes	Anacoracidae	Squalicorax	Squalicorax benguerirensis nov. sp.	Eastern Atlantic rim (West African shelf)	Africa	Morocco	Tranchée d’essai of Benguérir	L6 unit; Ganntour deposit	Mesozoic	Cretaceous	Upper	early	Maastrichtian		Maastrichtian	x		C	Scale bar = 1 cm; L6	x			Phosphatic series; Coarse phosphate; Bone-bed; Detrital at its Base	69	72	66	4	.jpg	M.Bazzi
Cappetta et al. 2014a	Figure 3I1	Squalicorax-benguerirensis-nov-sp_Cappetta-et-al-2014a_3I1	x		lower	BEG-C6.24	labial	lateroposterior	lateral	Selachimorpha	Galeomorphii	Lamniformes	Anacoracidae	Squalicorax	Squalicorax benguerirensis nov. sp.	Eastern Atlantic rim (West African shelf)	Africa	Morocco	Tranchée d’essai of Benguérir	L6 unit; Ganntour deposit	Mesozoic	Cretaceous	Upper	early	Maastrichtian		Maastrichtian	x		C	Scale bar = 1 cm; Paratype; Very lateral tooth; L6	x			Phosphatic series; Coarse phosphate; Bone-bed; Detrital at its Base	69	72	66	4	.jpg	M.Bazzi
Cappetta et al. 2014a	Figure 3I2	Squalicorax-benguerirensis-nov-sp_Cappetta-et-al-2014a_3I2		x	lower	BEG-C6.24	lingual	lateroposterior	lateral	Selachimorpha	Galeomorphii	Lamniformes	Anacoracidae	Squalicorax	Squalicorax benguerirensis nov. sp.	Eastern Atlantic rim (West African shelf)	Africa	Morocco	Tranchée d’essai of Benguérir	L6 unit; Ganntour deposit	Mesozoic	Cretaceous	Upper	early	Maastrichtian		Maastrichtian	x		C	Scale bar = 1 cm; Paratype; Very lateral tooth; L6				Phosphatic series; Coarse phosphate; Bone-bed; Detrital at its Base	69	72	66	4	.jpg	M.Bazzi
Cappetta et al. 2014b	Figure 7O	Squalicorax-nov-sp-2_Cappetta-et-al-2014b_7O				BEG-C6.24	lingual	lateroposterior	lateral	Selachimorpha	Galeomorphii	Lamniformes	Anacoracidae	Squalicorax	Squalicorax nov. sp. 2	Eastern Atlantic rim (West African shelf)	Africa	Morocco	Benguérir, Ganntour Basin	L6 unit	Mesozoic	Cretaceous	Upper	early	Maastrichtian		Maastrichtian	x		C	Scale bar = 10 mm; Couche 6				Marly horizons and hard phosphatic limestones	69	72	66	227	.jpg	M.Bazzi
Cappetta et al. 2014a	Figure 3J1	Squalicorax-benguerirensis-nov-sp_Cappetta-et-al-2014a_3J1	x		upper	BEG-C6.25	labial	anterior	anterior	Selachimorpha	Galeomorphii	Lamniformes	Anacoracidae	Squalicorax	Squalicorax benguerirensis nov. sp.	Eastern Atlantic rim (West African shelf)	Africa	Morocco	Tranchée d’essai of Benguérir	L6 unit; Ganntour deposit	Mesozoic	Cretaceous	Upper	early	Maastrichtian		Maastrichtian	x		C	Scale bar = 1 cm; Paratype; L6	x			Phosphatic series; Coarse phosphate; Bone-bed; Detrital at its Base	69	72	66	4	.jpg	M.Bazzi
Cappetta et al. 2014a	Figure 3J2	Squalicorax-benguerirensis-nov-sp_Cappetta-et-al-2014a_3J2		x	upper	BEG-C6.25	lingual	anterior	anterior	Selachimorpha	Galeomorphii	Lamniformes	Anacoracidae	Squalicorax	Squalicorax benguerirensis nov. sp.	Eastern Atlantic rim (West African shelf)	Africa	Morocco	Tranchée d’essai of Benguérir	L6 unit; Ganntour deposit	Mesozoic	Cretaceous	Upper	early	Maastrichtian		Maastrichtian	x		C	Scale bar = 1 cm; Paratype; L6				Phosphatic series; Coarse phosphate; Bone-bed; Detrital at its Base	69	72	66	4	.jpg	M.Bazzi
Cappetta et al. 2014a	Figure 4A	Squalicorax-microserratus-nov-sp_Cappetta-et-al-2014a_4A	x			BEG-C6.26	lingual	anterior	anterior	Selachimorpha	Galeomorphii	Lamniformes	Anacoracidae	Squalicorax	Squalicorax microserratus nov. sp.	Eastern Atlantic rim (West African shelf)	Africa	Morocco	Tranchée d’essai of Benguérir	L6 unit; Ganntour deposit	Mesozoic	Cretaceous	Upper	early	Maastrichtian		Maastrichtian	x		C	Scale bar = 1 cm; L6	x			Phosphatic series; Coarse phosphate; Bone-bed; Detrital at its Base	69	72	66	6	.jpg	M.Bazzi
Cappetta et al. 2014a	Figure 4B1	Squalicorax-microserratus-nov-sp_Cappetta-et-al-2014a_4B1	x			BEG-C6.27	labial	anterior	anterior	Selachimorpha	Galeomorphii	Lamniformes	Anacoracidae	Squalicorax	Squalicorax microserratus nov. sp.	Eastern Atlantic rim (West African shelf)	Africa	Morocco	Tranchée d’essai of Benguérir	L6 unit; Ganntour deposit	Mesozoic	Cretaceous	Upper	early	Maastrichtian		Maastrichtian	x		C	Scale bar = 1 cm; Paratype; L6	x			Phosphatic series; Coarse phosphate; Bone-bed; Detrital at its Base	69	72	66	6	.jpg	M.Bazzi
Cappetta et al. 2014a	Figure 4B3	Squalicorax-microserratus-nov-sp_Cappetta-et-al-2014a_4B3		x		BEG-C6.27	lingual	anterior	anterior	Selachimorpha	Galeomorphii	Lamniformes	Anacoracidae	Squalicorax	Squalicorax microserratus nov. sp.	Eastern Atlantic rim (West African shelf)	Africa	Morocco	Tranchée d’essai of Benguérir	L6 unit; Ganntour deposit	Mesozoic	Cretaceous	Upper	early	Maastrichtian		Maastrichtian	x		C	Scale bar = 1 cm; L6				Phosphatic series; Coarse phosphate; Bone-bed; Detrital at its Base	69	72	66	6	.jpg	M.Bazzi
Cappetta et al. 2014a	Figure 4C	Squalicorax-microserratus-nov-sp_Cappetta-et-al-2014a_4C	x			BEG-C6.28	lingual	anterior	anterior	Selachimorpha	Galeomorphii	Lamniformes	Anacoracidae	Squalicorax	Squalicorax microserratus nov. sp.	Eastern Atlantic rim (West African shelf)	Africa	Morocco	Tranchée d’essai of Benguérir	L6 unit; Ganntour deposit	Mesozoic	Cretaceous	Upper	early	Maastrichtian		Maastrichtian	x		C	Scale bar = 1 cm; L6	x			Phosphatic series; Coarse phosphate; Bone-bed; Detrital at its Base	69	72	66	6	.jpg	M.Bazzi
Cappetta et al. 2014a	Figure 4D	Squalicorax-microserratus-nov-sp_Cappetta-et-al-2014a_4D	x			BEG-C6.29	lingual	lateroposterior	lateral	Selachimorpha	Galeomorphii	Lamniformes	Anacoracidae	Squalicorax	Squalicorax microserratus nov. sp.	Eastern Atlantic rim (West African shelf)	Africa	Morocco	Tranchée d’essai of Benguérir	L6 unit; Ganntour deposit	Mesozoic	Cretaceous	Upper	early	Maastrichtian		Maastrichtian	x		C	Scale bar = 1 cm; L6	x			Phosphatic series; Coarse phosphate; Bone-bed; Detrital at its Base	69	72	66	6	.jpg	M.Bazzi
Cappetta et al. 2014a	Figure 4E	Squalicorax-microserratus-nov-sp_Cappetta-et-al-2014a_4E	x			BEG-C6.30	lingual	lateroposterior	lateral	Selachimorpha	Galeomorphii	Lamniformes	Anacoracidae	Squalicorax	Squalicorax microserratus nov. sp.	Eastern Atlantic rim (West African shelf)	Africa	Morocco	Tranchée d’essai of Benguérir	L6 unit; Ganntour deposit	Mesozoic	Cretaceous	Upper	early	Maastrichtian		Maastrichtian	x		C	Scale bar = 1 cm; L6	x			Phosphatic series; Coarse phosphate; Bone-bed; Detrital at its Base	69	72	66	6	.jpg	M.Bazzi
Cappetta et al. 2014a	Figure 4F1	Squalicorax-microserratus-nov-sp_Cappetta-et-al-2014a_4F1	x			BEG-C6.31	labial	lateroposterior	lateral	Selachimorpha	Galeomorphii	Lamniformes	Anacoracidae	Squalicorax	Squalicorax microserratus nov. sp.	Eastern Atlantic rim (West African shelf)	Africa	Morocco	Tranchée d’essai of Benguérir	L6 unit; Ganntour deposit	Mesozoic	Cretaceous	Upper	early	Maastrichtian		Maastrichtian	x		C	Scale bar = 1 cm; Paratype; L6	x			Phosphatic series; Coarse phosphate; Bone-bed; Detrital at its Base	69	72	66	6	.jpg	M.Bazzi
Cappetta et al. 2014a	Figure 4F2	Squalicorax-microserratus-nov-sp_Cappetta-et-al-2014a_4F2		x		BEG-C6.31	lingual	lateroposterior	lateral	Selachimorpha	Galeomorphii	Lamniformes	Anacoracidae	Squalicorax	Squalicorax microserratus nov. sp.	Eastern Atlantic rim (West African shelf)	Africa	Morocco	Tranchée d’essai of Benguérir	L6 unit; Ganntour deposit	Mesozoic	Cretaceous	Upper	early	Maastrichtian		Maastrichtian	x		C	Scale bar = 1 cm; Paratype; L6				Phosphatic series; Coarse phosphate; Bone-bed; Detrital at its Base	69	72	66	6	.jpg	M.Bazzi
Cappetta et al. 2014a	Figure 4G	Squalicorax-microserratus-nov-sp_Cappetta-et-al-2014a_4G	x			BEG-C6.32	lingual	lateroposterior	lateral	Selachimorpha	Galeomorphii	Lamniformes	Anacoracidae	Squalicorax	Squalicorax microserratus nov. sp.	Eastern Atlantic rim (West African shelf)	Africa	Morocco	Tranchée d’essai of Benguérir	L6 unit; Ganntour deposit	Mesozoic	Cretaceous	Upper	early	Maastrichtian		Maastrichtian	x		C	Scale bar = 1 cm; L6	x			Phosphatic series; Coarse phosphate; Bone-bed; Detrital at its Base	69	72	66	6	.jpg	M.Bazzi
Cappetta et al. 2014a	Figure 4H1	Squalicorax-microserratus-nov-sp_Cappetta-et-al-2014a_4H1	x		lower	BEG-C6.33	labial	lateroposterior	anterolateral	Selachimorpha	Galeomorphii	Lamniformes	Anacoracidae	Squalicorax	Squalicorax microserratus nov. sp.	Eastern Atlantic rim (West African shelf)	Africa	Morocco	Tranchée d’essai of Benguérir	L6 unit; Ganntour deposit	Mesozoic	Cretaceous	Upper	early	Maastrichtian		Maastrichtian	x		C	Scale bar = 1 cm; Holotype; L6	x			Phosphatic series; Coarse phosphate; Bone-bed; Detrital at its Base	69	72	66	6	.jpg	M.Bazzi
Cappetta et al. 2014a	Figure 4H2	Squalicorax-microserratus-nov-sp_Cappetta-et-al-2014a_4H2		x	lower	BEG-C6.33	lingual	lateroposterior	anterolateral	Selachimorpha	Galeomorphii	Lamniformes	Anacoracidae	Squalicorax	Squalicorax microserratus nov. sp.	Eastern Atlantic rim (West African shelf)	Africa	Morocco	Tranchée d’essai of Benguérir	L6 unit; Ganntour deposit	Mesozoic	Cretaceous	Upper	early	Maastrichtian		Maastrichtian	x		C	Scale bar = 1 cm; Holotype; L6				Phosphatic series; Coarse phosphate; Bone-bed; Detrital at its Base	69	72	66	6	.jpg	M.Bazzi
Cappetta et al. 2014a	Figure 4I	Squalicorax-microserratus-nov-sp_Cappetta-et-al-2014a_4I	x			BEG-C6.34	labial	lateroposterior	lateral	Selachimorpha	Galeomorphii	Lamniformes	Anacoracidae	Squalicorax	Squalicorax microserratus nov. sp.	Eastern Atlantic rim (West African shelf)	Africa	Morocco	Tranchée d’essai of Benguérir	L6 unit; Ganntour deposit	Mesozoic	Cretaceous	Upper	early	Maastrichtian		Maastrichtian	x		C	Scale bar = 1 cm; L6	x			Phosphatic series; Coarse phosphate; Bone-bed; Detrital at its Base	69	72	66	6	.jpg	M.Bazzi
Cappetta et al. 2014a	Figure 4J1	Squalicorax-microserratus-nov-sp_Cappetta-et-al-2014a_4J1	x			BEG-C6.35	labial	lateroposterior	lateral	Selachimorpha	Galeomorphii	Lamniformes	Anacoracidae	Squalicorax	Squalicorax microserratus nov. sp.	Eastern Atlantic rim (West African shelf)	Africa	Morocco	Tranchée d’essai of Benguérir	L6 unit; Ganntour deposit	Mesozoic	Cretaceous	Upper	early	Maastrichtian		Maastrichtian	x		C	Scale bar = 1 cm; Paratype; L6	x			Phosphatic series; Coarse phosphate; Bone-bed; Detrital at its Base	69	72	66	6	.jpg	M.Bazzi
Cappetta et al. 2014a	Figure 4J2	Squalicorax-microserratus-nov-sp_Cappetta-et-al-2014a_4J2		x		BEG-C6.35	lingual	lateroposterior	lateral	Selachimorpha	Galeomorphii	Lamniformes	Anacoracidae	Squalicorax	Squalicorax microserratus nov. sp.	Eastern Atlantic rim (West African shelf)	Africa	Morocco	Tranchée d’essai of Benguérir	L6 unit; Ganntour deposit	Mesozoic	Cretaceous	Upper	early	Maastrichtian		Maastrichtian	x		C	Scale bar = 1 cm; Paratype; L6				Phosphatic series; Coarse phosphate; Bone-bed; Detrital at its Base	69	72	66	6	.jpg	M.Bazzi
Cappetta et al. 2014b	Figure 7M	Squalicorax-nov-sp-1_Cappetta-et-al-2014b_7M				BEG-C6.35	lingual	lateroposterior	lateral	Selachimorpha	Galeomorphii	Lamniformes	Anacoracidae	Squalicorax	Squalicorax nov. sp. 1	Eastern Atlantic rim (West African shelf)	Africa	Morocco	Benguérir, Ganntour Basin	L6 unit	Mesozoic	Cretaceous	Upper	early	Maastrichtian		Maastrichtian	x		C	Scale bar = 10 mm; Couche 6				Marly horizons and hard phosphatic limestones	69	72	66	227	.jpg	M.Bazzi
Cappetta et al. 2014b	Figure 7D	Squalicorax-africanus_Cappetta-et-al-2014b_7D	x			BEG-C6.36	labial	lateroposterior	anterolateral	Selachimorpha	Galeomorphii	Lamniformes	Anacoracidae	Squalicorax	Squalicorax africanus	Eastern Atlantic rim (West African shelf)	Africa	Morocco	Benguérir, Ganntour Basin	L6 unit	Mesozoic	Cretaceous	Upper	early	Maastrichtian		Maastrichtian	x		C	Scale bar = 5 mm; Couche 6	x			Marly horizons and hard phosphatic limestones	69	72	66	227	.jpg	M.Bazzi
Cappetta et al. 2014b	Figure 7E	Squalicorax-africanus_Cappetta-et-al-2014b_7E	x			BEG-C6.37	lingual	lateroposterior	lateral	Selachimorpha	Galeomorphii	Lamniformes	Anacoracidae	Squalicorax	Squalicorax africanus	Eastern Atlantic rim (West African shelf)	Africa	Morocco	Benguérir, Ganntour Basin	L6 unit	Mesozoic	Cretaceous	Upper	early	Maastrichtian		Maastrichtian	x		C	Scale bar = 5 mm; Couche 6	x			Marly horizons and hard phosphatic limestones	69	72	66	227	.jpg	M.Bazzi
Cappetta et al. 2014b	Figure 7J	Cretolamna-biauriculata_Cappetta-et-al-2014b_7J	x			BEG-C6.38	labial	anterior	anterior	Selachimorpha	Galeomorphii	Lamniformes	Cretoxyrhinidae	Cretolamna	Cretolamna biauriculata	Eastern Atlantic rim (West African shelf)	Africa	Morocco	Benguérir, Ganntour Basin	L6 unit	Mesozoic	Cretaceous	Upper	early	Maastrichtian		Maastrichtian	x		C	Scale bar = 5 mm; Couche 6	x			Marly horizons and hard phosphatic limestones	69	72	66	227	.jpg	M.Bazzi
Cappetta et al. 2014b	Figure 7K	Cretolamna-biauriculata_Cappetta-et-al-2014b_7K		x		BEG-C6.38	lingual	anterior	anterior	Selachimorpha	Galeomorphii	Lamniformes	Cretoxyrhinidae	Cretolamna	Cretolamna biauriculata	Eastern Atlantic rim (West African shelf)	Africa	Morocco	Benguérir, Ganntour Basin	L6 unit	Mesozoic	Cretaceous	Upper	early	Maastrichtian		Maastrichtian	x		C	Scale bar = 5 mm; Couche 6				Marly horizons and hard phosphatic limestones	69	72	66	227	.jpg	M.Bazzi
Cappetta et al. 2014b	Figure 7L	Cretolamna-biauriculata_Cappetta-et-al-2014b_7L	x			BEG-C6.39	lingual	lateroposterior	lateral	Selachimorpha	Galeomorphii	Lamniformes	Cretoxyrhinidae	Cretolamna	Cretolamna biauriculata	Eastern Atlantic rim (West African shelf)	Africa	Morocco	Benguérir, Ganntour Basin	L6 unit	Mesozoic	Cretaceous	Upper	early	Maastrichtian		Maastrichtian	x		C	Scale bar = 5 mm; Couche 6	x			Marly horizons and hard phosphatic limestones	69	72	66	227	.jpg	M.Bazzi
Cappetta et al. 2014b	Figure 7A	Squalicorax-bassanii_Cappetta-et-al-2014b_7A	x			BEG-C6.41	labial	anterior	anterior	Selachimorpha	Galeomorphii	Lamniformes	Anacoracidae	Squalicorax	Squalicorax bassanii	Eastern Atlantic rim (West African shelf)	Africa	Morocco	Benguérir, Ganntour Basin	L6 unit	Mesozoic	Cretaceous	Upper	early	Maastrichtian		Maastrichtian	x		C	Scale bar = 5 mm; Couche 6	x			Marly horizons and hard phosphatic limestones	69	72	66	227	.jpg	M.Bazzi
Cappetta et al. 2014b	Figure 7B	Squalicorax-bassanii_Cappetta-et-al-2014b_7B		x		BEG-C6.41	lingual	anterior	anterior	Selachimorpha	Galeomorphii	Lamniformes	Anacoracidae	Squalicorax	Squalicorax bassanii	Eastern Atlantic rim (West African shelf)	Africa	Morocco	Benguérir, Ganntour Basin	L6 unit	Mesozoic	Cretaceous	Upper	early	Maastrichtian		Maastrichtian	x		C	Scale bar = 5 mm; Couche 6				Marly horizons and hard phosphatic limestones	69	72	66	227	.jpg	M.Bazzi
Cappetta et al. 2014b	Figure 7C	Squalicorax-bassanii_Cappetta-et-al-2014b_7C	x			BEG-C6.42	labial	lateroposterior	lateral	Selachimorpha	Galeomorphii	Lamniformes	Anacoracidae	Squalicorax	Squalicorax bassanii	Eastern Atlantic rim (West African shelf)	Africa	Morocco	Benguérir, Ganntour Basin	L6 unit	Mesozoic	Cretaceous	Upper	early	Maastrichtian		Maastrichtian	x		C	Scale bar = 5 mm; Couche 6	x			Marly horizons and hard phosphatic limestones	69	72	66	227	.jpg	M.Bazzi
Cappetta 2012	Figure 164H	Pseudiginglymostoma-idiri_Cappetta-2012_164H	x			BEN 14	labial	lateroposterior	lateral	Selachimorpha	Galeomorphii	Orectolobiformes	Ginglymostomatidae	Pseudiginglymostoma	Pseudiginglymostoma idiri	Eastern Atlantic rim (West African shelf)	Africa	Morocco	Beni Idir, Khouribga area, Ouled Abdoun Basin		Mesozoic	Cretaceous	Upper		Maastrichtian		Maastrichtian	x		C	Scale bar = 1 mm; Very lateral	x				69	72	66	176	.jpg	M.Bazzi
Consoli 2008	Figure 3A(1)	Chlamydoselachus-tatere-n-sp_Consoli-2008_3A(1)				CD662	labial			Selachimorpha	Squalomorphii	Hexanchiformes	Chlamydoselachidae	Chlamydoselachus	Chlamydoselachus tatere n. sp.	Western Pacific rim	Oceania	New Zealand	Takatika Grit, Chatham Islands, Southwest Pacific	Tioriori Group	Cenozoic	Paleogene	Paleocene	middle	Danian		DanSelCombined			IC	Scale bar = 10 mm; Holotype				Upper glauconitic lithicwackestone	62.5	66	59	287	.jpg	M.Bazzi
Consoli 2008	Figure 3A(3)	Chlamydoselachus-tatere-n-sp_Consoli-2008_3A(3)				CD662	lingual			Selachimorpha	Squalomorphii	Hexanchiformes	Chlamydoselachidae	Chlamydoselachus	Chlamydoselachus tatere n. sp.	Western Pacific rim	Oceania	New Zealand	Takatika Grit, Chatham Islands, Southwest Pacific	Tioriori Group	Cenozoic	Paleogene	Paleocene	middle	Danian		DanSelCombined			IC	Scale bar = 10 mm; Holotype				Upper glauconitic lithicwackestone	62.5	66	59	287	.jpg	M.Bazzi
Consoli 2008	Figure 3C(1)	Chlamydoselachus-tatere-n-sp_Consoli-2008_3C(1)				CD664	labial			Selachimorpha	Squalomorphii	Hexanchiformes	Chlamydoselachidae	Chlamydoselachus	Chlamydoselachus tatere n. sp.	Western Pacific rim	Oceania	New Zealand	Takatika Grit, Chatham Islands, Southwest Pacific	Tioriori Group	Cenozoic	Paleogene	Paleocene	middle	Danian		DanSelCombined			IC	Scale bar = 10 mm; Paratype				Upper glauconitic lithicwackestone	62.5	66	59	287	.jpg	M.Bazzi
Consoli 2008	Figure 3F(1)	Chlamydoselachus-tatere-n-sp_Consoli-2008_3F(1)				CD666	labial			Selachimorpha	Squalomorphii	Hexanchiformes	Chlamydoselachidae	Chlamydoselachus	Chlamydoselachus tatere n. sp.	Western Pacific rim	Oceania	New Zealand	Takatika Grit, Chatham Islands, Southwest Pacific	Tioriori Group	Cenozoic	Paleogene	Paleocene	middle	Danian		DanSelCombined			IC	Scale bar = 10 mm; Paratype				Upper glauconitic lithicwackestone	62.5	66	59	287	.jpg	M.Bazzi
Consoli 2008	Figure 3F(3)	Chlamydoselachus-tatere-n-sp_Consoli-2008_3F(3)				CD666	lingual			Selachimorpha	Squalomorphii	Hexanchiformes	Chlamydoselachidae	Chlamydoselachus	Chlamydoselachus tatere n. sp.	Western Pacific rim	Oceania	New Zealand	Takatika Grit, Chatham Islands, Southwest Pacific	Tioriori Group	Cenozoic	Paleogene	Paleocene	middle	Danian		DanSelCombined			IC	Scale bar = 10 mm; Paratype				Upper glauconitic lithicwackestone	62.5	66	59	287	.jpg	M.Bazzi
Consoli 2008	Figure 3E(1)	Chlamydoselachus-tatere-n-sp_Consoli-2008_3E(1)				CD667	labial			Selachimorpha	Squalomorphii	Hexanchiformes	Chlamydoselachidae	Chlamydoselachus	Chlamydoselachus tatere n. sp.	Western Pacific rim	Oceania	New Zealand	Takatika Grit, Chatham Islands, Southwest Pacific	Tioriori Group	Cenozoic	Paleogene	Paleocene	middle	Danian		DanSelCombined			IC	Scale bar = 10 mm; Paratype				Upper glauconitic lithicwackestone	62.5	66	59	287	.jpg	M.Bazzi
Consoli 2008	Figure 3E(3)	Chlamydoselachus-tatere-n-sp_Consoli-2008_3E(3)				CD667	lingual			Selachimorpha	Squalomorphii	Hexanchiformes	Chlamydoselachidae	Chlamydoselachus	Chlamydoselachus tatere n. sp.	Western Pacific rim	Oceania	New Zealand	Takatika Grit, Chatham Islands, Southwest Pacific	Tioriori Group	Cenozoic	Paleogene	Paleocene	middle	Danian		DanSelCombined			IC	Scale bar = 10 mm; Paratype				Upper glauconitic lithicwackestone	62.5	66	59	287	.jpg	M.Bazzi
Case 1989	Plate 1:1A	Palaeocarcharodon-orientalis_Case-1989_1(1A)			lower	CEN 1	lingual	anterior	anterior	Selachimorpha	Galeomorphii	Lamniformes	Cretoxyrhinidae	Palaeocarcharodon	Palaeocarcharodon orientalis	Western Atlantic rim (North American shelf)	North America	U.S.A	Central Avenue Site, outside of Washington, DC	lowermost member, Aquia Formation	Cenozoic	Paleogene	Paleocene		Thanetian		Thanetian			IC	Scale bar = 8 mm; Late Paleocene					57.5	59	56	7	.jpg	M.Bazzi
Case 1989	Plate 1:1B	Palaeocarcharodon-orientalis_Case-1989_1(1B)			lower	CEN 1	labial	anterior	anterior	Selachimorpha	Galeomorphii	Lamniformes	Cretoxyrhinidae	Palaeocarcharodon	Palaeocarcharodon orientalis	Western Atlantic rim (North American shelf)	North America	U.S.A	Central Avenue Site, outside of Washington, DC	lowermost member, Aquia Formation	Cenozoic	Paleogene	Paleocene		Thanetian		Thanetian			IC	Scale bar = 8 mm; Late Paleocene					57.5	59	56	7	.jpg	M.Bazzi
Case 1989	Plate 1:2A	Palaeocarcharodon-orientalis_Case-1989_1(2A)	x		upper	CEN 2	labial	lateroposterior	lateral	Selachimorpha	Galeomorphii	Lamniformes	Cretoxyrhinidae	Palaeocarcharodon	Palaeocarcharodon orientalis	Western Atlantic rim (North American shelf)	North America	U.S.A	Central Avenue Site, outside of Washington, DC	lowermost member, Aquia Formation	Cenozoic	Paleogene	Paleocene		Thanetian		Thanetian	x		C	Scale bar = 8 mm; Late Paleocene	x				57.5	59	56	7	.jpg	M.Bazzi
Case 1989	Plate 1:2B	Palaeocarcharodon-orientalis_Case-1989_1(2B)		x	upper	CEN 2	lingual	lateroposterior	lateral	Selachimorpha	Galeomorphii	Lamniformes	Cretoxyrhinidae	Palaeocarcharodon	Palaeocarcharodon orientalis	Western Atlantic rim (North American shelf)	North America	U.S.A	Central Avenue Site, outside of Washington, DC	lowermost member, Aquia Formation	Cenozoic	Paleogene	Paleocene		Thanetian		Thanetian	x		C	Scale bar = 8 mm; Late Paleocene					57.5	59	56	7	.jpg	M.Bazzi
Purdy 1988	Figure 5B1	Carcharodon-orientalis_Purdy-1988_5B1	x		upper	ChM PV4154	lingual	lateroposterior	lateral	Selachimorpha	Galeomorphii	Lamniformes	Lamnidae	Carcharodon	Carcharodon orientalis	Western Atlantic rim (North American shelf)	North America	U.S.A	St. Stephen, Berkeley County, South Carolina	Black Mingo Group	Cenozoic	Paleogene	Paleocene		Thanetian		Thanetian	x	R	C	Scale bar = 20 mm; Right upper first lateral tooth	x			Nearshore environment	57.5	59	56	137	.jpg	M.Bazzi
Purdy 1988	Figure 1A	Nebrius-sp_Purdy-1988_1A	x			ChM PV4186	labial			Selachimorpha	Galeomorphii	Orectolobiformes	Ginglymostomatidae	Nebrius	Nebrius sp.	Western Atlantic rim (North American shelf)	North America	U.S.A	St. Stephen, Berkeley County, South Carolina	Black Mingo Group	Cenozoic	Paleogene	Paleocene		Thanetian		Thanetian	x		C	Scale bar = 3 mm; Specimen is 4.0 mm in height and 5.4 mm in width	x			Nearshore environment	57.5	59	56	124	.jpg	M.Bazzi
Purdy 1988	Figure 4B6	Otodus-obliquus_Purdy-1988_4B6	x		lower	ChM PV4241	lingual	lateroposterior	lateral	Selachimorpha	Galeomorphii	Lamniformes	Otodontidae	Otodus	Otodus obliquus	Western Atlantic rim (North American shelf)	North America	U.S.A	St. Stephen, Berkeley County, South Carolina	Black Mingo Group	Cenozoic	Paleogene	Paleocene		Thanetian		Thanetian	x	L	C	Scale bar = 20 mm; Left lower first lateral tooth	x			Nearshore environment	57.5	59	56	135	.jpg	M.Bazzi
Purdy 1988	Figure 1B	Otodus-obliquus_Purdy-1988_1B	x			ChM PV4243	lingual			Selachimorpha	Galeomorphii	Lamniformes	Otodontidae	Otodus	Otodus obliquus	Western Atlantic rim (North American shelf)	North America	U.S.A	St. Stephen, Berkeley County, South Carolina	Black Mingo Group	Cenozoic	Paleogene	Paleocene		Thanetian		Thanetian	x		C	Scale bar = 10 mm; Aberrant specimen with additional cusplets	x			Nearshore environment	57.5	59	56	124	.jpg	M.Bazzi
Purdy 1988	Figure 5B2	Carcharodon-orientalis_Purdy-1988_5B2	x		upper	ChM PV4246	lingual	anterior	anterior	Selachimorpha	Galeomorphii	Lamniformes	Lamnidae	Carcharodon	Carcharodon orientalis	Western Atlantic rim (North American shelf)	North America	U.S.A	St. Stephen, Berkeley County, South Carolina	Black Mingo Group	Cenozoic	Paleogene	Paleocene		Thanetian		Thanetian	x	R	C	Scale bar = 20 mm; Juvenile right upper second anterior tooth	x	Juvenile		Nearshore environment	57.5	59	56	137	.jpg	M.Bazzi
Purdy 1988	Figure 2A5	Carcharias-macrotus_Purdy-1988_2A5	x		lower	ChM PV4614	lingual	anterior	anterior	Selachimorpha	Galeomorphii	Lamniformes	Odontaspididae	Carcharias	Carcharias macrotus	Western Atlantic rim (North American shelf)	North America	U.S.A	St. Stephen, Berkeley County, South Carolina	Black Mingo Group	Cenozoic	Paleogene	Paleocene		Thanetian		Thanetian	x	L	C	Scale bar = 20 mm; Left lower first anterior tooth; Collector Vance McCollum	x			Nearshore environment	57.5	59	56	128	.jpg	M.Bazzi
Purdy 1988	Figure 2A7	Carcharias-macrotus_Purdy-1988_2A7	x		lower	ChM PV4619	lingual	anterior	anterior	Selachimorpha	Galeomorphii	Lamniformes	Odontaspididae	Carcharias	Carcharias macrotus	Western Atlantic rim (North American shelf)	North America	U.S.A	St. Stephen, Berkeley County, South Carolina	Black Mingo Group	Cenozoic	Paleogene	Paleocene		Thanetian		Thanetian	x	R	C	Scale bar = 20 mm; Right lower second anterior tooth; Collector Vance McCollum	x			Nearshore environment	57.5	59	56	128	.jpg	M.Bazzi
Purdy 1988	Figure 2A1	Carcharias-macrotus_Purdy-1988_2A1	x		upper	ChM PV4620	lingual	anterior	anterior	Selachimorpha	Galeomorphii	Lamniformes	Odontaspididae	Carcharias	Carcharias macrotus	Western Atlantic rim (North American shelf)	North America	U.S.A	St. Stephen, Berkeley County, South Carolina	Black Mingo Group	Cenozoic	Paleogene	Paleocene		Thanetian		Thanetian	x	L	C	Scale bar = 20 mm; Juvenile left upper third anterior teeth; Collector Vance McCollum	x	Juvenile		Nearshore environment	57.5	59	56	128	.jpg	M.Bazzi
Purdy 1988	Figure 2A4	Carcharias-macrotus_Purdy-1988_2A4	x		upper	ChM PV4621	lingual	anterior	anterior	Selachimorpha	Galeomorphii	Lamniformes	Odontaspididae	Carcharias	Carcharias macrotus	Western Atlantic rim (North American shelf)	North America	U.S.A	St. Stephen, Berkeley County, South Carolina	Black Mingo Group	Cenozoic	Paleogene	Paleocene		Thanetian		Thanetian	x	L	C	Scale bar = 20 mm; Juvenile left upper first anterior tooth; Collector Vance McCollum	x	Juvenile		Nearshore environment	57.5	59	56	128	.jpg	M.Bazzi
Purdy 1988	Figure 2A3	Carcharias-macrotus_Purdy-1988_2A3	x		lower	ChM PV4622	lingual	lateroposterior	lateral	Selachimorpha	Galeomorphii	Lamniformes	Odontaspididae	Carcharias	Carcharias macrotus	Western Atlantic rim (North American shelf)	North America	U.S.A	St. Stephen, Berkeley County, South Carolina	Black Mingo Group	Cenozoic	Paleogene	Paleocene		Thanetian		Thanetian	x	L	C	Scale bar = 20 mm; Juvenile left lower lateral tooth; Collector Vance McCollum	x	Juvenile		Nearshore environment	57.5	59	56	128	.jpg	M.Bazzi
Purdy 1988	Figure 2A6	Carcharias-macrotus_Purdy-1988_2A6	x		upper	ChM PV4623	lingual	anterior	anterior	Selachimorpha	Galeomorphii	Lamniformes	Odontaspididae	Carcharias	Carcharias macrotus	Western Atlantic rim (North American shelf)	North America	U.S.A	St. Stephen, Berkeley County, South Carolina	Black Mingo Group	Cenozoic	Paleogene	Paleocene		Thanetian		Thanetian	x	L	C	Scale bar = 20 mm; Juvenile right upper second anterior tooth; Collector Vance McCollum	x	Juvenile		Nearshore environment	57.5	59	56	128	.jpg	M.Bazzi
Purdy 1988	Figure 2A2	Carcharias-macrotus_Purdy-1988_2A2	x		upper	ChM PV4624	lingual	anterior	anterior	Selachimorpha	Galeomorphii	Lamniformes	Odontaspididae	Carcharias	Carcharias macrotus	Western Atlantic rim (North American shelf)	North America	U.S.A	St. Stephen, Berkeley County, South Carolina	Black Mingo Group	Cenozoic	Paleogene	Paleocene		Thanetian		Thanetian	x	L	C	Scale bar = 20 mm; Juvenile left upper third anterior teeth; Collector Vance McCollum	x	Juvenile		Nearshore environment	57.5	59	56	128	.jpg	M.Bazzi
Purdy 1988	Figure 2B4	Carcharias-hopei_Purdy-1988_2B4			lower	ChM PV4625	lingual	lateroposterior	lateral	Selachimorpha	Galeomorphii	Lamniformes	Odontaspididae	Carcharias	Carcharias hopei	Western Atlantic rim (North American shelf)	North America	U.S.A	St. Stephen, Berkeley County, South Carolina	Black Mingo Group	Cenozoic	Paleogene	Paleocene		Thanetian		Thanetian		R	IC	Scale bar = 20 mm; Right lower lateral tooth; Collector Vance McCollum				Nearshore environment	57.5	59	56	129	.jpg	M.Bazzi
Purdy 1988	Figure 2B6	Carcharias-hopei_Purdy-1988_2B6	x		lower	ChM PV4626	lingual	lateroposterior	lateral	Selachimorpha	Galeomorphii	Lamniformes	Odontaspididae	Carcharias	Carcharias hopei	Western Atlantic rim (North American shelf)	North America	U.S.A	St. Stephen, Berkeley County, South Carolina	Black Mingo Group	Cenozoic	Paleogene	Paleocene		Thanetian		Thanetian	x	R	C	Scale bar = 20 mm; Right lower lateral tooth; Collector Vance McCollum	x			Nearshore environment	57.5	59	56	129	.jpg	M.Bazzi
Purdy 1988	Figure 2B5	Carcharias-hopei_Purdy-1988_2B5	x		lower	ChM PV4627	lingual	anterior	anterior	Selachimorpha	Galeomorphii	Lamniformes	Odontaspididae	Carcharias	Carcharias hopei	Western Atlantic rim (North American shelf)	North America	U.S.A	St. Stephen, Berkeley County, South Carolina	Black Mingo Group	Cenozoic	Paleogene	Paleocene		Thanetian		Thanetian	x	L	C	Scale bar = 20 mm; Left lower third anterior tooth; Collector Vance McCollum	x			Nearshore environment	57.5	59	56	129	.jpg	M.Bazzi
Purdy 1988	Figure 2B1	Carcharias-hopei_Purdy-1988_2B1	x		lower	ChM PV4628	lingual	lateroposterior	lateral	Selachimorpha	Galeomorphii	Lamniformes	Odontaspididae	Carcharias	Carcharias hopei	Western Atlantic rim (North American shelf)	North America	U.S.A	St. Stephen, Berkeley County, South Carolina	Black Mingo Group	Cenozoic	Paleogene	Paleocene		Thanetian		Thanetian	x	L	C	Scale bar = 20 mm; Left lower lateral tooth; Collector Vance McCollum	x			Nearshore environment	57.5	59	56	129	.jpg	M.Bazzi
Purdy 1988	Figure 2B3	Carcharias-hopei_Purdy-1988_2B3	x		lower	ChM PV4629	lingual	lateroposterior	lateral	Selachimorpha	Galeomorphii	Lamniformes	Odontaspididae	Carcharias	Carcharias hopei	Western Atlantic rim (North American shelf)	North America	U.S.A	St. Stephen, Berkeley County, South Carolina	Black Mingo Group	Cenozoic	Paleogene	Paleocene		Thanetian		Thanetian	x	R	C	Scale bar = 20 mm; Right lower lateral tooth; Collector Vance McCollum	x			Nearshore environment	57.5	59	56	129	.jpg	M.Bazzi
Purdy 1988	Figure 2B2	Carcharias-hopei_Purdy-1988_2B2	x		lower	ChM PV4630	lingual	anterior	anterior	Selachimorpha	Galeomorphii	Lamniformes	Odontaspididae	Carcharias	Carcharias hopei	Western Atlantic rim (North American shelf)	North America	U.S.A	St. Stephen, Berkeley County, South Carolina	Black Mingo Group	Cenozoic	Paleogene	Paleocene		Thanetian		Thanetian	x	L	C	Scale bar = 20 mm; Juvenile left lower third anterior tooth; Collector Vance McCollum	x	Juvenile		Nearshore environment	57.5	59	56	129	.jpg	M.Bazzi
Purdy 1988	Figure 4A5	Otodus-obliquus_Purdy-1988_4A5	x		lower	ChM PV4631	lingual	anterior	anterior	Selachimorpha	Galeomorphii	Lamniformes	Otodontidae	Otodus	Otodus obliquus	Western Atlantic rim (North American shelf)	North America	U.S.A	St. Stephen, Berkeley County, South Carolina	Black Mingo Group	Cenozoic	Paleogene	Paleocene		Thanetian		Thanetian	x	L	C	Scale bar = 20 mm; Left lower first anteiror tooth	x			Nearshore environment	57.5	59	56	134	.jpg	M.Bazzi
Purdy 1988	Figure 4A6	Otodus-obliquus_Purdy-1988_4A6	x		lower	ChM PV4632	lingual	anterior	anterior	Selachimorpha	Galeomorphii	Lamniformes	Otodontidae	Otodus	Otodus obliquus	Western Atlantic rim (North American shelf)	North America	U.S.A	St. Stephen, Berkeley County, South Carolina	Black Mingo Group	Cenozoic	Paleogene	Paleocene		Thanetian		Thanetian	x	L	C	Scale bar = 20 mm; Juvenile left lower second anterior tooth	x	Juvenile		Nearshore environment	57.5	59	56	134	.jpg	M.Bazzi
Purdy 1988	Figure 4A4	Otodus-obliquus_Purdy-1988_4A4	x		upper	ChM PV4633	lingual	anterior	anterior	Selachimorpha	Galeomorphii	Lamniformes	Otodontidae	Otodus	Otodus obliquus	Western Atlantic rim (North American shelf)	North America	U.S.A	St. Stephen, Berkeley County, South Carolina	Black Mingo Group	Cenozoic	Paleogene	Paleocene		Thanetian		Thanetian	x	R	C	Scale bar = 20 mm; Juvenile right upper first anterior tooth	x	Juvenile		Nearshore environment	57.5	59	56	134	.jpg	M.Bazzi
Purdy 1988	Figure 4A1	Otodus-obliquus_Purdy-1988_4A1			upper	ChM PV4634	lingual	lateroposterior	lateral	Selachimorpha	Galeomorphii	Lamniformes	Otodontidae	Otodus	Otodus obliquus	Western Atlantic rim (North American shelf)	North America	U.S.A	St. Stephen, Berkeley County, South Carolina	Black Mingo Group	Cenozoic	Paleogene	Paleocene		Thanetian		Thanetian		R	IC	Scale bar = 20 mm; Juvenile right upper first lateral tooth		Juvenile		Nearshore environment	57.5	59	56	134	.jpg	M.Bazzi
Purdy 1988	Figure 4A3	Otodus-obliquus_Purdy-1988_4A3	x		upper	ChM PV4635	lingual	lateroposterior	lateral	Selachimorpha	Galeomorphii	Lamniformes	Otodontidae	Otodus	Otodus obliquus	Western Atlantic rim (North American shelf)	North America	U.S.A	St. Stephen, Berkeley County, South Carolina	Black Mingo Group	Cenozoic	Paleogene	Paleocene		Thanetian		Thanetian	x	R	C	Scale bar = 20 mm; Juvenile right upper second lateral tooth	x	Juvenile		Nearshore environment	57.5	59	56	134	.jpg	M.Bazzi
Purdy 1988	Figure 4A2	Otodus-obliquus_Purdy-1988_4A2	x		lower	ChM PV4636	lingual	lateroposterior	lateral	Selachimorpha	Galeomorphii	Lamniformes	Otodontidae	Otodus	Otodus obliquus	Western Atlantic rim (North American shelf)	North America	U.S.A	St. Stephen, Berkeley County, South Carolina	Black Mingo Group	Cenozoic	Paleogene	Paleocene		Thanetian		Thanetian	x	L	C	Scale bar = 20 mm; Juvenile left lower lateral tooth	x	Juvenile		Nearshore environment	57.5	59	56	134	.jpg	M.Bazzi
Purdy 1988	Figure 4B8	Otodus-obliquus_Purdy-1988_4B8	x		upper	ChM PV4637	lingual	lateroposterior	lateral	Selachimorpha	Galeomorphii	Lamniformes	Otodontidae	Otodus	Otodus obliquus	Western Atlantic rim (North American shelf)	North America	U.S.A	St. Stephen, Berkeley County, South Carolina	Black Mingo Group	Cenozoic	Paleogene	Paleocene		Thanetian		Thanetian	x	R	C	Scale bar = 20 mm; Right upper lateral tooth	x			Nearshore environment	57.5	59	56	135	.jpg	M.Bazzi
Purdy 1988	Figure 4B3	Otodus-obliquus_Purdy-1988_4B3	x		upper	ChM PV4638	lingual	lateroposterior	lateral	Selachimorpha	Galeomorphii	Lamniformes	Otodontidae	Otodus	Otodus obliquus	Western Atlantic rim (North American shelf)	North America	U.S.A	St. Stephen, Berkeley County, South Carolina	Black Mingo Group	Cenozoic	Paleogene	Paleocene		Thanetian		Thanetian	x	R	C	Scale bar = 20 mm; Right upper first lateral tooth	x			Nearshore environment	57.5	59	56	135	.jpg	M.Bazzi
Purdy 1988	Figure 4B7	Otodus-obliquus_Purdy-1988_4B7	x		lower	ChM PV4639	lingual	lateroposterior	lateral	Selachimorpha	Galeomorphii	Lamniformes	Otodontidae	Otodus	Otodus obliquus	Western Atlantic rim (North American shelf)	North America	U.S.A	St. Stephen, Berkeley County, South Carolina	Black Mingo Group	Cenozoic	Paleogene	Paleocene		Thanetian		Thanetian	x	R	C	Scale bar = 20 mm; Right lower lateral tooth	x			Nearshore environment	57.5	59	56	135	.jpg	M.Bazzi
Purdy 1988	Figure 4B5	Otodus-obliquus_Purdy-1988_4B5	x		upper	ChM PV4640	lingual	lateroposterior	lateral	Selachimorpha	Galeomorphii	Lamniformes	Otodontidae	Otodus	Otodus obliquus	Western Atlantic rim (North American shelf)	North America	U.S.A	St. Stephen, Berkeley County, South Carolina	Black Mingo Group	Cenozoic	Paleogene	Paleocene		Thanetian		Thanetian	x	L	C	Scale bar = 20 mm; Left upper lateral tooth	x			Nearshore environment	57.5	59	56	135	.jpg	M.Bazzi
Purdy 1988	Figure 4B1	Otodus-obliquus_Purdy-1988_4B1	x		lower	ChM PV4641	lingual	lateroposterior	lateral	Selachimorpha	Galeomorphii	Lamniformes	Otodontidae	Otodus	Otodus obliquus	Western Atlantic rim (North American shelf)	North America	U.S.A	St. Stephen, Berkeley County, South Carolina	Black Mingo Group	Cenozoic	Paleogene	Paleocene		Thanetian		Thanetian	x	L	C	Scale bar = 20 mm; Left lower lateral tooth	x			Nearshore environment	57.5	59	56	135	.jpg	M.Bazzi
Purdy 1988	Figure 4B2	Otodus-obliquus_Purdy-1988_4B2	x		lower	ChM PV4642	lingual	lateroposterior	lateral	Selachimorpha	Galeomorphii	Lamniformes	Otodontidae	Otodus	Otodus obliquus	Western Atlantic rim (North American shelf)	North America	U.S.A	St. Stephen, Berkeley County, South Carolina	Black Mingo Group	Cenozoic	Paleogene	Paleocene		Thanetian		Thanetian	x	L	C	Scale bar = 20 mm; Left lower lateral tooth	x			Nearshore environment	57.5	59	56	135	.jpg	M.Bazzi
Purdy 1988	Figure 4B4	Otodus-obliquus_Purdy-1988_4B4	x		upper	ChM PV4643	lingual	lateroposterior	lateral	Selachimorpha	Galeomorphii	Lamniformes	Otodontidae	Otodus	Otodus obliquus	Western Atlantic rim (North American shelf)	North America	U.S.A	St. Stephen, Berkeley County, South Carolina	Black Mingo Group	Cenozoic	Paleogene	Paleocene		Thanetian		Thanetian	x	R	C	Scale bar = 20 mm; Juvenile right upper lateral tooth	x	Juvenile		Nearshore environment	57.5	59	56	135	.jpg	M.Bazzi
Purdy 1988	Figure 3C2	Odontaspis-rutoti_Purdy-1988_3C2	x		lower	ChM PV4769	lingual	lateroposterior	lateral	Selachimorpha	Galeomorphii	Lamniformes	Odontaspididae	Odontaspis	Odontaspis rutoti	Western Atlantic rim (North American shelf)	North America	U.S.A	St. Stephen, Berkeley County, South Carolina	Black Mingo Group	Cenozoic	Paleogene	Paleocene		Thanetian		Thanetian	x		C	Scale bar = 20 mm; Lower lateral tooth	x			Nearshore environment	57.5	59	56	133	.jpg	M.Bazzi
Purdy 1988	Figure 3C1	Odontaspis-rutoti_Purdy-1988_3C1	x		lower	ChM PV4770	lingual	lateroposterior	lateral	Selachimorpha	Galeomorphii	Lamniformes	Odontaspididae	Odontaspis	Odontaspis rutoti	Western Atlantic rim (North American shelf)	North America	U.S.A	St. Stephen, Berkeley County, South Carolina	Black Mingo Group	Cenozoic	Paleogene	Paleocene		Thanetian		Thanetian	x	L	C	Scale bar = 20 mm; Left lower lateral tooth	x			Nearshore environment	57.5	59	56	133	.jpg	M.Bazzi
Purdy 1988	Figure 3C4	Odontaspis-rutoti_Purdy-1988_3C4	x		lower	ChM PV4771	lingual	anterior	anterior	Selachimorpha	Galeomorphii	Lamniformes	Odontaspididae	Odontaspis	Odontaspis rutoti	Western Atlantic rim (North American shelf)	North America	U.S.A	St. Stephen, Berkeley County, South Carolina	Black Mingo Group	Cenozoic	Paleogene	Paleocene		Thanetian		Thanetian	x	L	C	Scale bar = 20 mm; Left lower secod anterior tooth	x			Nearshore environment	57.5	59	56	133	.jpg	M.Bazzi
Purdy 1988	Figure 3C3	Odontaspis-rutoti_Purdy-1988_3C3	x		lower	ChM PV4772	lingual	lateroposterior	lateral	Selachimorpha	Galeomorphii	Lamniformes	Odontaspididae	Odontaspis	Odontaspis rutoti	Western Atlantic rim (North American shelf)	North America	U.S.A	St. Stephen, Berkeley County, South Carolina	Black Mingo Group	Cenozoic	Paleogene	Paleocene		Thanetian		Thanetian	x		C	Scale bar = 20 mm; Lower lateral tooth	x			Nearshore environment	57.5	59	56	133	.jpg	M.Bazzi
Purdy 1988	Figure 3C5	Odontaspis-rutoti_Purdy-1988_3C5	x		lower	ChM PV4773	lingual	lateroposterior	lateral	Selachimorpha	Galeomorphii	Lamniformes	Odontaspididae	Odontaspis	Odontaspis rutoti	Western Atlantic rim (North American shelf)	North America	U.S.A	St. Stephen, Berkeley County, South Carolina	Black Mingo Group	Cenozoic	Paleogene	Paleocene		Thanetian		Thanetian	x	L	C	Scale bar = 20 mm; Left lower first lateral tooth	x			Nearshore environment	57.5	59	56	133	.jpg	M.Bazzi
Purdy 1988	Figure 3C9	Odontaspis-rutoti_Purdy-1988_3C9	x		lower	ChM PV4774	lingual	lateroposterior	lateral	Selachimorpha	Galeomorphii	Lamniformes	Odontaspididae	Odontaspis	Odontaspis rutoti	Western Atlantic rim (North American shelf)	North America	U.S.A	St. Stephen, Berkeley County, South Carolina	Black Mingo Group	Cenozoic	Paleogene	Paleocene		Thanetian		Thanetian	x	L	C	Scale bar = 20 mm; Left lower first lateral tooth	x			Nearshore environment	57.5	59	56	133	.jpg	M.Bazzi
Purdy 1988	Figure 3C6	Odontaspis-rutoti_Purdy-1988_3C6	x		lower	ChM PV4775	lingual	lateroposterior	lateral	Selachimorpha	Galeomorphii	Lamniformes	Odontaspididae	Odontaspis	Odontaspis rutoti	Western Atlantic rim (North American shelf)	North America	U.S.A	St. Stephen, Berkeley County, South Carolina	Black Mingo Group	Cenozoic	Paleogene	Paleocene		Thanetian		Thanetian	x		C	Scale bar = 20 mm; Lower lateral tooth	x			Nearshore environment	57.5	59	56	133	.jpg	M.Bazzi
Purdy 1988	Figure 3C8	Odontaspis-rutoti_Purdy-1988_3C8	x		lower	ChM PV4776	lingual	anterior	anterior	Selachimorpha	Galeomorphii	Lamniformes	Odontaspididae	Odontaspis	Odontaspis rutoti	Western Atlantic rim (North American shelf)	North America	U.S.A	St. Stephen, Berkeley County, South Carolina	Black Mingo Group	Cenozoic	Paleogene	Paleocene		Thanetian		Thanetian	x	L	C	Scale bar = 20 mm; Left lower second anterior tooth	x			Nearshore environment	57.5	59	56	133	.jpg	M.Bazzi
Purdy 1988	Figure 3C7	Odontaspis-rutoti_Purdy-1988_3C7	x		lower	ChM PV4777	lingual	lateroposterior	lateral	Selachimorpha	Galeomorphii	Lamniformes	Odontaspididae	Odontaspis	Odontaspis rutoti	Western Atlantic rim (North American shelf)	North America	U.S.A	St. Stephen, Berkeley County, South Carolina	Black Mingo Group	Cenozoic	Paleogene	Paleocene		Thanetian		Thanetian	x	L	C	Scale bar = 20 mm; Left lower ?second lateral tooth	x			Nearshore environment	57.5	59	56	133	.jpg	M.Bazzi
Purdy 1988	Figure 3A	Odontaspis-rutoti_Purdy-1988_3A	x		lower	ChM PV4784	lingual	anterior	anterior	Selachimorpha	Galeomorphii	Lamniformes	Odontaspididae	Odontaspis	Odontaspis rutoti	Western Atlantic rim (North American shelf)	North America	U.S.A	St. Stephen, Berkeley County, South Carolina	Black Mingo Group	Cenozoic	Paleogene	Paleocene		Thanetian		Thanetian	x	R	C	Scale bar = 10 mm; Juvenile right lower first anterior tooth	x	Juvenile		Nearshore environment	57.5	59	56	132	.jpg	M.Bazzi
Purdy 1988	Figure 3B	Odontaspis-rutoti_Purdy-1988_3B	x		lower	ChM PV4787	lingual	lateroposterior	lateral	Selachimorpha	Galeomorphii	Lamniformes	Odontaspididae	Odontaspis	Odontaspis rutoti	Western Atlantic rim (North American shelf)	North America	U.S.A	St. Stephen, Berkeley County, South Carolina	Black Mingo Group	Cenozoic	Paleogene	Paleocene		Thanetian		Thanetian	x	R	C	Scale bar = 10 mm; Right lower lateral tooth	x			Nearshore environment	57.5	59	56	132	.jpg	M.Bazzi
Purdy 1988	Figure 5B3	Carcharodon-orientalis_Purdy-1988_5B3	x		upper	ChM PV4788	lingual	anterior	anterior	Selachimorpha	Galeomorphii	Lamniformes	Lamnidae	Carcharodon	Carcharodon orientalis	Western Atlantic rim (North American shelf)	North America	U.S.A	St. Stephen, Berkeley County, South Carolina	Black Mingo Group	Cenozoic	Paleogene	Paleocene		Thanetian		Thanetian	x	R	C	Scale bar = 20 mm; Juvenile right upper second anterior tooth	x	Juvenile		Nearshore environment	57.5	59	56	137	.jpg	M.Bazzi
Purdy 1988	Figure 5B4	Carcharodon-orientalis_Purdy-1988_5B4	x		upper	ChM PV4789	lingual	lateroposterior	lateral	Selachimorpha	Galeomorphii	Lamniformes	Lamnidae	Carcharodon	Carcharodon orientalis	Western Atlantic rim (North American shelf)	North America	U.S.A	St. Stephen, Berkeley County, South Carolina	Black Mingo Group	Cenozoic	Paleogene	Paleocene		Thanetian		Thanetian	x	L	C	Scale bar = 20 mm; Left upper lateral tooth	x			Nearshore environment	57.5	59	56	137	.jpg	M.Bazzi
Purdy 1988	Figure 5A2	Cretolamna-appendiculata_Purdy-1988_5A2	x			ChM PV5208	lingual	lateroposterior	lateral	Selachimorpha	Galeomorphii	Lamniformes	Cretoxyrhinidae	Cretolamna	Cretolamna appendiculata	Western Atlantic rim (North American shelf)	North America	U.S.A	St. Stephen, Berkeley County, South Carolina	Black Mingo Group	Cenozoic	Paleogene	Paleocene		Thanetian		Thanetian	x		C	Scale bar = 10 mm	x			Nearshore environment	57.5	59	56	136	.jpg	M.Bazzi
Purdy 1988	Figure 5A1	Cretolamna-appendiculata_Purdy-1988_5A1	x			ChM PV5209	lingual	lateroposterior	lateral	Selachimorpha	Galeomorphii	Lamniformes	Cretoxyrhinidae	Cretolamna	Cretolamna appendiculata	Western Atlantic rim (North American shelf)	North America	U.S.A	St. Stephen, Berkeley County, South Carolina	Black Mingo Group	Cenozoic	Paleogene	Paleocene		Thanetian		Thanetian	x		C	Scale bar = 10 mm	x			Nearshore environment	57.5	59	56	136	.jpg	M.Bazzi
Purdy 1988	Figure 5A5	Cretolamna-appendiculata_Purdy-1988_5A5	x			ChM PV521 1	lingual	lateroposterior	lateral	Selachimorpha	Galeomorphii	Lamniformes	Cretoxyrhinidae	Cretolamna	Cretolamna appendiculata	Western Atlantic rim (North American shelf)	North America	U.S.A	St. Stephen, Berkeley County, South Carolina	Black Mingo Group	Cenozoic	Paleogene	Paleocene		Thanetian		Thanetian	x		C	Scale bar = 10 mm	x			Nearshore environment	57.5	59	56	136	.jpg	M.Bazzi
Purdy 1988	Figure 5A4	Cretolamna-appendiculata_Purdy-1988_5A4	x			ChM PV5210	lingual	lateroposterior	lateral	Selachimorpha	Galeomorphii	Lamniformes	Cretoxyrhinidae	Cretolamna	Cretolamna appendiculata	Western Atlantic rim (North American shelf)	North America	U.S.A	St. Stephen, Berkeley County, South Carolina	Black Mingo Group	Cenozoic	Paleogene	Paleocene		Thanetian		Thanetian	x		C	Scale bar = 10 mm	x			Nearshore environment	57.5	59	56	136	.jpg	M.Bazzi
Purdy 1988	Figure 5A3	Cretolamna-appendiculata_Purdy-1988_5A3	x		lower	ChM PV5212	lingual	anterior	anterior	Selachimorpha	Galeomorphii	Lamniformes	Cretoxyrhinidae	Cretolamna	Cretolamna appendiculata	Western Atlantic rim (North American shelf)	North America	U.S.A	St. Stephen, Berkeley County, South Carolina	Black Mingo Group	Cenozoic	Paleogene	Paleocene		Thanetian		Thanetian	x		C	Scale bar = 10 mm; Second lower anterior tooth	x			Nearshore environment	57.5	59	56	136	.jpg	M.Bazzi
Cione & Medina 1987	Plate 1B	Notidanodon-pectinatus_Cione-&-Medina-1987_1B			lower	CIRGEO 592	lingual	lateroposterior	anterolateral	Selachimorpha	Squalomorphii	Hexanchiformes	Hexanchidae	Notidanodon	Notidanodon pectinatus	Weddellian Seaway	Antarctica	Antarctica	Vicecomodoro Marambio (Seymour) Island	Lopez de Bertodano Formation	Mesozoic	Cretaceous	Upper			Campanian/Maastrichtian				C					Silty fine sandstone with intercalations of median sandstone; Parallel stratification with bioturbation				83	.jpg	M.Bazzi
Cione & Medina 1987	Plate 1B-B	Notidanodon-pectinatus_Cione-&-Medina-1987_1B-B			lower	CIRGEO 592	labial	lateroposterior	anterolateral	Selachimorpha	Squalomorphii	Hexanchiformes	Hexanchidae	Notidanodon	Notidanodon pectinatus	Weddellian Seaway	Antarctica	Antarctica	Vicecomodoro Marambio (Seymour) Island	Lopez de Bertodano Formation	Mesozoic	Cretaceous	Upper			Campanian/Maastrichtian				C					Silty fine sandstone with intercalations of median sandstone; Parallel stratification with bioturbation				83	.jpg	M.Bazzi
Mannering & Hiller 2008	Plate 1:1	Sphenodus-cf-lundgreni_Mannering-&-Hiller-2008_Plate-1(1)	x			CM 2003.123.1	labial	lateroposterior	anterolateral	Selachimorpha	Squalomorphii	Hexanchiformes	Orthacodontidae	Sphenodus	Sphenodus cf. lundgreni	Western Pacific rim	Oceania	New Zealand	Waipara River; S2	Waipara Greensand	Cenozoic	Paleogene	Paleocene			Danian/Selandian	DanSelCombined	x		C	Scale bar = 10 mm; NZ Teurian stage; latest Danian – earliest Selandian	x			Shallow marine setting; Fine- to medium-grained, richly glauconitic quartzose sandstone	62.5	66	59	1349	.jpg	M.Bazzi
Mannering & Hiller 2008	Plate 1:2	Sphenodus-cf-lundgreni_Mannering-&-Hiller-2008_Plate-1(2)		x		CM 2003.123.1	lingual	lateroposterior	anterolateral	Selachimorpha	Squalomorphii	Hexanchiformes	Orthacodontidae	Sphenodus	Sphenodus cf. lundgreni	Western Pacific rim	Oceania	New Zealand	Waipara River; S2	Waipara Greensand	Cenozoic	Paleogene	Paleocene			Danian/Selandian	DanSelCombined	x		C	Scale bar = 10 mm; NZ Teurian stage; latest Danian – earliest Selandian				Shallow marine setting; Fine- to medium-grained, richly glauconitic quartzose sandstone	62.5	66	59	1349	.jpg	M.Bazzi
Mannering & Hiller 2008	Figure 11I	Brachycarcharias-sp_Mannering-&-Hiller-2008_11I		x	upper	CM 2003.123.102	lingual	anterior	anterior	Selachimorpha	Galeomorphii	Lamniformes	Odontaspididae	Brachycarcharias	Brachycarcharias sp.	Western Pacific rim	Oceania	New Zealand	Waipara River; S2	Waipara Greensand	Cenozoic	Paleogene	Paleocene			Danian/Selandian	DanSelCombined	x		C	Scale bar = 5 mm; NZ Teurian stage; latest Danian – earliest Selandian				Shallow marine setting; Fine- to medium-grained, richly glauconitic quartzose sandstone	62.5	66	59	1355	.jpg	M.Bazzi
Mannering & Hiller 2008	Figure 11J	Brachycarcharias-sp_Mannering-&-Hiller-2008_11J	x		upper	CM 2003.123.102	labial	anterior	anterior	Selachimorpha	Galeomorphii	Lamniformes	Odontaspididae	Brachycarcharias	Brachycarcharias sp.	Western Pacific rim	Oceania	New Zealand	Waipara River; S2	Waipara Greensand	Cenozoic	Paleogene	Paleocene			Danian/Selandian	DanSelCombined	x		C	Scale bar = 5 mm; NZ Teurian stage; latest Danian – earliest Selandian	x			Shallow marine setting; Fine- to medium-grained, richly glauconitic quartzose sandstone	62.5	66	59	1355	.jpg	M.Bazzi
Mannering & Hiller 2008	Figure 12H	Odontaspis-cf-winkleri_Mannering-&-Hiller-2008_12H		x	upper	CM 2003.123.103	lingual	lateroposterior	lateral	Selachimorpha	Galeomorphii	Lamniformes	Odontaspididae	Odontaspis	Odontaspis cf. winkleri	Western Pacific rim	Oceania	New Zealand	Waipara River; S2	Waipara Greensand	Cenozoic	Paleogene	Paleocene			Danian/Selandian	DanSelCombined	x		C	Scale bar = 5 mm; NZ Teurian stage; latest Danian – earliest Selandian				Shallow marine setting; Fine- to medium-grained, richly glauconitic quartzose sandstone	62.5	66	59	1356	.jpg	M.Bazzi
Mannering & Hiller 2008	Figure 12I	Odontaspis-cf-winkleri_Mannering-&-Hiller-2008_12I	x		upper	CM 2003.123.103	labial	lateroposterior	lateral	Selachimorpha	Galeomorphii	Lamniformes	Odontaspididae	Odontaspis	Odontaspis cf. winkleri	Western Pacific rim	Oceania	New Zealand	Waipara River; S2	Waipara Greensand	Cenozoic	Paleogene	Paleocene			Danian/Selandian	DanSelCombined	x		C	Scale bar = 5 mm; NZ Teurian stage; latest Danian – earliest Selandian	x			Shallow marine setting; Fine- to medium-grained, richly glauconitic quartzose sandstone	62.5	66	59	1356	.jpg	M.Bazzi
Mannering & Hiller 2008	Figure 9A	Centroselachus-goordi-sp-nov_Mannering-&-Hiller-2008_9A			lower	CM 2003.123.104	labial	lateroposterior	lateral	Selachimorpha	Squalomorphii	Squaliformes	Somniosidae	Centroselachus	Centroselachus goordi sp. nov.	Western Pacific rim	Oceania	New Zealand	Waipara River; S2	Loburn Mudstone	Cenozoic	Paleogene	Paleocene		Danian		DanSelCombined	x		C	Scale bar = 5 mm; Holotype				Shallow marine setting; Fine- to medium-grained, richly glauconitic quartzose sandstone	62.5	66	59	1353	.jpg	M.Bazzi
Mannering & Hiller 2008	Figure 9B	Centroselachus-goordi-sp-nov_Mannering-&-Hiller-2008_9B			lower	CM 2003.123.104	lingual	lateroposterior	lateral	Selachimorpha	Squalomorphii	Squaliformes	Somniosidae	Centroselachus	Centroselachus goordi sp. nov.	Western Pacific rim	Oceania	New Zealand	Waipara River; S2	Loburn Mudstone	Cenozoic	Paleogene	Paleocene		Danian		DanSelCombined	x		C	Scale bar = 5 mm; Holotype				Shallow marine setting; Fine- to medium-grained, richly glauconitic quartzose sandstone	62.5	66	59	1353	.jpg	M.Bazzi
Mannering & Hiller 2008	Figure 9C	Centroselachus-goordi-sp-nov_Mannering-&-Hiller-2008_9C			lower	CM 2003.123.105	labial	lateroposterior	lateral	Selachimorpha	Squalomorphii	Squaliformes	Somniosidae	Centroselachus	Centroselachus goordi sp. nov.	Western Pacific rim	Oceania	New Zealand	Waipara River; S2	Waipara Greensand	Cenozoic	Paleogene	Paleocene			Danian/Selandian	DanSelCombined			IC	Scale bar = 5 mm; Paratype; NZ Teurian stage; latest Danian – earliest Selandian				Shallow marine setting; Fine- to medium-grained, richly glauconitic quartzose sandstone	62.5	66	59	1353	.jpg	M.Bazzi
Mannering & Hiller 2008	Figure 9D	Centroselachus-goordi-sp-nov_Mannering-&-Hiller-2008_9D			lower	CM 2003.123.105	lingual	lateroposterior	lateral	Selachimorpha	Squalomorphii	Squaliformes	Somniosidae	Centroselachus	Centroselachus goordi sp. nov.	Western Pacific rim	Oceania	New Zealand	Waipara River; S2	Waipara Greensand	Cenozoic	Paleogene	Paleocene			Danian/Selandian	DanSelCombined			IC	Scale bar = 5 mm; Paratype; NZ Teurian stage; latest Danian – earliest Selandian				Shallow marine setting; Fine- to medium-grained, richly glauconitic quartzose sandstone	62.5	66	59	1353	.jpg	M.Bazzi
Mannering & Hiller 2008	Figure 10P	Carcharias-sp_Mannering-&-Hiller-2008_10P			upper	CM 2003.123.107	lingual	anterior	anterior	Selachimorpha	Galeomorphii	Lamniformes	Odontaspididae	Carcharias	Carcharias sp.	Western Pacific rim	Oceania	New Zealand	Waipara River; S1	Waipara Greensand	Cenozoic	Paleogene	Paleocene			Danian/Selandian	DanSelCombined	x		C	Scale bar = 5 mm; NZ Teurian stage; latest Danian – earliest Selandian				Shallow marine setting; Fine- to medium-grained, richly glauconitic quartzose sandstone	62.5	66	59	1354	.jpg	M.Bazzi
Mannering & Hiller 2008	Figure 10Q	Carcharias-sp_Mannering-&-Hiller-2008_10Q			upper	CM 2003.123.107	labial	anterior	anterior	Selachimorpha	Galeomorphii	Lamniformes	Odontaspididae	Carcharias	Carcharias sp.	Western Pacific rim	Oceania	New Zealand	Waipara River; S1	Waipara Greensand	Cenozoic	Paleogene	Paleocene			Danian/Selandian	DanSelCombined	x		C	Scale bar = 5 mm; NZ Teurian stage; latest Danian – earliest Selandian				Shallow marine setting; Fine- to medium-grained, richly glauconitic quartzose sandstone	62.5	66	59	1354	.jpg	M.Bazzi
Mannering & Hiller 2008	Figure 10J	Carcharias-sp_Mannering-&-Hiller-2008_10J			upper	CM 2003.123.108	lingual	lateroposterior	lateral	Selachimorpha	Galeomorphii	Lamniformes	Odontaspididae	Carcharias	Carcharias sp.	Western Pacific rim	Oceania	New Zealand	Waipara River; S2	Loburn Mudstone	Cenozoic	Paleogene	Paleocene		Danian		DanSelCombined	x		C	Scale bar = 5 mm				Dark-coloured, soft, moderately bioturbated sandy mudstone	62.5	66	59	1354	.jpg	M.Bazzi
Mannering & Hiller 2008	Figure 10K	Carcharias-sp_Mannering-&-Hiller-2008_10K			upper	CM 2003.123.108	labial	lateroposterior	lateral	Selachimorpha	Galeomorphii	Lamniformes	Odontaspididae	Carcharias	Carcharias sp.	Western Pacific rim	Oceania	New Zealand	Waipara River; S2	Loburn Mudstone	Cenozoic	Paleogene	Paleocene		Danian		DanSelCombined	x		C	Scale bar = 5 mm				Dark-coloured, soft, moderately bioturbated sandy mudstone	62.5	66	59	1354	.jpg	M.Bazzi
Mannering & Hiller 2008	Figure 12E	Odontaspis-cf-winkleri_Mannering-&-Hiller-2008_12E		x	upper	CM 2003.123.112	lingual	lateroposterior	lateral	Selachimorpha	Galeomorphii	Lamniformes	Odontaspididae	Odontaspis	Odontaspis cf. winkleri	Western Pacific rim	Oceania	New Zealand	Waipara River; S1	Waipara Greensand	Cenozoic	Paleogene	Paleocene			Danian/Selandian	DanSelCombined	x		C	Scale bar = 5 mm; NZ Teurian stage; latest Danian – earliest Selandian				Shallow marine setting; Fine- to medium-grained, richly glauconitic quartzose sandstone	62.5	66	59	1356	.jpg	M.Bazzi
Mannering & Hiller 2008	Figure 12F	Odontaspis-cf-winkleri_Mannering-&-Hiller-2008_12F	x		upper	CM 2003.123.112	labial	lateroposterior	lateral	Selachimorpha	Galeomorphii	Lamniformes	Odontaspididae	Odontaspis	Odontaspis cf. winkleri	Western Pacific rim	Oceania	New Zealand	Waipara River; S1	Waipara Greensand	Cenozoic	Paleogene	Paleocene			Danian/Selandian	DanSelCombined	x		C	Scale bar = 5 mm; NZ Teurian stage; latest Danian – earliest Selandian	x			Shallow marine setting; Fine- to medium-grained, richly glauconitic quartzose sandstone	62.5	66	59	1356	.jpg	M.Bazzi
Mannering & Hiller 2008	Figure 12A	Odontaspis-cf-winkleri_Mannering-&-Hiller-2008_12A		x	upper	CM 2003.123.113	lingual	lateroposterior	lateral	Selachimorpha	Galeomorphii	Lamniformes	Odontaspididae	Odontaspis	Odontaspis cf. winkleri	Western Pacific rim	Oceania	New Zealand	Waipara River; S2	Waipara Greensand	Cenozoic	Paleogene	Paleocene			Danian/Selandian	DanSelCombined	x		C	Scale bar = 5 mm; NZ Teurian stage; latest Danian – earliest Selandian				Shallow marine setting; Fine- to medium-grained, richly glauconitic quartzose sandstone	62.5	66	59	1356	.jpg	M.Bazzi
Mannering & Hiller 2008	Figure 12B	Odontaspis-cf-winkleri_Mannering-&-Hiller-2008_12B	x		upper	CM 2003.123.113	labial	lateroposterior	lateral	Selachimorpha	Galeomorphii	Lamniformes	Odontaspididae	Odontaspis	Odontaspis cf. winkleri	Western Pacific rim	Oceania	New Zealand	Waipara River; S2	Waipara Greensand	Cenozoic	Paleogene	Paleocene			Danian/Selandian	DanSelCombined	x		C	Scale bar = 5 mm; NZ Teurian stage; latest Danian – earliest Selandian	x			Shallow marine setting; Fine- to medium-grained, richly glauconitic quartzose sandstone	62.5	66	59	1356	.jpg	M.Bazzi
Mannering & Hiller 2008	Figure 6C	Centrophorus-sp_Mannering-&-Hiller-2008_6C	x		lower	CM 2003.123.114	labial	lateroposterior	lateral	Selachimorpha	Squalomorphii	Squaliformes	Centrophoridae	Centrophorus	Centrophorus sp.	Western Pacific rim	Oceania	New Zealand	Waipara River; S1	Waipara Greensand	Cenozoic	Paleogene	Paleocene			Danian/Selandian	DanSelCombined	x	L	C	Scale bar = 5 mm; NZ Teurian stage; latest Danian – earliest Selandian	x			Shallow marine setting; Fine- to medium-grained, richly glauconitic quartzose sandstone	62.5	66	59	1351	.jpg	M.Bazzi
Mannering & Hiller 2008	Figure 6D	Centrophorus-sp_Mannering-&-Hiller-2008_6D		x	lower	CM 2003.123.114	lingual	lateroposterior	lateral	Selachimorpha	Squalomorphii	Squaliformes	Centrophoridae	Centrophorus	Centrophorus sp.	Western Pacific rim	Oceania	New Zealand	Waipara River; S1	Waipara Greensand	Cenozoic	Paleogene	Paleocene			Danian/Selandian	DanSelCombined	x	L	C	Scale bar = 5 mm; NZ Teurian stage; latest Danian – earliest Selandian				Shallow marine setting; Fine- to medium-grained, richly glauconitic quartzose sandstone	62.5	66	59	1351	.jpg	M.Bazzi
Mannering & Hiller 2008	Figure 6E	Centrophorus-sp_Mannering-&-Hiller-2008_6E	x		lower	CM 2003.123.115	labial	lateroposterior	lateral	Selachimorpha	Squalomorphii	Squaliformes	Centrophoridae	Centrophorus	Centrophorus sp.	Western Pacific rim	Oceania	New Zealand	Waipara River; S1	Waipara Greensand	Cenozoic	Paleogene	Paleocene			Danian/Selandian	DanSelCombined	x	L	C	Scale bar = 5 mm; NZ Teurian stage; latest Danian – earliest Selandian	x			Shallow marine setting; Fine- to medium-grained, richly glauconitic quartzose sandstone	62.5	66	59	1351	.jpg	M.Bazzi
Mannering & Hiller 2008	Figure 6F	Centrophorus-sp_Mannering-&-Hiller-2008_6F		x	lower	CM 2003.123.115	lingual	lateroposterior	lateral	Selachimorpha	Squalomorphii	Squaliformes	Centrophoridae	Centrophorus	Centrophorus sp.	Western Pacific rim	Oceania	New Zealand	Waipara River; S1	Waipara Greensand	Cenozoic	Paleogene	Paleocene			Danian/Selandian	DanSelCombined	x	L	C	Scale bar = 5 mm; NZ Teurian stage; latest Danian – earliest Selandian				Shallow marine setting; Fine- to medium-grained, richly glauconitic quartzose sandstone	62.5	66	59	1351	.jpg	M.Bazzi
Mannering & Hiller 2008	Figure 8	Dalatias-sp_Mannering-&-Hiller-2008_8			lower	CM 2003.123.116	lingual	anterior	anterior	Selachimorpha	Squalomorphii	Squaliformes	Dalatiidae	Dalatias	Dalatias sp.	Western Pacific rim	Oceania	New Zealand	Waipara River; S3	Waipara Greensand	Cenozoic	Paleogene	Paleocene			Danian/Selandian	DanSelCombined			IC	Scale bar = 5 mm; NZ Teurian stage; latest Danian – earliest Selandian				Shallow marine setting; Fine- to medium-grained, richly glauconitic quartzose sandstone	62.5	66	59	1352	.jpg	M.Bazzi
Mannering & Hiller 2008	Figure 9E	Centroselachus-goordi-sp-nov_Mannering-&-Hiller-2008_9E	x		lower	CM 2003.123.117	labial	lateroposterior	lateral	Selachimorpha	Squalomorphii	Squaliformes	Somniosidae	Centroselachus	Centroselachus goordi sp. nov.	Western Pacific rim	Oceania	New Zealand	Waipara River; S2	Waipara Greensand	Cenozoic	Paleogene	Paleocene			Danian/Selandian	DanSelCombined	x		C	Scale bar = 5 mm; NZ Teurian stage; latest Danian – earliest Selandian	x			Shallow marine setting; Fine- to medium-grained, richly glauconitic quartzose sandstone	62.5	66	59	1353	.jpg	M.Bazzi
Mannering & Hiller 2008	Figure 9F	Centroselachus-goordi-sp-nov_Mannering-&-Hiller-2008_9F		x	lower	CM 2003.123.117	lingual	lateroposterior	lateral	Selachimorpha	Squalomorphii	Squaliformes	Somniosidae	Centroselachus	Centroselachus goordi sp. nov.	Western Pacific rim	Oceania	New Zealand	Waipara River; S2	Waipara Greensand	Cenozoic	Paleogene	Paleocene			Danian/Selandian	DanSelCombined	x		C	Scale bar = 5 mm; NZ Teurian stage; latest Danian – earliest Selandian				Shallow marine setting; Fine- to medium-grained, richly glauconitic quartzose sandstone	62.5	66	59	1353	.jpg	M.Bazzi
Mannering & Hiller 2008	Figure 9M	Centroselachus-goordi-sp-nov_Mannering-&-Hiller-2008_9M			lower	CM 2003.123.118	labial	lateroposterior	lateral	Selachimorpha	Squalomorphii	Squaliformes	Somniosidae	Centroselachus	Centroselachus goordi sp. nov.	Western Pacific rim	Oceania	New Zealand	Waipara River; S3	Waipara Greensand	Cenozoic	Paleogene	Paleocene			Danian/Selandian	DanSelCombined			IC	Scale bar = 5 mm; NZ Teurian stage; latest Danian – earliest Selandian				Shallow marine setting; Fine- to medium-grained, richly glauconitic quartzose sandstone	62.5	66	59	1353	.jpg	M.Bazzi
Mannering & Hiller 2008	Figure 9N	Centroselachus-goordi-sp-nov_Mannering-&-Hiller-2008_9N			lower	CM 2003.123.118	lingual	lateroposterior	lateral	Selachimorpha	Squalomorphii	Squaliformes	Somniosidae	Centroselachus	Centroselachus goordi sp. nov.	Western Pacific rim	Oceania	New Zealand	Waipara River; S3	Waipara Greensand	Cenozoic	Paleogene	Paleocene			Danian/Selandian	DanSelCombined			IC	Scale bar = 5 mm; NZ Teurian stage; latest Danian – earliest Selandian				Shallow marine setting; Fine- to medium-grained, richly glauconitic quartzose sandstone	62.5	66	59	1353	.jpg	M.Bazzi
Mannering & Hiller 2008	Figure 11A	Brachycarcharias-sp_Mannering-&-Hiller-2008_11A			upper	CM 2003.123.121	lingual	lateroposterior	lateral	Selachimorpha	Galeomorphii	Lamniformes	Odontaspididae	Brachycarcharias	Brachycarcharias sp.	Western Pacific rim	Oceania	New Zealand	Waipara River; S2	Waipara Greensand	Cenozoic	Paleogene	Paleocene			Danian/Selandian	DanSelCombined			IC	Scale bar = 5 mm; NZ Teurian stage; latest Danian – earliest Selandian				Shallow marine setting; Fine- to medium-grained, richly glauconitic quartzose sandstone	62.5	66	59	1355	.jpg	M.Bazzi
Mannering & Hiller 2008	Figure 11B	Brachycarcharias-sp_Mannering-&-Hiller-2008_11B			upper	CM 2003.123.121	labial	lateroposterior	lateral	Selachimorpha	Galeomorphii	Lamniformes	Odontaspididae	Brachycarcharias	Brachycarcharias sp.	Western Pacific rim	Oceania	New Zealand	Waipara River; S2	Waipara Greensand	Cenozoic	Paleogene	Paleocene			Danian/Selandian	DanSelCombined			IC	Scale bar = 5 mm; NZ Teurian stage; latest Danian – earliest Selandian				Shallow marine setting; Fine- to medium-grained, richly glauconitic quartzose sandstone	62.5	66	59	1355	.jpg	M.Bazzi
Mannering & Hiller 2008	Figure 11G	Brachycarcharias-sp_Mannering-&-Hiller-2008_11G		x	upper	CM 2003.123.122	lingual	lateroposterior	lateral	Selachimorpha	Galeomorphii	Lamniformes	Odontaspididae	Brachycarcharias	Brachycarcharias sp.	Western Pacific rim	Oceania	New Zealand	Waipara River; S2	Waipara Greensand	Cenozoic	Paleogene	Paleocene			Danian/Selandian	DanSelCombined	x		C	Scale bar = 5 mm; NZ Teurian stage; latest Danian – earliest Selandian				Shallow marine setting; Fine- to medium-grained, richly glauconitic quartzose sandstone	62.5	66	59	1355	.jpg	M.Bazzi
Mannering & Hiller 2008	Figure 11H	Brachycarcharias-sp_Mannering-&-Hiller-2008_11H	x		upper	CM 2003.123.122	labial	lateroposterior	lateral	Selachimorpha	Galeomorphii	Lamniformes	Odontaspididae	Brachycarcharias	Brachycarcharias sp.	Western Pacific rim	Oceania	New Zealand	Waipara River; S2	Waipara Greensand	Cenozoic	Paleogene	Paleocene			Danian/Selandian	DanSelCombined	x		C	Scale bar = 5 mm; NZ Teurian stage; latest Danian – earliest Selandian	x			Shallow marine setting; Fine- to medium-grained, richly glauconitic quartzose sandstone	62.5	66	59	1355	.jpg	M.Bazzi
Mannering & Hiller 2008	Figure 11D	Brachycarcharias-sp_Mannering-&-Hiller-2008_11D			upper	CM 2003.123.124	lingual	lateroposterior	lateral	Selachimorpha	Galeomorphii	Lamniformes	Odontaspididae	Brachycarcharias	Brachycarcharias sp.	Western Pacific rim	Oceania	New Zealand	Waipara River; S2	Waipara Greensand	Cenozoic	Paleogene	Paleocene			Danian/Selandian	DanSelCombined			IC	Scale bar = 5 mm; NZ Teurian stage; latest Danian – earliest Selandian				Shallow marine setting; Fine- to medium-grained, richly glauconitic quartzose sandstone	62.5	66	59	1355	.jpg	M.Bazzi
Mannering & Hiller 2008	Figure 11E	Brachycarcharias-sp_Mannering-&-Hiller-2008_11E			upper	CM 2003.123.124	labial	lateroposterior	lateral	Selachimorpha	Galeomorphii	Lamniformes	Odontaspididae	Brachycarcharias	Brachycarcharias sp.	Western Pacific rim	Oceania	New Zealand	Waipara River; S2	Waipara Greensand	Cenozoic	Paleogene	Paleocene			Danian/Selandian	DanSelCombined			IC	Scale bar = 5 mm; NZ Teurian stage; latest Danian – earliest Selandian				Shallow marine setting; Fine- to medium-grained, richly glauconitic quartzose sandstone	62.5	66	59	1355	.jpg	M.Bazzi
Mannering & Hiller 2008	Figure 15A	Indeterminate-lamniforms_Mannering-&-Hiller-2008_15A		x	upper	CM 2003.123.125	lingual	lateroposterior	lateral	Selachimorpha	Galeomorphii	Lamniformes				Western Pacific rim	Oceania	New Zealand	Waipara River; S2	Waipara Greensand	Cenozoic	Paleogene	Paleocene			Danian/Selandian	DanSelCombined	x		C	Scale bar = 5 mm; NZ Teurian stage; latest Danian – earliest Selandian				Shallow marine setting; Fine- to medium-grained, richly glauconitic quartzose sandstone	62.5	66	59	1359	.jpg	M.Bazzi
Mannering & Hiller 2008	Figure 15B	Indeterminate-lamniforms_Mannering-&-Hiller-2008_15B	x		upper	CM 2003.123.125	labial	lateroposterior	lateral	Selachimorpha	Galeomorphii	Lamniformes				Western Pacific rim	Oceania	New Zealand	Waipara River; S2	Waipara Greensand	Cenozoic	Paleogene	Paleocene			Danian/Selandian	DanSelCombined	x		C	Scale bar = 5 mm; NZ Teurian stage; latest Danian – earliest Selandian	x			Shallow marine setting; Fine- to medium-grained, richly glauconitic quartzose sandstone	62.5	66	59	1359	.jpg	M.Bazzi
Mannering & Hiller 2008	Figure 7I	Megasqualus-sp_Mannering-&-Hiller-2008_7I	x			CM 2003.123.126	labial	lateroposterior	lateral	Selachimorpha	Squalomorphii	Squaliformes	Squalidae	Megasqualus	Megasqualus sp.	Western Pacific rim	Oceania	New Zealand	Waipara River; S2	Waipara Greensand	Cenozoic	Paleogene	Paleocene			Danian/Selandian	DanSelCombined	x		C	Scale bar = 5 mm; NZ Teurian stage; latest Danian – earliest Selandian	x			Shallow marine setting; Fine- to medium-grained, richly glauconitic quartzose sandstone	62.5	66	59	1352	.jpg	M.Bazzi
Mannering & Hiller 2008	Figure 7J	Megasqualus-sp_Mannering-&-Hiller-2008_7J		x		CM 2003.123.126	lingual	lateroposterior	lateral	Selachimorpha	Squalomorphii	Squaliformes	Squalidae	Megasqualus	Megasqualus sp.	Western Pacific rim	Oceania	New Zealand	Waipara River; S2	Waipara Greensand	Cenozoic	Paleogene	Paleocene			Danian/Selandian	DanSelCombined	x		C	Scale bar = 5 mm; NZ Teurian stage; latest Danian – earliest Selandian				Shallow marine setting; Fine- to medium-grained, richly glauconitic quartzose sandstone	62.5	66	59	1352	.jpg	M.Bazzi
Mannering & Hiller 2008	Figure 16D	Paraorthocodus-sp_Mannering-&-Hiller-2008_16D		x		CM 2003.123.128	lingual	lateroposterior	lateral	Selachimorpha	Galeomorphii	Synechodontiformes	Palaeospinacidae	Paraorthocodus	Paraorthocodus sp.	Western Pacific rim	Oceania	New Zealand	Waipara River; S2	Waipara Greensand	Cenozoic	Paleogene	Paleocene			Danian/Selandian	DanSelCombined	x		C	Scale bar = 5 mm; NZ Teurian stage; latest Danian – earliest Selandian; Galeomorphii incertae ordinis [According to Mannering & Hiller 2008]				Shallow marine setting; Fine- to medium-grained, richly glauconitic quartzose sandstone	62.5	66	59	1360	.jpg	M.Bazzi
Mannering & Hiller 2008	Figure 16E	Paraorthocodus-sp_Mannering-&-Hiller-2008_16E	x			CM 2003.123.128	labial	lateroposterior	lateral	Selachimorpha	Galeomorphii	Synechodontiformes	Palaeospinacidae	Paraorthocodus	Paraorthocodus sp.	Western Pacific rim	Oceania	New Zealand	Waipara River; S2	Waipara Greensand	Cenozoic	Paleogene	Paleocene			Danian/Selandian	DanSelCombined	x		C	Scale bar = 5 mm; NZ Teurian stage; latest Danian – earliest Selandian; Galeomorphii incertae ordinis [According to Mannering & Hiller 2008]	x			Shallow marine setting; Fine- to medium-grained, richly glauconitic quartzose sandstone	62.5	66	59	1360	.jpg	M.Bazzi
Mannering & Hiller 2008	Figure 16A	Paraorthocodus-sp_Mannering-&-Hiller-2008_16A				CM 2003.123.129	lingual	anterior	anterior	Selachimorpha	Galeomorphii	Synechodontiformes	Palaeospinacidae	Paraorthocodus	Paraorthocodus sp.	Western Pacific rim	Oceania	New Zealand	Waipara River; S3	Waipara Greensand	Cenozoic	Paleogene	Paleocene			Danian/Selandian	DanSelCombined			IC	Scale bar = 5 mm; NZ Teurian stage; latest Danian – earliest Selandian; Galeomorphii incertae ordinis [According to Mannering & Hiller 2008]				Shallow marine setting; Fine- to medium-grained, richly glauconitic quartzose sandstone	62.5	66	59	1360	.jpg	M.Bazzi
Mannering & Hiller 2008	Figure 16B	Paraorthocodus-sp_Mannering-&-Hiller-2008_16B				CM 2003.123.129	labial	anterior	anterior	Selachimorpha	Galeomorphii	Synechodontiformes	Palaeospinacidae	Paraorthocodus	Paraorthocodus sp.	Western Pacific rim	Oceania	New Zealand	Waipara River; S3	Waipara Greensand	Cenozoic	Paleogene	Paleocene			Danian/Selandian	DanSelCombined			IC	Scale bar = 5 mm; NZ Teurian stage; latest Danian – earliest Selandian; Galeomorphii incertae ordinis [According to Mannering & Hiller 2008]				Shallow marine setting; Fine- to medium-grained, richly glauconitic quartzose sandstone	62.5	66	59	1360	.jpg	M.Bazzi
Mannering & Hiller 2008	Figure 15D	Indeterminate-lamniforms_Mannering-&-Hiller-2008_15D		x	upper	CM 2003.123.13	lingual	posterior	posterior	Selachimorpha	Galeomorphii	Lamniformes				Western Pacific rim	Oceania	New Zealand	Waipara River; S2	Waipara Greensand	Cenozoic	Paleogene	Paleocene			Danian/Selandian	DanSelCombined	x		C	Scale bar = 5 mm; NZ Teurian stage; latest Danian – earliest Selandian				Shallow marine setting; Fine- to medium-grained, richly glauconitic quartzose sandstone	62.5	66	59	1359	.jpg	M.Bazzi
Mannering & Hiller 2008	Figure 15E	Indeterminate-lamniforms_Mannering-&-Hiller-2008_15E	x		upper	CM 2003.123.13	labial	posterior	posterior	Selachimorpha	Galeomorphii	Lamniformes				Western Pacific rim	Oceania	New Zealand	Waipara River; S2	Waipara Greensand	Cenozoic	Paleogene	Paleocene			Danian/Selandian	DanSelCombined	x		C	Scale bar = 5 mm; NZ Teurian stage; latest Danian – earliest Selandian	x			Shallow marine setting; Fine- to medium-grained, richly glauconitic quartzose sandstone	62.5	66	59	1359	.jpg	M.Bazzi
Mannering & Hiller 2008	Figure 3K	Chlamydoselachus-keyesi-sp-nov_Mannering-&-Hiller-2008_3K				CM 2003.123.130	labial	lateroposterior	anterolateral	Selachimorpha	Squalomorphii	Hexanchiformes	Chlamydoselachidae	Chlamydoselachus	Chlamydoselachus keyesi sp. nov.	Western Pacific rim	Oceania	New Zealand	Waipara River; S2	Waipara Greensand	Cenozoic	Paleogene	Paleocene			Danian/Selandian	DanSelCombined			IC	Scale bar = 5 mm; NZ Teurian stage; latest Danian – earliest Selandian				Shallow marine setting; Fine- to medium-grained, richly glauconitic quartzose sandstone	62.5	66	59	1344	.jpg	M.Bazzi
Mannering & Hiller 2008	Figure 3L	Chlamydoselachus-keyesi-sp-nov_Mannering-&-Hiller-2008_3L				CM 2003.123.130	lingual	lateroposterior	anterolateral	Selachimorpha	Squalomorphii	Hexanchiformes	Chlamydoselachidae	Chlamydoselachus	Chlamydoselachus keyesi sp. nov.	Western Pacific rim	Oceania	New Zealand	Waipara River; S2	Waipara Greensand	Cenozoic	Paleogene	Paleocene			Danian/Selandian	DanSelCombined			IC	Scale bar = 5 mm; NZ Teurian stage; latest Danian – earliest Selandian				Shallow marine setting; Fine- to medium-grained, richly glauconitic quartzose sandstone	62.5	66	59	1344	.jpg	M.Bazzi
Mannering & Hiller 2008	Figure 3I	Chlamydoselachus-keyesi-sp-nov_Mannering-&-Hiller-2008_3I	x			CM 2003.123.131	labial	parasymphyseal	symphysial	Selachimorpha	Squalomorphii	Hexanchiformes	Chlamydoselachidae	Chlamydoselachus	Chlamydoselachus keyesi sp. nov.	Western Pacific rim	Oceania	New Zealand	Waipara River; S2	Waipara Greensand	Cenozoic	Paleogene	Paleocene			Danian/Selandian	DanSelCombined	x		C	Scale bar = 5 mm; NZ Teurian stage; latest Danian – earliest Selandian	x			Shallow marine setting; Fine- to medium-grained, richly glauconitic quartzose sandstone	62.5	66	59	1344	.jpg	M.Bazzi
Mannering & Hiller 2008	Figure 3M	Chlamydoselachus-keyesi-sp-nov_Mannering-&-Hiller-2008_3M	x			CM 2003.123.132	labial	lateroposterior	lateral	Selachimorpha	Squalomorphii	Hexanchiformes	Chlamydoselachidae	Chlamydoselachus	Chlamydoselachus keyesi sp. nov.	Western Pacific rim	Oceania	New Zealand	Waipara River; S2	Waipara Greensand	Cenozoic	Paleogene	Paleocene			Danian/Selandian	DanSelCombined	x		C	Scale bar = 5 mm; NZ Teurian stage; latest Danian – earliest Selandian	x			Shallow marine setting; Fine- to medium-grained, richly glauconitic quartzose sandstone	62.5	66	59	1344	.jpg	M.Bazzi
Mannering & Hiller 2008	Figure 5I	Pseudoechinorhinus-mackinnoni_Mannering-&-Hiller-2008_5I	x			CM 2003.123.133	labial	lateroposterior	lateral	Selachimorpha	Squalomorphii	Squaliformes	Echinorhinidae	Pseudoechinorhinus	Pseudoechinorhinus mackinnoni	Western Pacific rim	Oceania	New Zealand	Waipara River; S2	Waipara Greensand	Cenozoic	Paleogene	Paleocene			Danian/Selandian	DanSelCombined	x		C	Scale bar = 5 mm; NZ Teurian stage; latest Danian – earliest Selandian	x			Shallow marine setting; Fine- to medium-grained, richly glauconitic quartzose sandstone	62.5	66	59	1350	.jpg	M.Bazzi
Mannering & Hiller 2008	Figure 5J	Pseudoechinorhinus-mackinnoni_Mannering-&-Hiller-2008_5J		x		CM 2003.123.133	lingual	lateroposterior	lateral	Selachimorpha	Squalomorphii	Squaliformes	Echinorhinidae	Pseudoechinorhinus	Pseudoechinorhinus mackinnoni	Western Pacific rim	Oceania	New Zealand	Waipara River; S2	Waipara Greensand	Cenozoic	Paleogene	Paleocene			Danian/Selandian	DanSelCombined	x		C	Scale bar = 5 mm; NZ Teurian stage; latest Danian – earliest Selandian				Shallow marine setting; Fine- to medium-grained, richly glauconitic quartzose sandstone	62.5	66	59	1350	.jpg	M.Bazzi
Mannering & Hiller 2008	Plate 1:11	Sphenodus-cf-lundgreni_Mannering-&-Hiller-2008_Plate-1(11)	x		upper	CM 2003.123.137	labial	anterior	anterior	Selachimorpha	Squalomorphii	Hexanchiformes	Orthacodontidae	Sphenodus	Sphenodus cf. lundgreni	Western Pacific rim	Oceania	New Zealand	Waipara River; S1	Waipara Greensand	Cenozoic	Paleogene	Paleocene			Danian/Selandian	DanSelCombined	x		C	Scale bar = 10 mm; NZ Teurian stage; latest Danian – earliest Selandian	x			Shallow marine setting; Fine- to medium-grained, richly glauconitic quartzose sandstone	62.5	66	59	1349	.jpg	M.Bazzi
Mannering & Hiller 2008	Plate 1:12	Sphenodus-cf-lundgreni_Mannering-&-Hiller-2008_Plate-1(12)		x	upper	CM 2003.123.137	lingual	anterior	anterior	Selachimorpha	Squalomorphii	Hexanchiformes	Orthacodontidae	Sphenodus	Sphenodus cf. lundgreni	Western Pacific rim	Oceania	New Zealand	Waipara River; S1	Waipara Greensand	Cenozoic	Paleogene	Paleocene			Danian/Selandian	DanSelCombined	x		C	Scale bar = 10 mm; NZ Teurian stage; latest Danian – earliest Selandian				Shallow marine setting; Fine- to medium-grained, richly glauconitic quartzose sandstone	62.5	66	59	1349	.jpg	M.Bazzi
Mannering & Hiller 2008	Plate 1:20	Sphenodus-cf-lundgreni_Mannering-&-Hiller-2008_Plate-1(20)				CM 2003.123.138	labial	anterior	anterior	Selachimorpha	Squalomorphii	Hexanchiformes	Orthacodontidae	Sphenodus	Sphenodus cf. lundgreni	Western Pacific rim	Oceania	New Zealand	Waipara River; S1	Waipara Greensand	Cenozoic	Paleogene	Paleocene			Danian/Selandian	DanSelCombined	x		C	Scale bar = 10 mm; NZ Teurian stage; latest Danian – earliest Selandian				Shallow marine setting; Fine- to medium-grained, richly glauconitic quartzose sandstone	62.5	66	59	1349	.jpg	M.Bazzi
Mannering & Hiller 2008	Plate 1:21	Sphenodus-cf-lundgreni_Mannering-&-Hiller-2008_Plate-1(21)				CM 2003.123.138	lingual	anterior	anterior	Selachimorpha	Squalomorphii	Hexanchiformes	Orthacodontidae	Sphenodus	Sphenodus cf. lundgreni	Western Pacific rim	Oceania	New Zealand	Waipara River; S1	Waipara Greensand	Cenozoic	Paleogene	Paleocene			Danian/Selandian	DanSelCombined	x		C	Scale bar = 10 mm; NZ Teurian stage; latest Danian – earliest Selandian				Shallow marine setting; Fine- to medium-grained, richly glauconitic quartzose sandstone	62.5	66	59	1349	.jpg	M.Bazzi
Mannering & Hiller 2008	Figure 3G	Chlamydoselachus-keyesi-sp-nov_Mannering-&-Hiller-2008_3G				CM 2003.123.14	labial	lateroposterior	anterolateral	Selachimorpha	Squalomorphii	Hexanchiformes	Chlamydoselachidae	Chlamydoselachus	Chlamydoselachus keyesi sp. nov.	Western Pacific rim	Oceania	New Zealand	Waipara River; S2	Waipara Greensand	Cenozoic	Paleogene	Paleocene			Danian/Selandian	DanSelCombined	x		C	Scale bar = 5 mm; Paratype; NZ Teurian stage; latest Danian – earliest Selandian				Shallow marine setting; Fine- to medium-grained, richly glauconitic quartzose sandstone	62.5	66	59	1344	.jpg	M.Bazzi
Mannering & Hiller 2008	Figure 4C	Heptranchias-sp_Mannering-&-Hiller-2008_4C			lower	CM 2003.123.16	labial	lateroposterior	anterolateral	Selachimorpha	Squalomorphii	Hexanchiformes	Hexanchidae	Notidanodon	Notidanodon sp.	Western Pacific rim	Oceania	New Zealand	Waipara River; S2	Waipara Greensand	Cenozoic	Paleogene	Paleocene			Danian/Selandian	DanSelCombined	x	L	C	Scale bar = 5 mm; NZ Teurian stage; latest Danian – earliest Selandian				Shallow marine setting; Fine- to medium-grained, richly glauconitic quartzose sandstone	62.5	66	59	1346	.jpg	M.Bazzi
Mannering & Hiller 2008	Figure 4D	Heptranchias-sp_Mannering-&-Hiller-2008_4D			lower	CM 2003.123.16	lingual	lateroposterior	anterolateral	Selachimorpha	Squalomorphii	Hexanchiformes	Hexanchidae	Notidanodon	Notidanodon sp.	Western Pacific rim	Oceania	New Zealand	Waipara River; S2	Waipara Greensand	Cenozoic	Paleogene	Paleocene			Danian/Selandian	DanSelCombined	x	L	C	Scale bar = 5 mm; NZ Teurian stage; latest Danian – earliest Selandian				Shallow marine setting; Fine- to medium-grained, richly glauconitic quartzose sandstone	62.5	66	59	1346	.jpg	M.Bazzi
Mannering & Hiller 2008	Figure 4A	Heptranchias-sp_Mannering-&-Hiller-2008_4A		x	lower	CM 2003.123.17	lingual	lateroposterior	anterolateral	Selachimorpha	Squalomorphii	Hexanchiformes	Hexanchidae	Heptranchias	Heptranchias sp.	Western Pacific rim	Oceania	New Zealand	Waipara River; S2	Waipara Greensand	Cenozoic	Paleogene	Paleocene			Danian/Selandian	DanSelCombined	x	R	C	Scale bar = 5 mm; NZ Teurian stage; latest Danian – earliest Selandian				Shallow marine setting; Fine- to medium-grained, richly glauconitic quartzose sandstone	62.5	66	59	1346	.jpg	M.Bazzi
Mannering & Hiller 2008	Figure 4B	Heptranchias-sp_Mannering-&-Hiller-2008_4B	x		lower	CM 2003.123.17	labial	lateroposterior	anterolateral	Selachimorpha	Squalomorphii	Hexanchiformes	Hexanchidae	Heptranchias	Heptranchias sp.	Western Pacific rim	Oceania	New Zealand	Waipara River; S2	Waipara Greensand	Cenozoic	Paleogene	Paleocene			Danian/Selandian	DanSelCombined	x	R	C	Scale bar = 5 mm; NZ Teurian stage; latest Danian – earliest Selandian	x			Shallow marine setting; Fine- to medium-grained, richly glauconitic quartzose sandstone	62.5	66	59	1346	.jpg	M.Bazzi
Mannering & Hiller 2008	Plate 1:6	Sphenodus-cf-lundgreni_Mannering-&-Hiller-2008_Plate-1(6)				CM 2003.123.18	labial	lateroposterior	lateral	Selachimorpha	Squalomorphii	Hexanchiformes	Orthacodontidae	Sphenodus	Sphenodus cf. lundgreni	Western Pacific rim	Oceania	New Zealand	Waipara River; S2	Waipara Greensand	Cenozoic	Paleogene	Paleocene			Danian/Selandian	DanSelCombined	x		C	Scale bar = 10 mm; NZ Teurian stage; latest Danian – earliest Selandian				Shallow marine setting; Fine- to medium-grained, richly glauconitic quartzose sandstone	62.5	66	59	1349	.jpg	M.Bazzi
Mannering & Hiller 2008	Plate 1:8	Sphenodus-cf-lundgreni_Mannering-&-Hiller-2008_Plate-1(8)				CM 2003.123.18	lingual	lateroposterior	lateral	Selachimorpha	Squalomorphii	Hexanchiformes	Orthacodontidae	Sphenodus	Sphenodus cf. lundgreni	Western Pacific rim	Oceania	New Zealand	Waipara River; S2	Waipara Greensand	Cenozoic	Paleogene	Paleocene			Danian/Selandian	DanSelCombined	x		C	Scale bar = 10 mm; NZ Teurian stage; latest Danian – earliest Selandian				Shallow marine setting; Fine- to medium-grained, richly glauconitic quartzose sandstone	62.5	66	59	1349	.jpg	M.Bazzi
Mannering & Hiller 2008	Figure 5A	Pseudoechinorhinus-mackinnoni_Mannering-&-Hiller-2008_5A	x			CM 2003.123.19	labial	lateroposterior	lateral	Selachimorpha	Squalomorphii	Squaliformes	Echinorhinidae	Pseudoechinorhinus	Pseudoechinorhinus mackinnoni	Western Pacific rim	Oceania	New Zealand	Waipara River; K/Pg site	Loburn Mudstone	Cenozoic	Paleogene	Paleocene		Danian		DanSelCombined	x		C	Scale bar = 5 mm	x			Dark-coloured, soft, moderately bioturbated sandy mudstone	62.5	66	59	1350	.jpg	M.Bazzi
Mannering & Hiller 2008	Figure 5B	Pseudoechinorhinus-mackinnoni_Mannering-&-Hiller-2008_5B		x		CM 2003.123.19	lingual	lateroposterior	lateral	Selachimorpha	Squalomorphii	Squaliformes	Echinorhinidae	Pseudoechinorhinus	Pseudoechinorhinus mackinnoni	Western Pacific rim	Oceania	New Zealand	Waipara River; K/Pg site	Loburn Mudstone	Cenozoic	Paleogene	Paleocene		Danian		DanSelCombined	x		C	Scale bar = 5 mm				Dark-coloured, soft, moderately bioturbated sandy mudstone	62.5	66	59	1350	.jpg	M.Bazzi
Mannering & Hiller 2008	Plate 1:15	Sphenodus-cf-lundgreni_Mannering-&-Hiller-2008_Plate-1(15)				CM 2003.123.2	lingual			Selachimorpha	Squalomorphii	Hexanchiformes	Orthacodontidae	Sphenodus	Sphenodus cf. lundgreni	Western Pacific rim	Oceania	New Zealand	Waipara River; S2	Loburn Mudstone	Cenozoic	Paleogene	Paleocene		Danian		DanSelCombined	x		C	Scale bar = 10 mm; Very large detached crown; NZ Teurian stage				Dark-coloured, soft, moderately bioturbated sandy mudstone	62.5	66	59	1349	.jpg	M.Bazzi
Mannering & Hiller 2008	Plate 1:16	Sphenodus-cf-lundgreni_Mannering-&-Hiller-2008_Plate-1(16)				CM 2003.123.2	labial			Selachimorpha	Squalomorphii	Hexanchiformes	Orthacodontidae	Sphenodus	Sphenodus cf. lundgreni	Western Pacific rim	Oceania	New Zealand	Waipara River; S2	Loburn Mudstone	Cenozoic	Paleogene	Paleocene		Danian		DanSelCombined	x		C	Scale bar = 10 mm; Very large detached crown; NZ Teurian stage				Dark-coloured, soft, moderately bioturbated sandy mudstone	62.5	66	59	1349	.jpg	M.Bazzi
Mannering & Hiller 2008	Figure 5G	Pseudoechinorhinus-mackinnoni_Mannering-&-Hiller-2008_5G	x			CM 2003.123.20	labial	lateroposterior	anterolateral	Selachimorpha	Squalomorphii	Squaliformes	Echinorhinidae	Pseudoechinorhinus	Pseudoechinorhinus mackinnoni	Western Pacific rim	Oceania	New Zealand	Waipara River; S2	Waipara Greensand	Cenozoic	Paleogene	Paleocene			Danian/Selandian	DanSelCombined	x		C	Scale bar = 5 mm; NZ Teurian stage; latest Danian – earliest Selandian	x			Shallow marine setting; Fine- to medium-grained, richly glauconitic quartzose sandstone	62.5	66	59	1350	.jpg	M.Bazzi
Mannering & Hiller 2008	Figure 5H	Pseudoechinorhinus-mackinnoni_Mannering-&-Hiller-2008_5H		x		CM 2003.123.20	lingual	lateroposterior	anterolateral	Selachimorpha	Squalomorphii	Squaliformes	Echinorhinidae	Pseudoechinorhinus	Pseudoechinorhinus mackinnoni	Western Pacific rim	Oceania	New Zealand	Waipara River; S2	Waipara Greensand	Cenozoic	Paleogene	Paleocene			Danian/Selandian	DanSelCombined	x		C	Scale bar = 5 mm; NZ Teurian stage; latest Danian – earliest Selandian				Shallow marine setting; Fine- to medium-grained, richly glauconitic quartzose sandstone	62.5	66	59	1350	.jpg	M.Bazzi
Mannering & Hiller 2008	Figure 6G	Centrophorus-sp_Mannering-&-Hiller-2008_6G	x		upper	CM 2003.123.23	labial			Selachimorpha	Squalomorphii	Squaliformes	Centrophoridae	Centrophorus	Centrophorus sp.	Western Pacific rim	Oceania	New Zealand	Waipara River; S7	Waipara Greensand	Cenozoic	Paleogene	Paleocene			Danian/Selandian	DanSelCombined	x	L	C	Scale bar = 5 mm; NZ Teurian stage; latest Danian – earliest Selandian	x			Shallow marine setting; Fine- to medium-grained, richly glauconitic quartzose sandstone	62.5	66	59	1351	.jpg	M.Bazzi
Mannering & Hiller 2008	Figure 6H	Centrophorus-sp_Mannering-&-Hiller-2008_6H		x	upper	CM 2003.123.23	lingual			Selachimorpha	Squalomorphii	Squaliformes	Centrophoridae	Centrophorus	Centrophorus sp.	Western Pacific rim	Oceania	New Zealand	Waipara River; S7	Waipara Greensand	Cenozoic	Paleogene	Paleocene			Danian/Selandian	DanSelCombined	x	L	C	Scale bar = 5 mm; NZ Teurian stage; latest Danian – earliest Selandian				Shallow marine setting; Fine- to medium-grained, richly glauconitic quartzose sandstone	62.5	66	59	1351	.jpg	M.Bazzi
Mannering & Hiller 2008	Figure 6I	Centrophorus-sp_Mannering-&-Hiller-2008_6I	x		upper	CM 2003.123.24	labial			Selachimorpha	Squalomorphii	Squaliformes	Centrophoridae	Centrophorus	Centrophorus sp.	Western Pacific rim	Oceania	New Zealand	Waipara River; S2	Waipara Greensand	Cenozoic	Paleogene	Paleocene			Danian/Selandian	DanSelCombined	x	L	C	Scale bar = 5 mm; NZ Teurian stage; latest Danian – earliest Selandian	x			Shallow marine setting; Fine- to medium-grained, richly glauconitic quartzose sandstone	62.5	66	59	1351	.jpg	M.Bazzi
Mannering & Hiller 2008	Figure 6J	Centrophorus-sp_Mannering-&-Hiller-2008_6J		x	upper	CM 2003.123.24	lingual			Selachimorpha	Squalomorphii	Squaliformes	Centrophoridae	Centrophorus	Centrophorus sp.	Western Pacific rim	Oceania	New Zealand	Waipara River; S2	Waipara Greensand	Cenozoic	Paleogene	Paleocene			Danian/Selandian	DanSelCombined	x	L	C	Scale bar = 5 mm; NZ Teurian stage; latest Danian – earliest Selandian				Shallow marine setting; Fine- to medium-grained, richly glauconitic quartzose sandstone	62.5	66	59	1351	.jpg	M.Bazzi
Mannering & Hiller 2008	Figure 6K	Centrophorus-sp_Mannering-&-Hiller-2008_6K	x		upper	CM 2003.123.26	labial			Selachimorpha	Squalomorphii	Squaliformes	Centrophoridae	Centrophorus	Centrophorus sp.	Western Pacific rim	Oceania	New Zealand	Waipara River; S3	Waipara Greensand	Cenozoic	Paleogene	Paleocene			Danian/Selandian	DanSelCombined	x	R	C	Scale bar = 5 mm; NZ Teurian stage; latest Danian – earliest Selandian	x			Shallow marine setting; Fine- to medium-grained, richly glauconitic quartzose sandstone	62.5	66	59	1351	.jpg	M.Bazzi
Mannering & Hiller 2008	Figure 6L	Centrophorus-sp_Mannering-&-Hiller-2008_6L		x	upper	CM 2003.123.26	lingual			Selachimorpha	Squalomorphii	Squaliformes	Centrophoridae	Centrophorus	Centrophorus sp.	Western Pacific rim	Oceania	New Zealand	Waipara River; S3	Waipara Greensand	Cenozoic	Paleogene	Paleocene			Danian/Selandian	DanSelCombined	x	R	C	Scale bar = 5 mm; NZ Teurian stage; latest Danian – earliest Selandian				Shallow marine setting; Fine- to medium-grained, richly glauconitic quartzose sandstone	62.5	66	59	1351	.jpg	M.Bazzi
Mannering & Hiller 2008	Figure 7G	Megasqualus-sp_Mannering-&-Hiller-2008_7G	x			CM 2003.123.27	labial	lateroposterior	lateral	Selachimorpha	Squalomorphii	Squaliformes	Squalidae	Megasqualus	Megasqualus sp.	Western Pacific rim	Oceania	New Zealand	Waipara River; S7	Waipara Greensand	Cenozoic	Paleogene	Paleocene			Danian/Selandian	DanSelCombined	x		C	Scale bar = 5 mm; Paratype; NZ Teurian stage; latest Danian – earliest Selandian	x			Shallow marine setting; Fine- to medium-grained, richly glauconitic quartzose sandstone	62.5	66	59	1352	.jpg	M.Bazzi
Mannering & Hiller 2008	Figure 7H	Megasqualus-sp_Mannering-&-Hiller-2008_7H		x		CM 2003.123.27	lingual	lateroposterior	lateral	Selachimorpha	Squalomorphii	Squaliformes	Squalidae	Megasqualus	Megasqualus sp.	Western Pacific rim	Oceania	New Zealand	Waipara River; S7	Waipara Greensand	Cenozoic	Paleogene	Paleocene			Danian/Selandian	DanSelCombined	x		C	Scale bar = 5 mm; Paratype; NZ Teurian stage; latest Danian – earliest Selandian				Shallow marine setting; Fine- to medium-grained, richly glauconitic quartzose sandstone	62.5	66	59	1352	.jpg	M.Bazzi
Mannering & Hiller 2008	Figure 7A	Megasqualus-sp_Mannering-&-Hiller-2008_7A	x			CM 2003.123.28	labial	lateroposterior	lateral	Selachimorpha	Squalomorphii	Squaliformes	Squalidae	Megasqualus	Megasqualus sp.	Western Pacific rim	Oceania	New Zealand	Waipara River; S2	Waipara Greensand	Cenozoic	Paleogene	Paleocene			Danian/Selandian	DanSelCombined	x		C	Scale bar = 5 mm; NZ Teurian stage; latest Danian – earliest Selandian	x			Shallow marine setting; Fine- to medium-grained, richly glauconitic quartzose sandstone	62.5	66	59	1352	.jpg	M.Bazzi
Mannering & Hiller 2008	Figure 7B	Megasqualus-sp_Mannering-&-Hiller-2008_7B		x		CM 2003.123.28	lingual	lateroposterior	lateral	Selachimorpha	Squalomorphii	Squaliformes	Squalidae	Megasqualus	Megasqualus sp.	Western Pacific rim	Oceania	New Zealand	Waipara River; S2	Waipara Greensand	Cenozoic	Paleogene	Paleocene			Danian/Selandian	DanSelCombined	x		C	Scale bar = 5 mm; NZ Teurian stage; latest Danian – earliest Selandian				Shallow marine setting; Fine- to medium-grained, richly glauconitic quartzose sandstone	62.5	66	59	1352	.jpg	M.Bazzi
Mannering & Hiller 2008	Figure 3A	Chlamydoselachus-keyesi-sp-nov_Mannering-&-Hiller-2008_3A	x			CM 2003.123.3	labial	lateroposterior	anterolateral	Selachimorpha	Squalomorphii	Hexanchiformes	Chlamydoselachidae	Chlamydoselachus	Chlamydoselachus keyesi sp. nov.	Western Pacific rim	Oceania	New Zealand	Waipara River; S2	Waipara Greensand	Cenozoic	Paleogene	Paleocene			Danian/Selandian	DanSelCombined	x		C	Scale bar = 5 mm; Holotype; NZ Teurian stage; latest Danian – earliest Selandian	x			Shallow marine setting; Fine- to medium-grained, richly glauconitic quartzose sandstone	62.5	66	59	1344	.jpg	M.Bazzi
Mannering & Hiller 2008	Figure 3C	Chlamydoselachus-keyesi-sp-nov_Mannering-&-Hiller-2008_3C		x		CM 2003.123.3	lingual	lateroposterior	anterolateral	Selachimorpha	Squalomorphii	Hexanchiformes	Chlamydoselachidae	Chlamydoselachus	Chlamydoselachus keyesi sp. nov.	Western Pacific rim	Oceania	New Zealand	Waipara River; S2	Waipara Greensand	Cenozoic	Paleogene	Paleocene			Danian/Selandian	DanSelCombined	x		C	Scale bar = 5 mm; Holotype; NZ Teurian stage; latest Danian – earliest Selandian				Shallow marine setting; Fine- to medium-grained, richly glauconitic quartzose sandstone	62.5	66	59	1344	.jpg	M.Bazzi
Mannering & Hiller 2008	Figure 9G	Centroselachus-goordi-sp-nov_Mannering-&-Hiller-2008_9G	x		upper	CM 2003.123.30	labial	lateroposterior	posterolateral	Selachimorpha	Squalomorphii	Squaliformes	Somniosidae	Centroselachus	Centroselachus goordi sp. nov.	Western Pacific rim	Oceania	New Zealand	Waipara River; S4	Waipara Greensand	Cenozoic	Paleogene	Paleocene			Danian/Selandian	DanSelCombined	x		C	Scale bar = 5 mm; NZ Teurian stage; latest Danian – earliest Selandian	x			Shallow marine setting; Fine- to medium-grained, richly glauconitic quartzose sandstone	62.5	66	59	1353	.jpg	M.Bazzi
Mannering & Hiller 2008	Figure 9H	Centroselachus-goordi-sp-nov_Mannering-&-Hiller-2008_9H		x	upper	CM 2003.123.30	lingual	lateroposterior	posterolateral	Selachimorpha	Squalomorphii	Squaliformes	Somniosidae	Centroselachus	Centroselachus goordi sp. nov.	Western Pacific rim	Oceania	New Zealand	Waipara River; S4	Waipara Greensand	Cenozoic	Paleogene	Paleocene			Danian/Selandian	DanSelCombined	x		C	Scale bar = 5 mm; NZ Teurian stage; latest Danian – earliest Selandian				Shallow marine setting; Fine- to medium-grained, richly glauconitic quartzose sandstone	62.5	66	59	1353	.jpg	M.Bazzi
Mannering & Hiller 2008	Figure 9I	Centroselachus-goordi-sp-nov_Mannering-&-Hiller-2008_9I			lower	CM 2003.123.31	labial	lateroposterior	lateral	Selachimorpha	Squalomorphii	Squaliformes	Somniosidae	Centroselachus	Centroselachus goordi sp. nov.	Western Pacific rim	Oceania	New Zealand	Waipara River; S2	Waipara Greensand	Cenozoic	Paleogene	Paleocene			Danian/Selandian	DanSelCombined	x		C	Scale bar = 5 mm; NZ Teurian stage; latest Danian – earliest Selandian				Shallow marine setting; Fine- to medium-grained, richly glauconitic quartzose sandstone	62.5	66	59	1353	.jpg	M.Bazzi
Mannering & Hiller 2008	Figure 9J	Centroselachus-goordi-sp-nov_Mannering-&-Hiller-2008_9J			lower	CM 2003.123.31	lingual	lateroposterior	lateral	Selachimorpha	Squalomorphii	Squaliformes	Somniosidae	Centroselachus	Centroselachus goordi sp. nov.	Western Pacific rim	Oceania	New Zealand	Waipara River; S2	Waipara Greensand	Cenozoic	Paleogene	Paleocene			Danian/Selandian	DanSelCombined	x		C	Scale bar = 5 mm; NZ Teurian stage; latest Danian – earliest Selandian				Shallow marine setting; Fine- to medium-grained, richly glauconitic quartzose sandstone	62.5	66	59	1353	.jpg	M.Bazzi
Mannering & Hiller 2008	Figure 9K	Centroselachus-goordi-sp-nov_Mannering-&-Hiller-2008_9K			lower	CM 2003.123.33	labial	lateroposterior	lateral	Selachimorpha	Squalomorphii	Squaliformes	Somniosidae	Centroselachus	Centroselachus goordi sp. nov.	Western Pacific rim	Oceania	New Zealand	Waipara River; S2	Waipara Greensand	Cenozoic	Paleogene	Paleocene			Danian/Selandian	DanSelCombined	x		C	Scale bar = 5 mm; NZ Teurian stage; latest Danian – earliest Selandian				Shallow marine setting; Fine- to medium-grained, richly glauconitic quartzose sandstone	62.5	66	59	1353	.jpg	M.Bazzi
Mannering & Hiller 2008	Figure 9L	Centroselachus-goordi-sp-nov_Mannering-&-Hiller-2008_9L			lower	CM 2003.123.33	lingual	lateroposterior	lateral	Selachimorpha	Squalomorphii	Squaliformes	Somniosidae	Centroselachus	Centroselachus goordi sp. nov.	Western Pacific rim	Oceania	New Zealand	Waipara River; S2	Waipara Greensand	Cenozoic	Paleogene	Paleocene			Danian/Selandian	DanSelCombined	x		C	Scale bar = 5 mm; NZ Teurian stage; latest Danian – earliest Selandian				Shallow marine setting; Fine- to medium-grained, richly glauconitic quartzose sandstone	62.5	66	59	1353	.jpg	M.Bazzi
Mannering & Hiller 2008	Figure 12N	Odontaspis-cf-winkleri_Mannering-&-Hiller-2008_12N			upper	CM 2003.123.38	lingual	anterior	anterior	Selachimorpha	Galeomorphii	Lamniformes	Odontaspididae	Odontaspis	Odontaspis cf. winkleri	Western Pacific rim	Oceania	New Zealand	Waipara River; S2	Waipara Greensand	Cenozoic	Paleogene	Paleocene			Danian/Selandian	DanSelCombined			IC	Scale bar = 5 mm; NZ Teurian stage; latest Danian – earliest Selandian				Shallow marine setting; Fine- to medium-grained, richly glauconitic quartzose sandstone	62.5	66	59	1356	.jpg	M.Bazzi
Mannering & Hiller 2008	Figure 12O	Odontaspis-cf-winkleri_Mannering-&-Hiller-2008_12O			upper	CM 2003.123.38	labial	anterior	anterior	Selachimorpha	Galeomorphii	Lamniformes	Odontaspididae	Odontaspis	Odontaspis cf. winkleri	Western Pacific rim	Oceania	New Zealand	Waipara River; S2	Waipara Greensand	Cenozoic	Paleogene	Paleocene			Danian/Selandian	DanSelCombined			IC	Scale bar = 5 mm; NZ Teurian stage; latest Danian – earliest Selandian				Shallow marine setting; Fine- to medium-grained, richly glauconitic quartzose sandstone	62.5	66	59	1356	.jpg	M.Bazzi
Mannering & Hiller 2008	Figure 13A	Indeterminate-odontaspidids_Mannering-&-Hiller-2008_13A			upper	CM 2003.123.39	lingual	lateroposterior	anterolateral	Selachimorpha	Galeomorphii	Lamniformes	Odontaspididae			Western Pacific rim	Oceania	New Zealand	Waipara River; S2	Waipara Greensand	Cenozoic	Paleogene	Paleocene			Danian/Selandian	DanSelCombined			IC	Scale bar = 5 mm; NZ Teurian stage; latest Danian – earliest Selandian				Shallow marine setting; Fine- to medium-grained, richly glauconitic quartzose sandstone	62.5	66	59	1357	.jpg	M.Bazzi
Mannering & Hiller 2008	Figure 13B	Indeterminate-odontaspidids_Mannering-&-Hiller-2008_13B			upper	CM 2003.123.39	labial	lateroposterior	anterolateral	Selachimorpha	Galeomorphii	Lamniformes	Odontaspididae			Western Pacific rim	Oceania	New Zealand	Waipara River; S2	Waipara Greensand	Cenozoic	Paleogene	Paleocene			Danian/Selandian	DanSelCombined			IC	Scale bar = 5 mm; NZ Teurian stage; latest Danian – earliest Selandian				Shallow marine setting; Fine- to medium-grained, richly glauconitic quartzose sandstone	62.5	66	59	1357	.jpg	M.Bazzi
Mannering & Hiller 2008	Figure 10G	Carcharias-sp_Mannering-&-Hiller-2008_10G		x	upper	CM 2003.123.40	lingual	lateroposterior	lateral	Selachimorpha	Galeomorphii	Lamniformes	Odontaspididae	Carcharias	Carcharias sp.	Western Pacific rim	Oceania	New Zealand	Waipara River; S2	Waipara Greensand	Cenozoic	Paleogene	Paleocene			Danian/Selandian	DanSelCombined	x		C	Scale bar = 5 mm; NZ Teurian stage; latest Danian – earliest Selandian				Shallow marine setting; Fine- to medium-grained, richly glauconitic quartzose sandstone	62.5	66	59	1354	.jpg	M.Bazzi
Mannering & Hiller 2008	Figure 10H	Carcharias-sp_Mannering-&-Hiller-2008_10H	x		upper	CM 2003.123.40	labial	lateroposterior	lateral	Selachimorpha	Galeomorphii	Lamniformes	Odontaspididae	Carcharias	Carcharias sp.	Western Pacific rim	Oceania	New Zealand	Waipara River; S2	Waipara Greensand	Cenozoic	Paleogene	Paleocene			Danian/Selandian	DanSelCombined	x		C	Scale bar = 5 mm; NZ Teurian stage; latest Danian – earliest Selandian	x			Shallow marine setting; Fine- to medium-grained, richly glauconitic quartzose sandstone	62.5	66	59	1354	.jpg	M.Bazzi
Mannering & Hiller 2008	Figure 11L	Brachycarcharias-sp_Mannering-&-Hiller-2008_11L			lower	CM 2003.123.41	lingual	lateroposterior	lateral	Selachimorpha	Galeomorphii	Lamniformes	Odontaspididae	Brachycarcharias	Brachycarcharias sp.	Western Pacific rim	Oceania	New Zealand	Waipara River; S6	Waipara Greensand	Cenozoic	Paleogene	Paleocene			Danian/Selandian	DanSelCombined	x		C	Scale bar = 5 mm; NZ Teurian stage; latest Danian – earliest Selandian				Shallow marine setting; Fine- to medium-grained, richly glauconitic quartzose sandstone	62.5	66	59	1355	.jpg	M.Bazzi
Mannering & Hiller 2008	Figure 11M	Brachycarcharias-sp_Mannering-&-Hiller-2008_11M			lower	CM 2003.123.41	labial	lateroposterior	lateral	Selachimorpha	Galeomorphii	Lamniformes	Odontaspididae	Brachycarcharias	Brachycarcharias sp.	Western Pacific rim	Oceania	New Zealand	Waipara River; S6	Waipara Greensand	Cenozoic	Paleogene	Paleocene			Danian/Selandian	DanSelCombined	x		C	Scale bar = 5 mm; NZ Teurian stage; latest Danian – earliest Selandian				Shallow marine setting; Fine- to medium-grained, richly glauconitic quartzose sandstone	62.5	66	59	1355	.jpg	M.Bazzi
Mannering & Hiller 2008	Figure 10M	Carcharias-sp_Mannering-&-Hiller-2008_10M			upper	CM 2003.123.42	lingual	lateroposterior	lateral	Selachimorpha	Galeomorphii	Lamniformes	Odontaspididae	Carcharias	Carcharias sp.	Western Pacific rim	Oceania	New Zealand	Waipara River; S2	Waipara Greensand	Cenozoic	Paleogene	Paleocene			Danian/Selandian	DanSelCombined	x		C	Scale bar = 5 mm; NZ Teurian stage; latest Danian – earliest Selandian				Shallow marine setting; Fine- to medium-grained, richly glauconitic quartzose sandstone	62.5	66	59	1354	.jpg	M.Bazzi
Mannering & Hiller 2008	Figure 10N	Carcharias-sp_Mannering-&-Hiller-2008_10N			upper	CM 2003.123.42	labial	lateroposterior	lateral	Selachimorpha	Galeomorphii	Lamniformes	Odontaspididae	Carcharias	Carcharias sp.	Western Pacific rim	Oceania	New Zealand	Waipara River; S2	Waipara Greensand	Cenozoic	Paleogene	Paleocene			Danian/Selandian	DanSelCombined	x		C	Scale bar = 5 mm; NZ Teurian stage; latest Danian – earliest Selandian				Shallow marine setting; Fine- to medium-grained, richly glauconitic quartzose sandstone	62.5	66	59	1354	.jpg	M.Bazzi
Mannering & Hiller 2008	Figure 14D	Woellsteinia-sp_Mannering-&-Hiller-2008_14D		x	upper	CM 2003.123.44	lingual	lateroposterior	anterolateral	Selachimorpha	Galeomorphii	Lamniformes	Mitsukurinidae	Woellsteinia	Woellsteinia sp.	Western Pacific rim	Oceania	New Zealand	Waipara River; S2	Waipara Greensand	Cenozoic	Paleogene	Paleocene			Danian/Selandian	DanSelCombined	x		C	Scale bar = 5 mm; Paratype; NZ Teurian stage; latest Danian – earliest Selandian				Shallow marine setting; Fine- to medium-grained, richly glauconitic quartzose sandstone	62.5	66	59	1358	.jpg	M.Bazzi
Mannering & Hiller 2008	Figure 14E	Woellsteinia-sp_Mannering-&-Hiller-2008_14E	x		upper	CM 2003.123.44	labial	lateroposterior	anterolateral	Selachimorpha	Galeomorphii	Lamniformes	Mitsukurinidae	Woellsteinia	Woellsteinia sp.	Western Pacific rim	Oceania	New Zealand	Waipara River; S2	Waipara Greensand	Cenozoic	Paleogene	Paleocene			Danian/Selandian	DanSelCombined	x		C	Scale bar = 5 mm; Paratype; NZ Teurian stage; latest Danian – earliest Selandian	x			Shallow marine setting; Fine- to medium-grained, richly glauconitic quartzose sandstone	62.5	66	59	1358	.jpg	M.Bazzi
Mannering & Hiller 2008	Figure 10A	Carcharias-sp_Mannering-&-Hiller-2008_10A		x	upper	CM 2003.123.5	lingual	anterior	anterior	Selachimorpha	Galeomorphii	Lamniformes	Odontaspididae	Carcharias	Carcharias sp.	Western Pacific rim	Oceania	New Zealand	Waipara River; S2	Waipara Greensand	Cenozoic	Paleogene	Paleocene			Danian/Selandian	DanSelCombined	x		C	Scale bar = 5 mm; NZ Teurian stage; latest Danian – earliest Selandian				Shallow marine setting; Fine- to medium-grained, richly glauconitic quartzose sandstone	62.5	66	59	1354	.jpg	M.Bazzi
Mannering & Hiller 2008	Figure 10B	Carcharias-sp_Mannering-&-Hiller-2008_10B	x		upper	CM 2003.123.5	labial	anterior	anterior	Selachimorpha	Galeomorphii	Lamniformes	Odontaspididae	Carcharias	Carcharias sp.	Western Pacific rim	Oceania	New Zealand	Waipara River; S2	Waipara Greensand	Cenozoic	Paleogene	Paleocene			Danian/Selandian	DanSelCombined	x		C	Scale bar = 5 mm; NZ Teurian stage; latest Danian – earliest Selandian	x			Shallow marine setting; Fine- to medium-grained, richly glauconitic quartzose sandstone	62.5	66	59	1354	.jpg	M.Bazzi
Mannering & Hiller 2008	Figure 13E	Indeterminate-odontaspidids_Mannering-&-Hiller-2008_13E			upper	CM 2003.123.53	lingual	lateroposterior	lateral	Selachimorpha	Galeomorphii	Lamniformes	Odontaspididae			Western Pacific rim	Oceania	New Zealand	Waipara River; S2	Waipara Greensand	Cenozoic	Paleogene	Paleocene			Danian/Selandian	DanSelCombined			IC	Scale bar = 5 mm; NZ Teurian stage; latest Danian – earliest Selandian				Shallow marine setting; Fine- to medium-grained, richly glauconitic quartzose sandstone	62.5	66	59	1357	.jpg	M.Bazzi
Mannering & Hiller 2008	Figure 13F	Indeterminate-odontaspidids_Mannering-&-Hiller-2008_13F			upper	CM 2003.123.53	labial	lateroposterior	lateral	Selachimorpha	Galeomorphii	Lamniformes	Odontaspididae			Western Pacific rim	Oceania	New Zealand	Waipara River; S2	Waipara Greensand	Cenozoic	Paleogene	Paleocene			Danian/Selandian	DanSelCombined			IC	Scale bar = 5 mm; NZ Teurian stage; latest Danian – earliest Selandian				Shallow marine setting; Fine- to medium-grained, richly glauconitic quartzose sandstone	62.5	66	59	1357	.jpg	M.Bazzi
Mannering & Hiller 2008	Figure 10R	Carcharias-sp_Mannering-&-Hiller-2008_10R		x	upper	CM 2003.123.55	lingual	lateroposterior	lateral	Selachimorpha	Galeomorphii	Lamniformes	Odontaspididae	Carcharias	Carcharias sp.	Western Pacific rim	Oceania	New Zealand	Waipara River; S2	Waipara Greensand	Cenozoic	Paleogene	Paleocene			Danian/Selandian	DanSelCombined	x		C	Scale bar = 5 mm; NZ Teurian stage; latest Danian – earliest Selandian				Shallow marine setting; Fine- to medium-grained, richly glauconitic quartzose sandstone	62.5	66	59	1354	.jpg	M.Bazzi
Mannering & Hiller 2008	Figure 10S	Carcharias-sp_Mannering-&-Hiller-2008_10S	x		upper	CM 2003.123.55	labial	lateroposterior	lateral	Selachimorpha	Galeomorphii	Lamniformes	Odontaspididae	Carcharias	Carcharias sp.	Western Pacific rim	Oceania	New Zealand	Waipara River; S2	Waipara Greensand	Cenozoic	Paleogene	Paleocene			Danian/Selandian	DanSelCombined	x		C	Scale bar = 5 mm; NZ Teurian stage; latest Danian – earliest Selandian	x			Shallow marine setting; Fine- to medium-grained, richly glauconitic quartzose sandstone	62.5	66	59	1354	.jpg	M.Bazzi
Mannering & Hiller 2008	Figure 12C	Odontaspis-cf-winkleri_Mannering-&-Hiller-2008_12C			upper	CM 2003.123.57	lingual	intermediate	intermediate	Selachimorpha	Galeomorphii	Lamniformes	Odontaspididae	Odontaspis	Odontaspis cf. winkleri	Western Pacific rim	Oceania	New Zealand	Waipara River; S2	Waipara Greensand	Cenozoic	Paleogene	Paleocene			Danian/Selandian	DanSelCombined			IC	Scale bar = 5 mm; NZ Teurian stage; latest Danian – earliest Selandian				Shallow marine setting; Fine- to medium-grained, richly glauconitic quartzose sandstone	62.5	66	59	1356	.jpg	M.Bazzi
Mannering & Hiller 2008	Figure 12D	Odontaspis-cf-winkleri_Mannering-&-Hiller-2008_12D			upper	CM 2003.123.57	labial	intermediate	intermediate	Selachimorpha	Galeomorphii	Lamniformes	Odontaspididae	Odontaspis	Odontaspis cf. winkleri	Western Pacific rim	Oceania	New Zealand	Waipara River; S2	Waipara Greensand	Cenozoic	Paleogene	Paleocene			Danian/Selandian	DanSelCombined			IC	Scale bar = 5 mm; NZ Teurian stage; latest Danian – earliest Selandian				Shallow marine setting; Fine- to medium-grained, richly glauconitic quartzose sandstone	62.5	66	59	1356	.jpg	M.Bazzi
Mannering & Hiller 2008	Figure 12K	Odontaspis-cf-winkleri_Mannering-&-Hiller-2008_12K	x		lower	CM 2003.123.59	labial	parasymphyseal	symphysial	Selachimorpha	Galeomorphii	Lamniformes	Odontaspididae	Odontaspis	Odontaspis cf. winkleri	Western Pacific rim	Oceania	New Zealand	Waipara River; S5	Waipara Greensand	Cenozoic	Paleogene	Paleocene			Danian/Selandian	DanSelCombined	x		C	Scale bar = 5 mm; NZ Teurian stage; latest Danian – earliest Selandian	x			Shallow marine setting; Fine- to medium-grained, richly glauconitic quartzose sandstone	62.5	66	59	1356	.jpg	M.Bazzi
Mannering & Hiller 2008	Figure 12L	Odontaspis-cf-winkleri_Mannering-&-Hiller-2008_12L		x	lower	CM 2003.123.59	lingual	parasymphyseal	symphysial	Selachimorpha	Galeomorphii	Lamniformes	Odontaspididae	Odontaspis	Odontaspis cf. winkleri	Western Pacific rim	Oceania	New Zealand	Waipara River; S5	Waipara Greensand	Cenozoic	Paleogene	Paleocene			Danian/Selandian	DanSelCombined	x		C	Scale bar = 5 mm; NZ Teurian stage; latest Danian – earliest Selandian				Shallow marine setting; Fine- to medium-grained, richly glauconitic quartzose sandstone	62.5	66	59	1356	.jpg	M.Bazzi
Mannering & Hiller 2008	Figure 10D	Carcharias-sp_Mannering-&-Hiller-2008_10D		x	upper	CM 2003.123.6	lingual	anterior	anterior	Selachimorpha	Galeomorphii	Lamniformes	Odontaspididae	Carcharias	Carcharias sp.	Western Pacific rim	Oceania	New Zealand	Waipara River; S2	Loburn Mudstone	Cenozoic	Paleogene	Paleocene		Danian		DanSelCombined	x		C	Scale bar = 5 mm				Dark-coloured, soft, moderately bioturbated sandy mudstone	62.5	66	59	1354	.jpg	M.Bazzi
Mannering & Hiller 2008	Figure 10E	Carcharias-sp_Mannering-&-Hiller-2008_10E	x		upper	CM 2003.123.6	labial	anterior	anterior	Selachimorpha	Galeomorphii	Lamniformes	Odontaspididae	Carcharias	Carcharias sp.	Western Pacific rim	Oceania	New Zealand	Waipara River; S2	Loburn Mudstone	Cenozoic	Paleogene	Paleocene		Danian		DanSelCombined	x		C	Scale bar = 5 mm	x			Dark-coloured, soft, moderately bioturbated sandy mudstone	62.5	66	59	1354	.jpg	M.Bazzi
Mannering & Hiller 2008	Figure 15N	Indeterminate-lamniforms_Mannering-&-Hiller-2008_15N		x	lower	CM 2003.123.62	lingual	anterior	anterior	Selachimorpha	Galeomorphii	Lamniformes				Western Pacific rim	Oceania	New Zealand	Waipara River; S2	Waipara Greensand	Cenozoic	Paleogene	Paleocene			Danian/Selandian	DanSelCombined	x		C	Scale bar = 5 mm; NZ Teurian stage; latest Danian – earliest Selandian				Shallow marine setting; Fine- to medium-grained, richly glauconitic quartzose sandstone	62.5	66	59	1359	.jpg	M.Bazzi
Mannering & Hiller 2008	Figure 15O	Indeterminate-lamniforms_Mannering-&-Hiller-2008_15O	x		lower	CM 2003.123.62	labial	anterior	anterior	Selachimorpha	Galeomorphii	Lamniformes				Western Pacific rim	Oceania	New Zealand	Waipara River; S2	Waipara Greensand	Cenozoic	Paleogene	Paleocene			Danian/Selandian	DanSelCombined	x		C	Scale bar = 5 mm; NZ Teurian stage; latest Danian – earliest Selandian	x			Shallow marine setting; Fine- to medium-grained, richly glauconitic quartzose sandstone	62.5	66	59	1359	.jpg	M.Bazzi
Mannering & Hiller 2008	Figure 15J	Indeterminate-lamniforms_Mannering-&-Hiller-2008_15J	x		upper	CM 2003.123.63	labial	lateroposterior	lateral	Selachimorpha	Galeomorphii	Lamniformes				Western Pacific rim	Oceania	New Zealand	Waipara River; S2	Waipara Greensand	Cenozoic	Paleogene	Paleocene			Danian/Selandian	DanSelCombined	x		C	Scale bar = 5 mm; NZ Teurian stage; latest Danian – earliest Selandian	x			Shallow marine setting; Fine- to medium-grained, richly glauconitic quartzose sandstone	62.5	66	59	1359	.jpg	M.Bazzi
Mannering & Hiller 2008	Figure 15K	Indeterminate-lamniforms_Mannering-&-Hiller-2008_15K		x	upper	CM 2003.123.63	lingual	lateroposterior	lateral	Selachimorpha	Galeomorphii	Lamniformes				Western Pacific rim	Oceania	New Zealand	Waipara River; S2	Waipara Greensand	Cenozoic	Paleogene	Paleocene			Danian/Selandian	DanSelCombined	x		C	Scale bar = 5 mm; NZ Teurian stage; latest Danian – earliest Selandian				Shallow marine setting; Fine- to medium-grained, richly glauconitic quartzose sandstone	62.5	66	59	1359	.jpg	M.Bazzi
Mannering & Hiller 2008	Figure 15P	Indeterminate-lamniforms_Mannering-&-Hiller-2008_15P			upper	CM 2003.123.65	lingual	anterior	anterior	Selachimorpha	Galeomorphii	Lamniformes				Western Pacific rim	Oceania	New Zealand	Waipara River; S2	Waipara Greensand	Cenozoic	Paleogene	Paleocene			Danian/Selandian	DanSelCombined	x		C	Scale bar = 5 mm; NZ Teurian stage; latest Danian – earliest Selandian				Shallow marine setting; Fine- to medium-grained, richly glauconitic quartzose sandstone	62.5	66	59	1359	.jpg	M.Bazzi
Mannering & Hiller 2008	Figure 15Q	Indeterminate-lamniforms_Mannering-&-Hiller-2008_15Q			upper	CM 2003.123.65	labial	anterior	anterior	Selachimorpha	Galeomorphii	Lamniformes				Western Pacific rim	Oceania	New Zealand	Waipara River; S2	Waipara Greensand	Cenozoic	Paleogene	Paleocene			Danian/Selandian	DanSelCombined	x		C	Scale bar = 5 mm; NZ Teurian stage; latest Danian – earliest Selandian				Shallow marine setting; Fine- to medium-grained, richly glauconitic quartzose sandstone	62.5	66	59	1359	.jpg	M.Bazzi
Mannering & Hiller 2008	Figure 15H	Indeterminate-lamniforms_Mannering-&-Hiller-2008_15H	x		upper	CM 2003.123.66	labial	lateroposterior	lateral	Selachimorpha	Galeomorphii	Lamniformes				Western Pacific rim	Oceania	New Zealand	Waipara River; S2	Waipara Greensand	Cenozoic	Paleogene	Paleocene			Danian/Selandian	DanSelCombined	x		C	Scale bar = 5 mm; NZ Teurian stage; latest Danian – earliest Selandian	x			Shallow marine setting; Fine- to medium-grained, richly glauconitic quartzose sandstone	62.5	66	59	1359	.jpg	M.Bazzi
Mannering & Hiller 2008	Figure 15I	Indeterminate-lamniforms_Mannering-&-Hiller-2008_15I		x	upper	CM 2003.123.66	lingual	lateroposterior	lateral	Selachimorpha	Galeomorphii	Lamniformes				Western Pacific rim	Oceania	New Zealand	Waipara River; S2	Waipara Greensand	Cenozoic	Paleogene	Paleocene			Danian/Selandian	DanSelCombined	x		C	Scale bar = 5 mm; NZ Teurian stage; latest Danian – earliest Selandian				Shallow marine setting; Fine- to medium-grained, richly glauconitic quartzose sandstone	62.5	66	59	1359	.jpg	M.Bazzi
Mannering & Hiller 2008	Figure 16G	Paraorthocodus-sp_Mannering-&-Hiller-2008_16G		x		CM 2003.123.69	lingual	lateroposterior	lateral	Selachimorpha	Galeomorphii	Synechodontiformes	Palaeospinacidae	Paraorthocodus	Paraorthocodus sp.	Western Pacific rim	Oceania	New Zealand	Waipara River; S2	Waipara Greensand	Cenozoic	Paleogene	Paleocene			Danian/Selandian	DanSelCombined	x		C	Scale bar = 5 mm; NZ Teurian stage; latest Danian – earliest Selandian; Galeomorphii incertae ordinis [According to Mannering & Hiller 2008]				Shallow marine setting; Fine- to medium-grained, richly glauconitic quartzose sandstone	62.5	66	59	1360	.jpg	M.Bazzi
Mannering & Hiller 2008	Figure 16H	Paraorthocodus-sp_Mannering-&-Hiller-2008_16H	x			CM 2003.123.69	labial	lateroposterior	lateral	Selachimorpha	Galeomorphii	Synechodontiformes	Palaeospinacidae	Paraorthocodus	Paraorthocodus sp.	Western Pacific rim	Oceania	New Zealand	Waipara River; S2	Waipara Greensand	Cenozoic	Paleogene	Paleocene			Danian/Selandian	DanSelCombined	x		C	Scale bar = 5 mm; NZ Teurian stage; latest Danian – earliest Selandian; Galeomorphii incertae ordinis [According to Mannering & Hiller 2008]	x			Shallow marine setting; Fine- to medium-grained, richly glauconitic quartzose sandstone	62.5	66	59	1360	.jpg	M.Bazzi
Mannering & Hiller 2008	Figure 5D	Pseudoechinorhinus-mackinnoni_Mannering-&-Hiller-2008_5D		x		CM 2003.123.7	lingual	lateroposterior	anterolateral	Selachimorpha	Squalomorphii	Squaliformes	Echinorhinidae	Pseudoechinorhinus	Pseudoechinorhinus mackinnoni	Western Pacific rim	Oceania	New Zealand	Waipara River; S2	Waipara Greensand	Cenozoic	Paleogene	Paleocene			Danian/Selandian	DanSelCombined	x		C	Scale bar = 5 mm; NZ Teurian stage; latest Danian – earliest Selandian				Shallow marine setting; Fine- to medium-grained, richly glauconitic quartzose sandstone	62.5	66	59	1350	.jpg	M.Bazzi
Mannering & Hiller 2008	Figure 5E	Pseudoechinorhinus-mackinnoni_Mannering-&-Hiller-2008_5E	x			CM 2003.123.7	labial	lateroposterior	anterolateral	Selachimorpha	Squalomorphii	Squaliformes	Echinorhinidae	Pseudoechinorhinus	Pseudoechinorhinus mackinnoni	Western Pacific rim	Oceania	New Zealand	Waipara River; S2	Waipara Greensand	Cenozoic	Paleogene	Paleocene			Danian/Selandian	DanSelCombined	x		C	Scale bar = 5 mm; NZ Teurian stage; latest Danian – earliest Selandian	x			Shallow marine setting; Fine- to medium-grained, richly glauconitic quartzose sandstone	62.5	66	59	1350	.jpg	M.Bazzi
Mannering & Hiller 2008	Figure 16K	Paraorthocodus-sp_Mannering-&-Hiller-2008_16K				CM 2003.123.72	lingual	lateroposterior	anterolateral	Selachimorpha	Galeomorphii	Synechodontiformes	Palaeospinacidae	Paraorthocodus	Paraorthocodus sp.	Western Pacific rim	Oceania	New Zealand	Waipara River; S3	Waipara Greensand	Cenozoic	Paleogene	Paleocene			Danian/Selandian	DanSelCombined			IC	Scale bar = 5 mm; NZ Teurian stage; latest Danian – earliest Selandian; Galeomorphii incertae ordinis [According to Mannering & Hiller 2008]				Shallow marine setting; Fine- to medium-grained, richly glauconitic quartzose sandstone	62.5	66	59	1360	.jpg	M.Bazzi
Mannering & Hiller 2008	Figure 16L	Paraorthocodus-sp_Mannering-&-Hiller-2008_16L				CM 2003.123.72	labial	lateroposterior	anterolateral	Selachimorpha	Galeomorphii	Synechodontiformes	Palaeospinacidae	Paraorthocodus	Paraorthocodus sp.	Western Pacific rim	Oceania	New Zealand	Waipara River; S3	Waipara Greensand	Cenozoic	Paleogene	Paleocene			Danian/Selandian	DanSelCombined			IC	Scale bar = 5 mm; NZ Teurian stage; latest Danian – earliest Selandian; Galeomorphii incertae ordinis [According to Mannering & Hiller 2008]				Shallow marine setting; Fine- to medium-grained, richly glauconitic quartzose sandstone	62.5	66	59	1360	.jpg	M.Bazzi
Mannering & Hiller 2008	Figure 3J	Chlamydoselachus-keyesi-sp-nov_Mannering-&-Hiller-2008_3J	x			CM 2003.123.83	labial	parasymphyseal	symphysial	Selachimorpha	Squalomorphii	Hexanchiformes	Chlamydoselachidae	Chlamydoselachus	Chlamydoselachus keyesi sp. nov.	Western Pacific rim	Oceania	New Zealand	Waipara River; S1	Waipara Greensand	Cenozoic	Paleogene	Paleocene			Danian/Selandian	DanSelCombined	x		C	Scale bar = 5 mm; NZ Teurian stage; latest Danian – earliest Selandian	x			Shallow marine setting; Fine- to medium-grained, richly glauconitic quartzose sandstone	62.5	66	59	1344	.jpg	M.Bazzi
Mannering & Hiller 2008	Plate 1:18	Sphenodus-cf-lundgreni_Mannering-&-Hiller-2008_Plate-1(18)				CM 2003.123.86	lingual	lateroposterior	anterolateral	Selachimorpha	Squalomorphii	Hexanchiformes	Orthacodontidae	Sphenodus	Sphenodus cf. lundgreni	Western Pacific rim	Oceania	New Zealand	Waipara River; S2	Waipara Greensand	Cenozoic	Paleogene	Paleocene			Danian/Selandian	DanSelCombined	x		C	Scale bar = 10 mm; NZ Teurian stage; latest Danian – earliest Selandian				Shallow marine setting; Fine- to medium-grained, richly glauconitic quartzose sandstone	62.5	66	59	1349	.jpg	M.Bazzi
Mannering & Hiller 2008	Figure 6A	Centrophorus-sp_Mannering-&-Hiller-2008_6A		x	lower	CM 2003.123.88	lingual	lateroposterior	lateral	Selachimorpha	Squalomorphii	Squaliformes	Centrophoridae	Centrophorus	Centrophorus sp.	Western Pacific rim	Oceania	New Zealand	Waipara River; S1	Waipara Greensand	Cenozoic	Paleogene	Paleocene			Danian/Selandian	DanSelCombined	x	L	C	Scale bar = 5 mm; NZ Teurian stage; latest Danian – earliest Selandian				Shallow marine setting; Fine- to medium-grained, richly glauconitic quartzose sandstone	62.5	66	59	1351	.jpg	M.Bazzi
Mannering & Hiller 2008	Figure 6B	Centrophorus-sp_Mannering-&-Hiller-2008_6B	x		lower	CM 2003.123.88	labial	lateroposterior	lateral	Selachimorpha	Squalomorphii	Squaliformes	Centrophoridae	Centrophorus	Centrophorus sp.	Western Pacific rim	Oceania	New Zealand	Waipara River; S1	Waipara Greensand	Cenozoic	Paleogene	Paleocene			Danian/Selandian	DanSelCombined	x	L	C	Scale bar = 5 mm; NZ Teurian stage; latest Danian – earliest Selandian	x			Shallow marine setting; Fine- to medium-grained, richly glauconitic quartzose sandstone	62.5	66	59	1351	.jpg	M.Bazzi
Mannering & Hiller 2008	Figure 4G	Heptranchias-sp_Mannering-&-Hiller-2008_4G			lower	CM 2003.123.89	labial	lateroposterior	anterolateral	Selachimorpha	Squalomorphii	Hexanchiformes	Hexanchidae	Notidanodon	Notidanodon sp.	Western Pacific rim	Oceania	New Zealand	Waipara River; S2	Waipara Greensand	Cenozoic	Paleogene	Paleocene			Danian/Selandian	DanSelCombined			IC	Scale bar = 5 mm; NZ Teurian stage; latest Danian – earliest Selandian				Shallow marine setting; Fine- to medium-grained, richly glauconitic quartzose sandstone	62.5	66	59	1346	.jpg	M.Bazzi
Mannering & Hiller 2008	Figure 4H	Heptranchias-sp_Mannering-&-Hiller-2008_4H			lower	CM 2003.123.89	lingual	lateroposterior	anterolateral	Selachimorpha	Squalomorphii	Hexanchiformes	Hexanchidae	Notidanodon	Notidanodon sp.	Western Pacific rim	Oceania	New Zealand	Waipara River; S2	Waipara Greensand	Cenozoic	Paleogene	Paleocene			Danian/Selandian	DanSelCombined			IC	Scale bar = 5 mm; NZ Teurian stage; latest Danian – earliest Selandian				Shallow marine setting; Fine- to medium-grained, richly glauconitic quartzose sandstone	62.5	66	59	1346	.jpg	M.Bazzi
Mannering & Hiller 2008	Figure 7C	Megasqualus-sp_Mannering-&-Hiller-2008_7C	x			CM 2003.123.9	labial	lateroposterior	lateral	Selachimorpha	Squalomorphii	Squaliformes	Squalidae	Megasqualus	Megasqualus sp.	Western Pacific rim	Oceania	New Zealand	Waipara River; S2	Waipara Greensand	Cenozoic	Paleogene	Paleocene			Danian/Selandian	DanSelCombined	x		C	Scale bar = 5 mm; Holotype; NZ Teurian stage; latest Danian – earliest Selandian	x			Shallow marine setting; Fine- to medium-grained, richly glauconitic quartzose sandstone	62.5	66	59	1352	.jpg	M.Bazzi
Mannering & Hiller 2008	Figure 7D	Megasqualus-sp_Mannering-&-Hiller-2008_7D		x		CM 2003.123.9	lingual	lateroposterior	lateral	Selachimorpha	Squalomorphii	Squaliformes	Squalidae	Megasqualus	Megasqualus sp.	Western Pacific rim	Oceania	New Zealand	Waipara River; S2	Waipara Greensand	Cenozoic	Paleogene	Paleocene			Danian/Selandian	DanSelCombined	x		C	Scale bar = 5 mm; Holotype; NZ Teurian stage; latest Danian – earliest Selandian				Shallow marine setting; Fine- to medium-grained, richly glauconitic quartzose sandstone	62.5	66	59	1352	.jpg	M.Bazzi
Mannering & Hiller 2008	Figure 4E	Heptranchias-sp_Mannering-&-Hiller-2008_4E	x		lower	CM 2003.123.90	labial	lateroposterior	anterolateral	Selachimorpha	Squalomorphii	Hexanchiformes	Hexanchidae	Notidanodon	Notidanodon sp.	Western Pacific rim	Oceania	New Zealand	Waipara River; S1	Waipara Greensand	Cenozoic	Paleogene	Paleocene			Danian/Selandian	DanSelCombined	x		C	Scale bar = 5 mm; NZ Teurian stage; latest Danian – earliest Selandian	x			Shallow marine setting; Fine- to medium-grained, richly glauconitic quartzose sandstone	62.5	66	59	1346	.jpg	M.Bazzi
Mannering & Hiller 2008	Figure 4F	Heptranchias-sp_Mannering-&-Hiller-2008_4F		x	lower	CM 2003.123.90	lingual	lateroposterior	anterolateral	Selachimorpha	Squalomorphii	Hexanchiformes	Hexanchidae	Notidanodon	Notidanodon sp.	Western Pacific rim	Oceania	New Zealand	Waipara River; S1	Waipara Greensand	Cenozoic	Paleogene	Paleocene			Danian/Selandian	DanSelCombined	x		C	Scale bar = 5 mm; NZ Teurian stage; latest Danian – earliest Selandian				Shallow marine setting; Fine- to medium-grained, richly glauconitic quartzose sandstone	62.5	66	59	1346	.jpg	M.Bazzi
Mannering & Hiller 2008	Figure 14F	Woellsteinia-sp_Mannering-&-Hiller-2008_14F		x	upper	CM 2003.123.92	lingual	lateroposterior	lateral	Selachimorpha	Galeomorphii	Lamniformes	Mitsukurinidae	Woellsteinia	Woellsteinia sp.	Western Pacific rim	Oceania	New Zealand	Waipara River; S1	Waipara Greensand	Cenozoic	Paleogene	Paleocene			Danian/Selandian	DanSelCombined	x		C	Scale bar = 5 mm; Paratype; NZ Teurian stage; latest Danian – earliest Selandian				Shallow marine setting; Fine- to medium-grained, richly glauconitic quartzose sandstone	62.5	66	59	1358	.jpg	M.Bazzi
Mannering & Hiller 2008	Figure 14G	Woellsteinia-sp_Mannering-&-Hiller-2008_14G	x		upper	CM 2003.123.92	labial	lateroposterior	lateral	Selachimorpha	Galeomorphii	Lamniformes	Mitsukurinidae	Woellsteinia	Woellsteinia sp.	Western Pacific rim	Oceania	New Zealand	Waipara River; S1	Waipara Greensand	Cenozoic	Paleogene	Paleocene			Danian/Selandian	DanSelCombined	x		C	Scale bar = 5 mm; Paratype; NZ Teurian stage; latest Danian – earliest Selandian	x			Shallow marine setting; Fine- to medium-grained, richly glauconitic quartzose sandstone	62.5	66	59	1358	.jpg	M.Bazzi
Mannering & Hiller 2008	Figure 14A	Woellsteinia-sp_Mannering-&-Hiller-2008_14A		x	upper	CM 2003.123.93	lingual	anterior	anterior	Selachimorpha	Galeomorphii	Lamniformes	Mitsukurinidae	Woellsteinia	Woellsteinia sp.	Western Pacific rim	Oceania	New Zealand	Waipara River; S3	Waipara Greensand	Cenozoic	Paleogene	Paleocene			Danian/Selandian	DanSelCombined	x		C	Scale bar = 5 mm; Holotype; NZ Teurian stage; latest Danian – earliest Selandian				Shallow marine setting; Fine- to medium-grained, richly glauconitic quartzose sandstone	62.5	66	59	1358	.jpg	M.Bazzi
Mannering & Hiller 2008	Figure 14B	Woellsteinia-sp_Mannering-&-Hiller-2008_14B	x		upper	CM 2003.123.93	labial	anterior	anterior	Selachimorpha	Galeomorphii	Lamniformes	Mitsukurinidae	Woellsteinia	Woellsteinia sp.	Western Pacific rim	Oceania	New Zealand	Waipara River; S3	Waipara Greensand	Cenozoic	Paleogene	Paleocene			Danian/Selandian	DanSelCombined	x		C	Scale bar = 5 mm; Holotype; NZ Teurian stage; latest Danian – earliest Selandian	x			Shallow marine setting; Fine- to medium-grained, richly glauconitic quartzose sandstone	62.5	66	59	1358	.jpg	M.Bazzi
Mannering & Hiller 2008	Figure 12Q	Odontaspis-cf-winkleri_Mannering-&-Hiller-2008_12Q			lower	CM 2003.123.97	lingual	anterior	anterior	Selachimorpha	Galeomorphii	Lamniformes	Odontaspididae	Odontaspis	Odontaspis cf. winkleri	Western Pacific rim	Oceania	New Zealand	Waipara River; S1	Waipara Greensand	Cenozoic	Paleogene	Paleocene			Danian/Selandian	DanSelCombined			IC	Scale bar = 5 mm; NZ Teurian stage; latest Danian – earliest Selandian				Shallow marine setting; Fine- to medium-grained, richly glauconitic quartzose sandstone	62.5	66	59	1356	.jpg	M.Bazzi
Mannering & Hiller 2008	Figure 12R	Odontaspis-cf-winkleri_Mannering-&-Hiller-2008_12R			lower	CM 2003.123.97	labial	anterior	anterior	Selachimorpha	Galeomorphii	Lamniformes	Odontaspididae	Odontaspis	Odontaspis cf. winkleri	Western Pacific rim	Oceania	New Zealand	Waipara River; S1	Waipara Greensand	Cenozoic	Paleogene	Paleocene			Danian/Selandian	DanSelCombined			IC	Scale bar = 5 mm; NZ Teurian stage; latest Danian – earliest Selandian				Shallow marine setting; Fine- to medium-grained, richly glauconitic quartzose sandstone	62.5	66	59	1356	.jpg	M.Bazzi
Mannering & Hiller 2008	Figure 7E	Megasqualus-sp_Mannering-&-Hiller-2008_7E	x			CM2003.123.127	labial	lateroposterior	lateral	Selachimorpha	Squalomorphii	Squaliformes	Squalidae	Megasqualus	Megasqualus sp.	Western Pacific rim	Oceania	New Zealand	Waipara River; S2	Loburn Mudstone	Cenozoic	Paleogene	Paleocene		Danian		DanSelCombined	x		C	Scale bar = 5 mm	x			Dark-coloured, soft, moderately bioturbated sandy mudstone	62.5	66	59	1352	.jpg	M.Bazzi
Mannering & Hiller 2008	Figure 7F	Megasqualus-sp_Mannering-&-Hiller-2008_7F		x		CM2003.123.127	lingual	lateroposterior	lateral	Selachimorpha	Squalomorphii	Squaliformes	Squalidae	Megasqualus	Megasqualus sp.	Western Pacific rim	Oceania	New Zealand	Waipara River; S2	Loburn Mudstone	Cenozoic	Paleogene	Paleocene		Danian		DanSelCombined	x		C	Scale bar = 5 mm				Dark-coloured, soft, moderately bioturbated sandy mudstone	62.5	66	59	1352	.jpg	M.Bazzi
Cappetta & Nolf 2005	Planche 3:11A	Glueckmanotodus-heinzelini_Cappetta-&-Nolf-2005_3(11A)			upper	DOR 1	lingual	posterior	posterior	Selachimorpha	Galeomorphii	Lamniformes	Odontaspididae	Glueckmanotodus	Glueckmanotodus heinzelini	European epicontinental basins	Europe	Belgium	Dormaal		Cenozoic	Paleogene	Paleocene		Thanetian		Thanetian	x		C	Scale bar = 5 mm					57.5	59	56	262	.jpg	M.Bazzi
Cappetta & Nolf 2005	Planche 3:11B	Glueckmanotodus-heinzelini_Cappetta-&-Nolf-2005_3(11B)	x		upper	DOR 1	lingual	posterior	posterior	Selachimorpha	Galeomorphii	Lamniformes	Odontaspididae	Glueckmanotodus	Glueckmanotodus heinzelini	European epicontinental basins	Europe	Belgium	Dormaal		Cenozoic	Paleogene	Paleocene		Thanetian		Thanetian	x		C	Scale bar = 1 mm	x				57.5	59	56	262	.jpg	M.Bazzi
Gottfried et al. 2001	Figure 2G	Squalicorax-kaupi_Gottfried-et-al-2001_2G				FMNH PF 15171	lingual			Selachimorpha	Galeomorphii	Lamniformes	Anacoracidae	Squalicorax	Squalicorax kaupi	Austral Tethys	Africa	Madagascar	Berivotra, Mahajanga Basin	Berivotra Formation	Mesozoic	Cretaceous	Upper	late	Maastrichtian		Maastrichtian	x		C	Scale bar = 1 cm; Drawing				Marine shelf setting; Yellowish grey to pale olive claystones	69	72	66	493	.jpg	M.Bazzi
Gottfried et al. 2001	Figure 2K	Cretolamna-maroccana_Gottfried-et-al-2001_2K	x			FMNH PF 15173	lingual			Selachimorpha	Galeomorphii	Lamniformes	Cretoxyrhinidae	Cretolamna	Cretolamna maroccana	Austral Tethys	Africa	Madagascar	Berivotra, Mahajanga Basin	Berivotra Formation	Mesozoic	Cretaceous	Upper	late	Maastrichtian		Maastrichtian	x		C	Scale bar = 1 cm; Drawing	x			Marine shelf setting; Yellowish grey to pale olive claystones	69	72	66	493	.jpg	M.Bazzi
Ehret & Ebersole 2014	Figure 3C	Otodus-obliquus_Ehret-and-Ebersole-2014_3C	x			GSA CZ 5052	labial			Selachimorpha	Galeomorphii	Lamniformes	Otodontidae	Otodus	Otodus obliquus		North America	U.S.A	Alabama, Wilcox County, Matthews Landing	Midway Group; Porters Creek Formation; Matthews Landing Marl Member	Cenozoic	Paleogene	Paleocene		Selandian		DanSelCombined	x		C	Scale bar = 5 cm	x				62.5	66	59	8	.jpg	M.Bazzi
Ehret & Ebersole 2014	Figure 3D1	Otodus-obliquus_Ehret-and-Ebersole-2014_3D1	x			GSA CZ 5053	labial	anterior	anterior	Selachimorpha	Galeomorphii	Lamniformes	Otodontidae	Otodus	Otodus obliquus		North America	U.S.A	Alabama, Wilcox County	Midway Group; Porters Creek Formation	Cenozoic	Paleogene	Paleocene	late	Danian		DanSelCombined	x		C	Scale bar = 5 cm; Grave Yard Hill No. 4	x				62.5	66	59	8	.jpg	M.Bazzi
Ehret & Ebersole 2014	Figure 3D2	Otodus-obliquus_Ehret-and-Ebersole-2014_3D2		x		GSA CZ 5053	lingual	anterior	anterior	Selachimorpha	Galeomorphii	Lamniformes	Otodontidae	Otodus	Otodus obliquus		North America	U.S.A	Alabama, Wilcox County	Midway Group; Porters Creek Formation	Cenozoic	Paleogene	Paleocene	late	Danian		DanSelCombined	x		C	Scale bar = 5 cm; Grave Yard Hill No. 4					62.5	66	59	8	.jpg	M.Bazzi
Cappetta 2012	Figure 95A	Gibbechinorhinus-lewyi_Cappetta-2012_95A	x			HU (CP) 2000	labial	anterior	anterior	Selachimorpha	Squalomorphii	Echinorhiniformes	Echinorhinidae	Gibbechinorhinus	Gibbechinorhinus lewyi	Mediterranean Tethys	Asia	Palestine	Giva't Mador, Oron Syncline, Negev Desert	Level 4a.	Mesozoic	Cretaceous	Upper	early	Maastrichtian		Maastrichtian	x		C	Modified from Cappetta 1990b. Type and only species; Drawing					69	72	66	108	.jpg	M.Bazzi
Cappetta 2012	Figure 95C	Gibbechinorhinus-lewyi_Cappetta-2012_95C		x		HU (CP) 2000	lingual	anterior	anterior	Selachimorpha	Squalomorphii	Echinorhiniformes	Echinorhinidae	Gibbechinorhinus	Gibbechinorhinus lewyi	Mediterranean Tethys	Asia	Palestine	Giva't Mador, Oron Syncline, Negev Desert	Level 4a.	Mesozoic	Cretaceous	Upper	early	Maastrichtian		Maastrichtian	x		C	Modified from Cappetta 1990b. Type and only species; Drawing					69	72	66	108	.jpg	M.Bazzi
Cappetta 2012	Figure 95D	Gibbechinorhinus-lewyi_Cappetta-2012_95D				HU (CP) 2001	labial	anterior	anterior	Selachimorpha	Squalomorphii	Echinorhiniformes	Echinorhinidae	Gibbechinorhinus	Gibbechinorhinus lewyi	Mediterranean Tethys	Asia	Palestine	Giva't Mador, Oron Syncline, Negev Desert	Level 4a.	Mesozoic	Cretaceous	Upper	early	Maastrichtian		Maastrichtian	x		C	Modified from Cappetta 1990b. Type and only species; Drawing					69	72	66	108	.jpg	M.Bazzi
Cappetta 2012	Figure 95E	Gibbechinorhinus-lewyi_Cappetta-2012_95E				HU (CP) 2001	lingual	anterior	anterior	Selachimorpha	Squalomorphii	Echinorhiniformes	Echinorhinidae	Gibbechinorhinus	Gibbechinorhinus lewyi	Mediterranean Tethys	Asia	Palestine	Giva't Mador, Oron Syncline, Negev Desert	Level 4a.	Mesozoic	Cretaceous	Upper	early	Maastrichtian		Maastrichtian	x		C	Modified from Cappetta 1990b. Type and only species; Drawing					69	72	66	108	.jpg	M.Bazzi
Cappetta 2012	Figure 95G	Gibbechinorhinus-lewyi_Cappetta-2012_95G	x			HU (CP) 2002	lingual	lateroposterior	lateral	Selachimorpha	Squalomorphii	Echinorhiniformes	Echinorhinidae	Gibbechinorhinus	Gibbechinorhinus lewyi	Mediterranean Tethys	Asia	Palestine	Giva't Mador, Oron Syncline, Negev Desert	Level 4a.	Mesozoic	Cretaceous	Upper	early	Maastrichtian		Maastrichtian	x		C	Modified from Cappetta 1990b. Type and only species; Drawing	x				69	72	66	108	.jpg	M.Bazzi
Cappetta 2012	Figure 95F	Gibbechinorhinus-lewyi_Cappetta-2012_95F				HU (CP) 2003	labial	lateroposterior	lateral	Selachimorpha	Squalomorphii	Echinorhiniformes	Echinorhinidae	Gibbechinorhinus	Gibbechinorhinus lewyi	Mediterranean Tethys	Asia	Palestine	Giva't Mador, Oron Syncline, Negev Desert	Level 4a.	Mesozoic	Cretaceous	Upper	early	Maastrichtian		Maastrichtian	x		C	Modified from Cappetta 1990b. Type and only species; Drawing					69	72	66	108	.jpg	M.Bazzi
Cappetta 2012	Figure 95H	Gibbechinorhinus-lewyi_Cappetta-2012_95H	x			HU (CP) 2004	labial	lateroposterior	lateral	Selachimorpha	Squalomorphii	Echinorhiniformes	Echinorhinidae	Gibbechinorhinus	Gibbechinorhinus lewyi	Mediterranean Tethys	Asia	Palestine	Giva't Mador, Oron Syncline, Negev Desert	Level 4a.	Mesozoic	Cretaceous	Upper	early	Maastrichtian		Maastrichtian	x		C	Modified from Cappetta 1990b. Type and only species; Drawing	x				69	72	66	108	.jpg	M.Bazzi
Cappetta 2012	Figure 95I	Gibbechinorhinus-lewyi_Cappetta-2012_95I		x		HU (CP) 2004	lingual	lateroposterior	lateral	Selachimorpha	Squalomorphii	Echinorhiniformes	Echinorhinidae	Gibbechinorhinus	Gibbechinorhinus lewyi	Mediterranean Tethys	Asia	Palestine	Giva't Mador, Oron Syncline, Negev Desert	Level 4a.	Mesozoic	Cretaceous	Upper	early	Maastrichtian		Maastrichtian	x		C	Modified from Cappetta 1990b. Type and only species; Drawing					69	72	66	108	.jpg	M.Bazzi
Cappetta 1991	Plate 2(1a)	Squatigaleus-atlasi_Cappetta-1991_2(1a)	x			HWN 1	labial	lateroposterior	anterolateral	Selachimorpha	Galeomorphii	Carcharhiniformes	Triakidae	Squatigaleus	Squatigaleus atlasi	Mediterranean Tethys	Africa	Egypt	Mine A, Bed 1, près du Wadi Teban, région d'Hamrawein		Mesozoic	Cretaceous	Upper	early	Maastrichtian		Maastrichtian	x		C						69	72	66	39	.jpg	M.Bazzi
Cappetta 1991	Plate 3(1b)	Squatigaleus-carinatus-nov-sp_Cappetta-1991_3(1b)	x			HWN 2	lingual	anterior	anterior	Selachimorpha	Galeomorphii	Carcharhiniformes	Triakidae	Squatigaleus	Squatigaleus carinatus nov. sp.	Mediterranean Tethys	Africa	Egypt	Mine A, Bed 1, près du Wadi Teban, région d'Hamrawein		Mesozoic	Cretaceous	Upper	early	Maastrichtian		Maastrichtian	x		C						69	72	66	41	.jpg	M.Bazzi
Cappetta 1991	Plate 3(2b)	Squatigaleus-carinatus-nov-sp_Cappetta-1991_3(2b)	x			HWN 3	labial	anterior	anterior	Selachimorpha	Galeomorphii	Carcharhiniformes	Triakidae	Squatigaleus	Squatigaleus carinatus nov. sp.	Mediterranean Tethys	Africa	Egypt	Mine A, Bed 1, près du Wadi Teban, région d'Hamrawein		Mesozoic	Cretaceous	Upper	early	Maastrichtian		Maastrichtian	x		C						69	72	66	41	.jpg	M.Bazzi
Cappetta 1991	Plate 3(5a)	Squatigaleus-carinatus-nov-sp_Cappetta-1991_3(5a)	x			HWN 6	labial	lateroposterior	lateral	Selachimorpha	Galeomorphii	Carcharhiniformes	Triakidae	Squatigaleus	Squatigaleus carinatus nov. sp.	Mediterranean Tethys	Africa	Egypt	Mine A, Bed 1, près du Wadi Teban, région d'Hamrawein		Mesozoic	Cretaceous	Upper	early	Maastrichtian		Maastrichtian	x		C						69	72	66	41	.jpg	M.Bazzi
Cappetta 1991	Plate 3(6a)	Squatigaleus-carinatus-nov-sp_Cappetta-1991_3(6a)	x			HWN 7	labial	lateroposterior	lateral	Selachimorpha	Galeomorphii	Carcharhiniformes	Triakidae	Squatigaleus	Squatigaleus carinatus nov. sp.	Mediterranean Tethys	Africa	Egypt	Mine A, Bed 1, près du Wadi Teban, région d'Hamrawein		Mesozoic	Cretaceous	Upper	early	Maastrichtian		Maastrichtian	x		C						69	72	66	41	.jpg	M.Bazzi
Cappetta 2012	Figure 193A	Orpodon-heersensis_Cappetta-2012_193A	x			IRSNB P 5741	labial	anterior	anterior	Selachimorpha	Galeomorphii	Lamniformes	Odontaspididae	Orpodon	Orpodon heersensis	European epicontinental basins	Europe	Belgium	Maret, Orp-le-Grand		Cenozoic	Paleogene	Paleocene		Selandian		DanSelCombined	x		C	Scale bar = 1 mm	x				62.5	66	59	205	.jpg	M.Bazzi
Cappetta 2012	Figure 193C	Orpodon-heersensis_Cappetta-2012_193C		x		IRSNB P 5741	lingual	anterior	anterior	Selachimorpha	Galeomorphii	Lamniformes	Odontaspididae	Orpodon	Orpodon heersensis	European epicontinental basins	Europe	Belgium	Maret, Orp-le-Grand		Cenozoic	Paleogene	Paleocene		Selandian		DanSelCombined	x		C	Scale bar = 1 mm					62.5	66	59	205	.jpg	M.Bazzi
Cappetta 2012	Figure 193E	Orpodon-heersensis_Cappetta-2012_193E	x		upper	IRSNB P 5744	labial	lateroposterior	lateral	Selachimorpha	Galeomorphii	Lamniformes	Odontaspididae	Orpodon	Orpodon heersensis	European epicontinental basins	Europe	Belgium	Maret, Orp-le-Grand		Cenozoic	Paleogene	Paleocene		Selandian		DanSelCombined	x		C	Scale bar = 1 mm	x				62.5	66	59	205	.jpg	M.Bazzi
Cappetta 2012	Figure 193F	Orpodon-heersensis_Cappetta-2012_193F		x	upper	IRSNB P 5744	lingual	lateroposterior	lateral	Selachimorpha	Galeomorphii	Lamniformes	Odontaspididae	Orpodon	Orpodon heersensis	European epicontinental basins	Europe	Belgium	Maret, Orp-le-Grand		Cenozoic	Paleogene	Paleocene		Selandian		DanSelCombined	x		C	Scale bar = 1 mm					62.5	66	59	205	.jpg	M.Bazzi
Cappetta 2012	Figure 193D	Orpodon-heersensis_Cappetta-2012_193D	x			IRSNB P 5746	labial	lateroposterior	anterolateral	Selachimorpha	Galeomorphii	Lamniformes	Odontaspididae	Orpodon	Orpodon heersensis	European epicontinental basins	Europe	Belgium	Maret, Orp-le-Grand		Cenozoic	Paleogene	Paleocene		Selandian		DanSelCombined	x		C	Scale bar = 1 mm	x				62.5	66	59	205	.jpg	M.Bazzi
Cappetta 2012	Figure 193K	Orpodon-heersensis_Cappetta-2012_193K	x		upper	IRSNB P 5747	lingual	lateroposterior	lateral	Selachimorpha	Galeomorphii	Lamniformes	Odontaspididae	Orpodon	Orpodon heersensis	European epicontinental basins	Europe	Belgium	Maret, Orp-le-Grand		Cenozoic	Paleogene	Paleocene		Selandian		DanSelCombined	x		C	Scale bar = 1 mm	x				62.5	66	59	205	.jpg	M.Bazzi
Cappetta 2012	Figure 193J	Orpodon-heersensis_Cappetta-2012_193J	x		upper	IRSNB P 5748	lingual	lateroposterior	lateral	Selachimorpha	Galeomorphii	Lamniformes	Odontaspididae	Orpodon	Orpodon heersensis	European epicontinental basins	Europe	Belgium	Maret, Orp-le-Grand		Cenozoic	Paleogene	Paleocene		Selandian		DanSelCombined	x		C	Scale bar = 1 mm	x				62.5	66	59	205	.jpg	M.Bazzi
Cappetta 2012	Figure 193I	Orpodon-heersensis_Cappetta-2012_193I	x		lower	IRSNB P 5750	lingual	lateroposterior	lateral	Selachimorpha	Galeomorphii	Lamniformes	Odontaspididae	Orpodon	Orpodon heersensis	European epicontinental basins	Europe	Belgium	Maret, Orp-le-Grand		Cenozoic	Paleogene	Paleocene		Selandian		DanSelCombined	x		C	Scale bar = 1 mm	x				62.5	66	59	205	.jpg	M.Bazzi
Cappetta 2012	Figure 193H	Orpodon-heersensis_Cappetta-2012_193H	x		lower	IRSNB P 5753	labial	lateroposterior	lateral	Selachimorpha	Galeomorphii	Lamniformes	Odontaspididae	Orpodon	Orpodon heersensis	European epicontinental basins	Europe	Belgium	Maret, Orp-le-Grand		Cenozoic	Paleogene	Paleocene		Selandian		DanSelCombined	x		C	Scale bar = 1 mm	x				62.5	66	59	205	.jpg	M.Bazzi
Cappetta 2012	Figure 193G	Orpodon-heersensis_Cappetta-2012_193G	x		lower	IRSNB P 5755	lingual	lateroposterior	lateral	Selachimorpha	Galeomorphii	Lamniformes	Odontaspididae	Orpodon	Orpodon heersensis	European epicontinental basins	Europe	Belgium	Maret, Orp-le-Grand		Cenozoic	Paleogene	Paleocene		Selandian		DanSelCombined	x		C	Scale bar = 1 mm	x				62.5	66	59	205	.jpg	M.Bazzi
Cappetta 2012	Figure 83R	Notidanodon-loozi_Cappetta-2012_83R	x		lower	IRSNB P.1512	labial	parasymphyseal	symphysal	Selachimorpha	Squalomorphii	Hexanchiformes	Hexanchidae	Notidanodon	Notidanodon loozi	European epicontinental basins	Europe	Belgium	Dormaal		Cenozoic	Paleogene	Paleocene	late	Thanetian		Thanetian	x		C	Scale bar = 1 mm; Paleocene; late (Thanetian); Specimen figured by Casier 1967B, pl. 6, fig. 2	x				57.5	59	56	94	.jpg	M.Bazzi
Cappetta 2012	Figure 83S	Notidanodon-loozi_Cappetta-2012_83S		x	lower	IRSNB P.1512	lingual	parasymphyseal	symphysal	Selachimorpha	Squalomorphii	Hexanchiformes	Hexanchidae	Notidanodon	Notidanodon loozi	European epicontinental basins	Europe	Belgium	Dormaal		Cenozoic	Paleogene	Paleocene	late	Thanetian		Thanetian	x		C	Scale bar = 1 mm; Paleocene; late (Thanetian); Specimen figured by Casier 1967B, pl. 6, fig. 2					57.5	59	56	94	.jpg	M.Bazzi
Cope et al. 2005	Figure 7(5)	Lamna-cuspidata_Cope-et-al-2005_7(5)				ISGS 90P93	lingual			Selachimorpha	Galeomorphii	Lamniformes		Lamna	Lamna cuspidata		North America	U.S.A	Golden Cat Company’s clay pit near Olmsted, Pulaski Co., Illinois	Clayton Formation	Cenozoic	Paleogene	Paleocene		Danian		DanSelCombined	x		C	Scale bar = 1 cm				Bioturbated, dark green, glauconitic, micaceous, fine to medium sand alternating with layers of dark gray clay	62.5	66	59	107	.jpg	M.Bazzi
Cope et al. 2005	Figure 7(6)	Lamna-cuspidata_Cope-et-al-2005_7(6)	x			ISGS 90P96	lingual	parasymphyseal	parasymphyseal	Selachimorpha	Galeomorphii	Lamniformes		Lamna	Lamna cuspidata		North America	U.S.A	Golden Cat Company’s clay pit near Olmsted, Pulaski Co., Illinois	Clayton Formation	Cenozoic	Paleogene	Paleocene		Danian		DanSelCombined	x		C	Scale bar = 1 cm	x			Bioturbated, dark green, glauconitic, micaceous, fine to medium sand alternating with layers of dark gray clay	62.5	66	59	107	.jpg	M.Bazzi
Kordikova et al. 2001	Figure 4:16	Striatolamia-striata_Kordikova-et-al-2001_4(16)	x			KGE Sh 12–22	labial	lateroposterior	anterolateral	Selachimorpha	Galeomorphii	Lamniformes	Odontaspididae	Striatolamia	Striatolamia striata		Asia	Kazakhstan	Shakh-Shakh 9 and 12; North-Eastern Aral Sea Region	Akzhar Formation	Cenozoic	Paleogene	Paleocene			Selandian/Thanetian				C	Selandian or early Thanetian				Loose, light-colored sands and gravels capped with a layer of phosphorite nodules				394	.jpg	M.Bazzi
Kordikova et al. 2001	Figure 4:17	Striatolamia-striata_Kordikova-et-al-2001_4(17)		x		KGE Sh 12–22	lingual	lateroposterior	anterolateral	Selachimorpha	Galeomorphii	Lamniformes	Odontaspididae	Striatolamia	Striatolamia striata		Asia	Kazakhstan	Shakh-Shakh 9 and 12; North-Eastern Aral Sea Region	Akzhar Formation	Cenozoic	Paleogene	Paleocene			Selandian/Thanetian				C	Selandian or early Thanetian				Loose, light-colored sands and gravels capped with a layer of phosphorite nodules				394	.jpg	M.Bazzi
Kordikova et al. 2001	Figure 4:22	Striatolamia-striata_Kordikova-et-al-2001_4(22)				KGE Sh 12–23	labial	lateroposterior	lateral	Selachimorpha	Galeomorphii	Lamniformes	Odontaspididae	Striatolamia	Striatolamia striata		Asia	Kazakhstan	Shakh-Shakh 9 and 12; North-Eastern Aral Sea Region	Akzhar Formation	Cenozoic	Paleogene	Paleocene			Selandian/Thanetian				IC	Selandian or early Thanetian				Loose, light-colored sands and gravels capped with a layer of phosphorite nodules				394	.jpg	M.Bazzi
Kordikova et al. 2001	Figure 4:23	Striatolamia-striata_Kordikova-et-al-2001_4(23)				KGE Sh 12–23	lingual	lateroposterior	lateral	Selachimorpha	Galeomorphii	Lamniformes	Odontaspididae	Striatolamia	Striatolamia striata		Asia	Kazakhstan	Shakh-Shakh 9 and 12; North-Eastern Aral Sea Region	Akzhar Formation	Cenozoic	Paleogene	Paleocene			Selandian/Thanetian				IC	Selandian or early Thanetian				Loose, light-colored sands and gravels capped with a layer of phosphorite nodules				394	.jpg	M.Bazzi
Kordikova et al. 2001	Figure 4:19	Striatolamia-striata_Kordikova-et-al-2001_4(19)	x			KGE Sh 9–26	labial	lateroposterior	lateral	Selachimorpha	Galeomorphii	Lamniformes	Odontaspididae	Striatolamia	Striatolamia striata		Asia	Kazakhstan	Shakh-Shakh 9 and 12; North-Eastern Aral Sea Region	Akzhar Formation	Cenozoic	Paleogene	Paleocene			Selandian/Thanetian				C	Selandian or early Thanetian				Loose, light-colored sands and gravels capped with a layer of phosphorite nodules				394	.jpg	M.Bazzi
Kordikova et al. 2001	Figure 4:20	Striatolamia-striata_Kordikova-et-al-2001_4(20)		x		KGE Sh 9–26	lingual	lateroposterior	lateral	Selachimorpha	Galeomorphii	Lamniformes	Odontaspididae	Striatolamia	Striatolamia striata		Asia	Kazakhstan	Shakh-Shakh 9 and 12; North-Eastern Aral Sea Region	Akzhar Formation	Cenozoic	Paleogene	Paleocene			Selandian/Thanetian				C	Selandian or early Thanetian				Loose, light-colored sands and gravels capped with a layer of phosphorite nodules				394	.jpg	M.Bazzi
Kordikova et al. 2001	Figure 4:1	Palaeocarcharodon-orientalis_Kordikova-et-al-2001_4(1)	x		upper	KGE-B 2/1	labial	lateroposterior	lateral	Selachimorpha	Galeomorphii	Lamniformes	Cretoxyrhinidae	Palaeocarcharodon	Palaeocarcharodon orientalis		Asia	Kazakhstan	Bartusken 2; North-Eastern Aral Sea Region	Akzhar Formation	Cenozoic	Paleogene	Paleocene			Selandian/Thanetian				C	1 cm wide, 1 cm tall; Selandian or early Thanetian				Loose, light-colored sands and gravels capped with a layer of phosphorite nodules				394	.jpg	M.Bazzi
Kordikova et al. 2001	Figure 4:2	Palaeocarcharodon-orientalis_Kordikova-et-al-2001_4(2)		x	upper	KGE-B 2/1	lingual	lateroposterior	lateral	Selachimorpha	Galeomorphii	Lamniformes	Cretoxyrhinidae	Palaeocarcharodon	Palaeocarcharodon orientalis		Asia	Kazakhstan	Bartusken 2; North-Eastern Aral Sea Region	Akzhar Formation	Cenozoic	Paleogene	Paleocene			Selandian/Thanetian				C	1 cm wide, 1 cm tall; Selandian or early Thanetian				Loose, light-colored sands and gravels capped with a layer of phosphorite nodules				394	.jpg	M.Bazzi
Kordikova et al. 2001	Figure 4:25	Notidanodon-cf-loozi_Kordikova-et-al-2001_4(25)	x		lower	KGE-E 1/1	labial	lateroposterior	anterolateral	Selachimorpha	Squalomorphii	Hexanchiformes	Hexanchidae	Notidanodon	Notidanodon cf. loozi		Asia	Kazakhstan	Egizkara; North-Eastern Aral Sea Region	Akzhar Formation	Cenozoic	Paleogene	Paleocene			Selandian/Thanetian				C	45 mm in mesiodistal length; Selandian or early Thanetian				Loose, light-colored sands and gravels capped with a layer of phosphorite nodules				394	.jpg	M.Bazzi
Kordikova et al. 2001	Figure 4:26	Notidanodon-cf-loozi_Kordikova-et-al-2001_4(26)		x	lower	KGE-E 1/1	lingual	lateroposterior	anterolateral	Selachimorpha	Squalomorphii	Hexanchiformes	Hexanchidae	Notidanodon	Notidanodon cf. loozi		Asia	Kazakhstan	Egizkara; North-Eastern Aral Sea Region	Akzhar Formation	Cenozoic	Paleogene	Paleocene			Selandian/Thanetian				C	45 mm in mesiodistal length; Selandian or early Thanetian				Loose, light-colored sands and gravels capped with a layer of phosphorite nodules				394	.jpg	M.Bazzi
Kordikova et al. 2001	Figure 4:12	Otodus-minor_Kordikova-et-al-2001_4(12)	x		upper	KGE-Sh 12/18	labial	lateroposterior	lateral	Selachimorpha	Galeomorphii	Lamniformes	Otodontidae	Otodus	Otodus minor		Asia	Kazakhstan	Shakh-Shakh 9 and 12; North-Eastern Aral Sea Region	Akzhar Formation	Cenozoic	Paleogene	Paleocene			Selandian/Thanetian				C	Selandian or early Thanetian				Loose, light-colored sands and gravels capped with a layer of phosphorite nodules				394	.jpg	M.Bazzi
Kordikova et al. 2001	Figure 4:13	Otodus-minor_Kordikova-et-al-2001_4(13)		x	upper	KGE-Sh 12/18	lingual	lateroposterior	lateral	Selachimorpha	Galeomorphii	Lamniformes	Otodontidae	Otodus	Otodus minor		Asia	Kazakhstan	Shakh-Shakh 9 and 12; North-Eastern Aral Sea Region	Akzhar Formation	Cenozoic	Paleogene	Paleocene			Selandian/Thanetian				C	Selandian or early Thanetian				Loose, light-colored sands and gravels capped with a layer of phosphorite nodules				394	.jpg	M.Bazzi
Kordikova et al. 2001	Figure 4:3	Carcharias-teretidens_Kordikova-et-al-2001_4(3)	x		upper	KGE-Sh 12/19	labial	lateroposterior	anterolateral	Selachimorpha	Galeomorphii	Lamniformes	Odontaspididae	Carcharias	Carcharias teretidens		Asia	Kazakhstan	Shakh-Shakh 12; North-Eastern Aral Sea Region	Akzhar Formation	Cenozoic	Paleogene	Paleocene			Selandian/Thanetian				C	Selandian or early Thanetian				Loose, light-colored sands and gravels capped with a layer of phosphorite nodules				394	.jpg	M.Bazzi
Kordikova et al. 2001	Figure 4:4	Carcharias-teretidens_Kordikova-et-al-2001_4(4)		x	upper	KGE-Sh 12/19	lingual	lateroposterior	anterolateral	Selachimorpha	Galeomorphii	Lamniformes	Odontaspididae	Carcharias	Carcharias teretidens		Asia	Kazakhstan	Shakh-Shakh 12; North-Eastern Aral Sea Region	Akzhar Formation	Cenozoic	Paleogene	Paleocene			Selandian/Thanetian				C	Selandian or early Thanetian				Loose, light-colored sands and gravels capped with a layer of phosphorite nodules				394	.jpg	M.Bazzi
Kordikova et al. 2001	Figure 4:6	Carcharias-teretidens_Kordikova-et-al-2001_4(6)	x			KGE-Sh 12/20	labial	anterior	anterior	Selachimorpha	Galeomorphii	Lamniformes	Odontaspididae	Carcharias	Carcharias teretidens		Asia	Kazakhstan	Shakh-Shakh 12; North-Eastern Aral Sea Region	Akzhar Formation	Cenozoic	Paleogene	Paleocene			Selandian/Thanetian				C	Selandian or early Thanetian				Loose, light-colored sands and gravels capped with a layer of phosphorite nodules				394	.jpg	M.Bazzi
Kordikova et al. 2001	Figure 4:7	Carcharias-teretidens_Kordikova-et-al-2001_4(7)		x		KGE-Sh 12/20	lingual	anterior	anterior	Selachimorpha	Galeomorphii	Lamniformes	Odontaspididae	Carcharias	Carcharias teretidens		Asia	Kazakhstan	Shakh-Shakh 12; North-Eastern Aral Sea Region	Akzhar Formation	Cenozoic	Paleogene	Paleocene			Selandian/Thanetian				C	Selandian or early Thanetian				Loose, light-colored sands and gravels capped with a layer of phosphorite nodules				394	.jpg	M.Bazzi
Kordikova et al. 2001	Figure 4:9	Carcharias-teretidens_Kordikova-et-al-2001_4(9)	x		lower	KGE-Sh 12/21	labial	anterior	anterior	Selachimorpha	Galeomorphii	Lamniformes	Odontaspididae	Carcharias	Carcharias teretidens		Asia	Kazakhstan	Shakh-Shakh 12; North-Eastern Aral Sea Region	Akzhar Formation	Cenozoic	Paleogene	Paleocene			Selandian/Thanetian				C	Selandian or early Thanetian				Loose, light-colored sands and gravels capped with a layer of phosphorite nodules				394	.jpg	M.Bazzi
Kordikova et al. 2001	Figure 4:10	Carcharias-teretidens_Kordikova-et-al-2001_4(10)		x	lower	KGE-Sh 12/21	lingual	anterior	anterior	Selachimorpha	Galeomorphii	Lamniformes	Odontaspididae	Carcharias	Carcharias teretidens		Asia	Kazakhstan	Shakh-Shakh 12; North-Eastern Aral Sea Region	Akzhar Formation	Cenozoic	Paleogene	Paleocene			Selandian/Thanetian				C	Selandian or early Thanetian				Loose, light-colored sands and gravels capped with a layer of phosphorite nodules				394	.jpg	M.Bazzi
Kordikova et al. 2001	Figure 4:15	Otodus-minor_Kordikova-et-al-2001_4(15)	x		upper	KGE-Sh 9/26	lingual	lateroposterior	lateral	Selachimorpha	Galeomorphii	Lamniformes	Otodontidae	Otodus	Otodus minor		Asia	Kazakhstan	Shakh-Shakh 9 and 12; North-Eastern Aral Sea Region	Akzhar Formation	Cenozoic	Paleogene	Paleocene			Selandian/Thanetian				C	Selandian or early Thanetian				Loose, light-colored sands and gravels capped with a layer of phosphorite nodules				394	.jpg	M.Bazzi
Siverson 1993	Plate 1:1	Squalus-ballingsloevensis-sp-nov_Siverson-1993_Plate_1(1)	x		lower	LO 5061 T	labial	posterior	posterior	Selachimorpha	Squalomorphii	Squaliformes	Squalidae	Squalus	Squalus ballingsloevensis sp. nov.	European epicontinental basins	Europe	Sweden	Ballingslöv 1, Scania	Belemnella lanceolata Zone	Mesozoic	Cretaceous	Upper	early	Maastrichtian		Maastrichtian	x		C	Holotype; 5.2 mm long; Mature Male; Sample S89-9-1-MS, 399.2 Kg			M		69	72	66	5	.jpg	M.Bazzi
Siverson 1993	Plate 1:2	Squalus-ballingsloevensis-sp-nov_Siverson-1993_Plate_1(2)		x	lower	LO 5061 T	lingual	posterior	posterior	Selachimorpha	Squalomorphii	Squaliformes	Squalidae	Squalus	Squalus ballingsloevensis sp. nov.	European epicontinental basins	Europe	Sweden	Ballingslöv 1, Scania	Belemnella lanceolata Zone	Mesozoic	Cretaceous	Upper	early	Maastrichtian		Maastrichtian	x		C	Holotype; 5.2 mm long; Mature Male; Sample S89-9-1-MS, 399.2 Kg			M		69	72	66	5	.jpg	M.Bazzi
Siverson 1993	Plate 1:3	Squalus-ballingsloevensis-sp-nov_Siverson-1993_Plate_1(3)	x			LO 5062 T	labial	lateroposterior	anterolateral	Selachimorpha	Squalomorphii	Squaliformes	Squalidae	Squalus	Squalus ballingsloevensis sp. nov.	European epicontinental basins	Europe	Sweden	Ballingslöv 1, Scania	Belemnella lanceolata Zone	Mesozoic	Cretaceous	Upper	early	Maastrichtian		Maastrichtian	x		C	Paratype; 4.7 mm long; Mature Female; Sample S89-9-1-MS, 399.2 Kg			F		69	72	66	5	.jpg	M.Bazzi
Siverson 1993	Plate 1:4	Squalus-ballingsloevensis-sp-nov_Siverson-1993_Plate_1(4)		x		LO 5062 T	lingual	lateroposterior	anterolateral	Selachimorpha	Squalomorphii	Squaliformes	Squalidae	Squalus	Squalus ballingsloevensis sp. nov.	European epicontinental basins	Europe	Sweden	Ballingslöv 1, Scania	Belemnella lanceolata Zone	Mesozoic	Cretaceous	Upper	early	Maastrichtian		Maastrichtian	x		C	Paratype; 4.7 mm long; Mature Female; Sample S89-9-1-MS, 399.2 Kg			F		69	72	66	5	.jpg	M.Bazzi
Siverson 1993	Plate 1:7	Squalus-ballingsloevensis-sp-nov_Siverson-1993_Plate_1(7)	x		lower	LO 5064 T	labial			Selachimorpha	Squalomorphii	Squaliformes	Squalidae	Squalus	Squalus ballingsloevensis sp. nov.	European epicontinental basins	Europe	Sweden	Bjärlången	Belemnella lanceolata Zone	Mesozoic	Cretaceous	Upper	early	Maastrichtian		Maastrichtian	x		C	Paratype; 2.62 mm long; Incomplete lower? Jaw tooth from an immature individual; Sample S89-4-2-MS, 96.7 Kg		Juvenile			69	72	66	5	.jpg	M.Bazzi
Siverson 1993	Plate 1:8	Squalus-ballingsloevensis-sp-nov_Siverson-1993_Plate_1(8)		x	lower	LO 5064 T	lingual			Selachimorpha	Squalomorphii	Squaliformes	Squalidae	Squalus	Squalus ballingsloevensis sp. nov.	European epicontinental basins	Europe	Sweden	Bjärlången	Belemnella lanceolata Zone	Mesozoic	Cretaceous	Upper	early	Maastrichtian		Maastrichtian	x		C	Paratype; 2.62 mm long; Incomplete lower? Jaw tooth from an immature individual; Sample S89-4-2-MS, 96.7 Kg		Juvenile			69	72	66	5	.jpg	M.Bazzi
Siverson 1993	Figure 2C	Squalus-balsvikensis-sp-nov_Siverson-1993_2C	x		upper	LO 5065 T	labial			Selachimorpha	Squalomorphii	Squaliformes	Squalidae	Squalus	Squalus balsvikensis sp. nov.	European epicontinental basins	Europe	Sweden	Balsvik quarry; Kristianstad Basin; Scania	Belemnella lanceolata Zone	Mesozoic	Cretaceous	Upper	early	Maastrichtian		Maastrichtian	x		C	Holotype; 2.35 mm long; Mature Male; Sample S92-2-2-MS, 47.5 Kg, 0-0.3 m above the upper flint level			M		69	72	66	7	.jpg	M.Bazzi
Siverson 1993	Figure 2D	Squalus-balsvikensis-sp-nov_Siverson-1993_2D		x	upper	LO 5065 T	lingual			Selachimorpha	Squalomorphii	Squaliformes	Squalidae	Squalus	Squalus balsvikensis sp. nov.	European epicontinental basins	Europe	Sweden	Balsvik quarry; Kristianstad Basin; Scania	Belemnella lanceolata Zone	Mesozoic	Cretaceous	Upper	early	Maastrichtian		Maastrichtian	x		C	Holotype; 2.35 mm long; Mature Male; Sample S92-2-2-MS, 47.5 Kg, 0-0.3 m above the upper flint level			M		69	72	66	7	.jpg	M.Bazzi
Siverson 1993	Figure 2A	Squalus-balsvikensis-sp-nov_Siverson-1993_2A		x		LO 5066 T	lingual	anterior	anterior	Selachimorpha	Squalomorphii	Squaliformes	Squalidae	Squalus	Squalus balsvikensis sp. nov.	European epicontinental basins	Europe	Sweden	Balsvik quarry; Kristianstad Basin; Scania	Belemnella lanceolata Zone	Mesozoic	Cretaceous	Upper	early	Maastrichtian		Maastrichtian	x		C	Paratype; 2.53 mm long; Female; Sample S90-4-1-MS, 21.35 Kg; The cemented Bed between the two levels of white-spotted flint nodules			F		69	72	66	7	.jpg	M.Bazzi
Siverson 1993	Figure 2B	Squalus-balsvikensis-sp-nov_Siverson-1993_2B	x			LO 5066 T	labial	anterior	anterior	Selachimorpha	Squalomorphii	Squaliformes	Squalidae	Squalus	Squalus balsvikensis sp. nov.	European epicontinental basins	Europe	Sweden	Balsvik quarry; Kristianstad Basin; Scania	Belemnella lanceolata Zone	Mesozoic	Cretaceous	Upper	early	Maastrichtian		Maastrichtian	x		C	Paratype; 2.53 mm long; Female; Sample S90-4-1-MS, 21.35 Kg; The cemented Bed between the two levels of white-spotted flint nodules			F		69	72	66	7	.jpg	M.Bazzi
Siverson 1993	Figure 2E	Squalus-balsvikensis-sp-nov_Siverson-1993_2E	x		lower	LO 5067 T	labial	posterior	posterior	Selachimorpha	Squalomorphii	Squaliformes	Squalidae	Squalus	Squalus balsvikensis sp. nov.	European epicontinental basins	Europe	Sweden	Balsvik quarry; Kristianstad Basin; Scania	Belemnella lanceolata Zone	Mesozoic	Cretaceous	Upper	early	Maastrichtian		Maastrichtian	x		C	Paratype; 1.01 mm long; Very young individual; Sample S90-5-1-MS, 10.85 Kg, 0.2-0.4 m above the upper flint level		Juvenile			69	72	66	7	.jpg	M.Bazzi
Siverson 1993	Figure 2F	Squalus-balsvikensis-sp-nov_Siverson-1993_2F		x	lower	LO 5067 T	lingual	posterior	posterior	Selachimorpha	Squalomorphii	Squaliformes	Squalidae	Squalus	Squalus balsvikensis sp. nov.	European epicontinental basins	Europe	Sweden	Balsvik quarry; Kristianstad Basin; Scania	Belemnella lanceolata Zone	Mesozoic	Cretaceous	Upper	early	Maastrichtian		Maastrichtian	x		C	Paratype; 1.01 mm long; Very young individual; Sample S90-5-1-MS, 10.85 Kg, 0.2-0.4 m above the upper flint level		Juvenile			69	72	66	7	.jpg	M.Bazzi
Siverson 1993	Plate 2:3	Squalus-gabrielsoni-sp-nov_Siverson-1993_2(3)		x	lower	LO 5068 T	lingual	lateroposterior	anterolateral	Selachimorpha	Squalomorphii	Squaliformes	Squalidae	Squalus	Squalus gabrielsoni sp. nov.	European epicontinental basins	Europe	Sweden	Kvarnby, Scania		Mesozoic	Cretaceous	Upper	middle	Maastrichtian		Maastrichtian	x		C	Holotype; 2.55 mm long					69	72	66	9	.jpg	M.Bazzi
Siverson 1993	Plate 2:4	Squalus-gabrielsoni-sp-nov_Siverson-1993_2(4)	x		lower	LO 5068 T	labial	lateroposterior	anterolateral	Selachimorpha	Squalomorphii	Squaliformes	Squalidae	Squalus	Squalus gabrielsoni sp. nov.	European epicontinental basins	Europe	Sweden	Kvarnby, Scania		Mesozoic	Cretaceous	Upper	middle	Maastrichtian		Maastrichtian	x		C	Holotype; 2.55 mm long					69	72	66	9	.jpg	M.Bazzi
Siverson 1993	Plate 2:1	Squalus-gabrielsoni-sp-nov_Siverson-1993_2(1)		x	lower	LO 5069 T	lingual	posterior	posterior	Selachimorpha	Squalomorphii	Squaliformes	Squalidae	Squalus	Squalus gabrielsoni sp. nov.	European epicontinental basins	Europe	Sweden	Kvarnby, Scania		Mesozoic	Cretaceous	Upper	middle	Maastrichtian		Maastrichtian	x		C	Paratype; 3.08 mm long; Mature Male			M		69	72	66	9	.jpg	M.Bazzi
Siverson 1993	Plate 2:2	Squalus-gabrielsoni-sp-nov_Siverson-1993_2(2)	x		lower	LO 5069 T	labial	posterior	posterior	Selachimorpha	Squalomorphii	Squaliformes	Squalidae	Squalus	Squalus gabrielsoni sp. nov.	European epicontinental basins	Europe	Sweden	Kvarnby, Scania		Mesozoic	Cretaceous	Upper	middle	Maastrichtian		Maastrichtian	x		C	Paratype; 3.08 mm long; Mature Male			M		69	72	66	9	.jpg	M.Bazzi
Siverson 1993	Plate 2:5	Squalus-gabrielsoni-sp-nov_Siverson-1993_2(5)	x		upper	LO 5070 T	labial			Selachimorpha	Squalomorphii	Squaliformes	Squalidae	Squalus	Squalus gabrielsoni sp. nov.	European epicontinental basins	Europe	Sweden	Kvarnby, Scania		Mesozoic	Cretaceous	Upper	middle	Maastrichtian		Maastrichtian	x		C	Paratype; 2.31 mm long; Mature? Male; Basal face of root unusually flat			M		69	72	66	9	.jpg	M.Bazzi
Siverson 1993	Plate 2:6	Squalus-gabrielsoni-sp-nov_Siverson-1993_2(6)		x	upper	LO 5070 T	lingual			Selachimorpha	Squalomorphii	Squaliformes	Squalidae	Squalus	Squalus gabrielsoni sp. nov.	European epicontinental basins	Europe	Sweden	Kvarnby, Scania		Mesozoic	Cretaceous	Upper	middle	Maastrichtian		Maastrichtian	x		C	Paratype; 2.31 mm long; Mature? Male; Basal face of root unusually flat			M		69	72	66	9	.jpg	M.Bazzi
Siverson 1993	Plate 2:7	Squalus-gabrielsoni-sp-nov_Siverson-1993_2(7)	x			LO 5071 T	labial			Selachimorpha	Squalomorphii	Squaliformes	Squalidae	Squalus	Squalus gabrielsoni sp. nov.	European epicontinental basins	Europe	Sweden	Kvarnby, Scania		Mesozoic	Cretaceous	Upper	middle	Maastrichtian		Maastrichtian	x		C	Paratype; 1.26 mm long; Immature Individual		Juvenile			69	72	66	9	.jpg	M.Bazzi
Siverson 1993	Plate 2:8	Squalus-gabrielsoni-sp-nov_Siverson-1993_2(8)		x		LO 5071 T	lingual			Selachimorpha	Squalomorphii	Squaliformes	Squalidae	Squalus	Squalus gabrielsoni sp. nov.	European epicontinental basins	Europe	Sweden	Kvarnby, Scania		Mesozoic	Cretaceous	Upper	middle	Maastrichtian		Maastrichtian	x		C	Paratype; 1.26 mm long; Immature Individual		Juvenile			69	72	66	9	.jpg	M.Bazzi
Siverson 1993	Plate 3:3	Microetmopterus-wardi-gen-et-sp-nov_Siverson-1993_3(3)			upper	LO 5072t	lingual	anterior	anterior	Selachimorpha	Squalomorphii	Squaliformes	Squalidae	Microetmopterus	Microetmopterus wardi gen. et sp. nov.	European epicontinental basins	Europe	Sweden	Kvarnby, Scania		Mesozoic	Cretaceous	Upper	middle	Maastrichtian		Maastrichtian	x		C	Holotype; 0.57 mm high					69	72	66	11	.jpg	M.Bazzi
Siverson 1993	Plate 3:4	Microetmopterus-wardi-gen-et-sp-nov_Siverson-1993_3(4)			upper	LO 5072t	labial	anterior	anterior	Selachimorpha	Squalomorphii	Squaliformes	Squalidae	Microetmopterus	Microetmopterus wardi gen. et sp. nov.	European epicontinental basins	Europe	Sweden	Kvarnby, Scania		Mesozoic	Cretaceous	Upper	middle	Maastrichtian		Maastrichtian	x		C	Holotype; 0.57 mm high					69	72	66	11	.jpg	M.Bazzi
Cappetta 2012	Figure 105A	Microetmopterus-wardi_Cappetta-2012_105A	x		upper	LO 5072t	labial	anterior	anterior	Selachimorpha	Squalomorphii	Squaliformes	Etmopteridae	Microetmopterus	Microetmopterus wardi	European epicontinental basins	Europe	Sweden	Kvarnby, Scania		Mesozoic	Cretaceous	Upper		Maastrichtian		Maastrichtian	x		C	Scale bar = 0.2 mm; Modified from Siverson 1993b	x				69	72	66	119	.jpg	M.Bazzi
Cappetta 2012	Figure 105B	Microetmopterus-wardi_Cappetta-2012_105B		x	upper	LO 5072t	lingual	anterior	anterior	Selachimorpha	Squalomorphii	Squaliformes	Etmopteridae	Microetmopterus	Microetmopterus wardi	European epicontinental basins	Europe	Sweden	Kvarnby, Scania		Mesozoic	Cretaceous	Upper		Maastrichtian		Maastrichtian	x		C	Scale bar = 0.2 mm; Modified from Siverson 1993b					69	72	66	119	.jpg	M.Bazzi
Siverson 1993	Plate 3:1	Microetmopterus-wardi-gen-et-sp-nov_Siverson-1993_3(1)			upper	LO 5073t	lingual	lateroposterior	lateral	Selachimorpha	Squalomorphii	Squaliformes	Squalidae	Microetmopterus	Microetmopterus wardi gen. et sp. nov.	European epicontinental basins	Europe	Sweden	Kvarnby, Scania		Mesozoic	Cretaceous	Upper	middle	Maastrichtian		Maastrichtian	x		C	Paratype; 0.50 mm high					69	72	66	11	.jpg	M.Bazzi
Siverson 1993	Plate 3:2	Microetmopterus-wardi-gen-et-sp-nov_Siverson-1993_3(2)			upper	LO 5073t	labial	lateroposterior	lateral	Selachimorpha	Squalomorphii	Squaliformes	Squalidae	Microetmopterus	Microetmopterus wardi gen. et sp. nov.	European epicontinental basins	Europe	Sweden	Kvarnby, Scania		Mesozoic	Cretaceous	Upper	middle	Maastrichtian		Maastrichtian	x		C	Paratype; 0.50 mm high					69	72	66	11	.jpg	M.Bazzi
Cappetta 2012	Figure 105C	Microetmopterus-wardi_Cappetta-2012_105C	x		upper	LO 5073t	labial	lateroposterior	anterolateral	Selachimorpha	Squalomorphii	Squaliformes	Etmopteridae	Microetmopterus	Microetmopterus wardi	European epicontinental basins	Europe	Sweden	Kvarnby, Scania		Mesozoic	Cretaceous	Upper		Maastrichtian		Maastrichtian	x		C	Scale bar = 0.2 mm; Modified from Siverson 1993b	x				69	72	66	119	.jpg	M.Bazzi
Cappetta 2012	Figure 105D	Microetmopterus-wardi_Cappetta-2012_105D		x	upper	LO 5073t	lingual	lateroposterior	anterolateral	Selachimorpha	Squalomorphii	Squaliformes	Etmopteridae	Microetmopterus	Microetmopterus wardi	European epicontinental basins	Europe	Sweden	Kvarnby, Scania		Mesozoic	Cretaceous	Upper		Maastrichtian		Maastrichtian	x		C	Scale bar = 0.2 mm; Modified from Siverson 1993b					69	72	66	119	.jpg	M.Bazzi
Siverson 1993	Plate 3:5	Microetmopterus-wardi-gen-et-sp-nov_Siverson-1993_3(5)		x	upper	LO 5074t	lingual	lateroposterior	lateral	Selachimorpha	Squalomorphii	Squaliformes	Squalidae	Microetmopterus	Microetmopterus wardi gen. et sp. nov.	European epicontinental basins	Europe	Sweden	Kvarnby, Scania		Mesozoic	Cretaceous	Upper	middle	Maastrichtian		Maastrichtian	x		C	Paratype; 0.49 mm high					69	72	66	11	.jpg	M.Bazzi
Siverson 1993	Plate 3:6	Microetmopterus-wardi-gen-et-sp-nov_Siverson-1993_3(6)			upper	LO 5074t	labial	lateroposterior	lateral	Selachimorpha	Squalomorphii	Squaliformes	Squalidae	Microetmopterus	Microetmopterus wardi gen. et sp. nov.	European epicontinental basins	Europe	Sweden	Kvarnby, Scania		Mesozoic	Cretaceous	Upper	middle	Maastrichtian		Maastrichtian	x		C	Paratype; 0.49 mm high					69	72	66	11	.jpg	M.Bazzi
Cappetta 2012	Figure 105E	Microetmopterus-wardi_Cappetta-2012_105E	x		upper	LO 5074t	labial	lateroposterior	lateral	Selachimorpha	Squalomorphii	Squaliformes	Etmopteridae	Microetmopterus	Microetmopterus wardi	European epicontinental basins	Europe	Sweden	Kvarnby, Scania		Mesozoic	Cretaceous	Upper		Maastrichtian		Maastrichtian	x		C	Scale bar = 0.2 mm; Modified from Siverson 1993b	x				69	72	66	119	.jpg	M.Bazzi
Siverson 1993	Plate 3:7	Microetmopterus-wardi-gen-et-sp-nov_Siverson-1993_3(7)			lower	LO 5075t	labial			Selachimorpha	Squalomorphii	Squaliformes	Squalidae	Microetmopterus	Microetmopterus wardi gen. et sp. nov.	European epicontinental basins	Europe	Sweden	Kvarnby, Scania		Mesozoic	Cretaceous	Upper	middle	Maastrichtian		Maastrichtian	x		C	Paratype; 0.71 mm long					69	72	66	11	.jpg	M.Bazzi
Siverson 1993	Plate 3:8	Microetmopterus-wardi-gen-et-sp-nov_Siverson-1993_3(8)		x	lower	LO 5075t	lingual			Selachimorpha	Squalomorphii	Squaliformes	Squalidae	Microetmopterus	Microetmopterus wardi gen. et sp. nov.	European epicontinental basins	Europe	Sweden	Kvarnby, Scania		Mesozoic	Cretaceous	Upper	middle	Maastrichtian		Maastrichtian	x		C	Paratype; 0.71 mm long					69	72	66	11	.jpg	M.Bazzi
Cappetta 2012	Figure 105F	Microetmopterus-wardi_Cappetta-2012_105F	x		lower	LO 5075t	labial			Selachimorpha	Squalomorphii	Squaliformes	Etmopteridae	Microetmopterus	Microetmopterus wardi	European epicontinental basins	Europe	Sweden	Kvarnby, Scania		Mesozoic	Cretaceous	Upper		Maastrichtian		Maastrichtian	x		C	Scale bar = 0.2 mm; Modified from Siverson 1993b	x				69	72	66	119	.jpg	M.Bazzi
Cappetta 2012	Figure 105G	Microetmopterus-wardi_Cappetta-2012_105G			lower	LO 5075t	lingual			Selachimorpha	Squalomorphii	Squaliformes	Etmopteridae	Microetmopterus	Microetmopterus wardi	European epicontinental basins	Europe	Sweden	Kvarnby, Scania		Mesozoic	Cretaceous	Upper		Maastrichtian		Maastrichtian	x		C	Scale bar = 0.2 mm; Modified from Siverson 1993b					69	72	66	119	.jpg	M.Bazzi
Siverson 1993	Plate 3:9	Microetmopterus-wardi-gen-et-sp-nov_Siverson-1993_3(9)		x	lower	LO 5076 T	lingual			Selachimorpha	Squalomorphii	Squaliformes	Squalidae	Microetmopterus	Microetmopterus wardi gen. et sp. nov.	European epicontinental basins	Europe	Sweden	Kvarnby, Scania		Mesozoic	Cretaceous	Upper	middle	Maastrichtian		Maastrichtian	x		C	Paratype; 0.72 mm long					69	72	66	11	.jpg	M.Bazzi
Siverson 1993	Plate 3:10	Microetmopterus-wardi-gen-et-sp-nov_Siverson-1993_3(10)	x		lower	LO 5076 T	labial			Selachimorpha	Squalomorphii	Squaliformes	Squalidae	Microetmopterus	Microetmopterus wardi gen. et sp. nov.	European epicontinental basins	Europe	Sweden	Kvarnby, Scania		Mesozoic	Cretaceous	Upper	middle	Maastrichtian		Maastrichtian	x		C	Paratype; 0.72 mm long					69	72	66	11	.jpg	M.Bazzi
Siverson 1993	Plate 3:11	Microetmopterus-wardi-gen-et-sp-nov_Siverson-1993_3(11)			lower	LO 5077t	lingual			Selachimorpha	Squalomorphii	Squaliformes	Squalidae	Microetmopterus	Microetmopterus wardi gen. et sp. nov.	European epicontinental basins	Europe	Sweden	Kvarnby, Scania		Mesozoic	Cretaceous	Upper	middle	Maastrichtian		Maastrichtian	x		C	Paratype; 0.75 mm long; Incomplete lower jaw tooth, mesial corner of root broken off					69	72	66	11	.jpg	M.Bazzi
Siverson 1993	Plate 3:12	Microetmopterus-wardi-gen-et-sp-nov_Siverson-1993_3(12)			lower	LO 5077t	labial			Selachimorpha	Squalomorphii	Squaliformes	Squalidae	Microetmopterus	Microetmopterus wardi gen. et sp. nov.	European epicontinental basins	Europe	Sweden	Kvarnby, Scania		Mesozoic	Cretaceous	Upper	middle	Maastrichtian		Maastrichtian	x		C	Paratype; 0.75 mm long; Incomplete lower jaw tooth, mesial corner of root broken off					69	72	66	11	.jpg	M.Bazzi
Cappetta 2012	Figure 105H	Microetmopterus-wardi_Cappetta-2012_105H	x		lower	LO 5077t	labial			Selachimorpha	Squalomorphii	Squaliformes	Etmopteridae	Microetmopterus	Microetmopterus wardi	European epicontinental basins	Europe	Sweden	Kvarnby, Scania		Mesozoic	Cretaceous	Upper		Maastrichtian		Maastrichtian	x		C	Scale bar = 0.2 mm; Modified from Siverson 1993b	x				69	72	66	119	.jpg	M.Bazzi
Cappetta 2012	Figure 105I	Microetmopterus-wardi_Cappetta-2012_105I		x	lower	LO 5077t	lingual			Selachimorpha	Squalomorphii	Squaliformes	Etmopteridae	Microetmopterus	Microetmopterus wardi	European epicontinental basins	Europe	Sweden	Kvarnby, Scania		Mesozoic	Cretaceous	Upper		Maastrichtian		Maastrichtian	x		C	Scale bar = 0.2 mm; Modified from Siverson 1993b					69	72	66	119	.jpg	M.Bazzi
Siverson 1993	Plate 4:1	Proetmopterus-hemmooriensis_Siverson-1993_4(1)			upper	LO 5078t	labial	lateroposterior	latero-posterior	Selachimorpha	Squalomorphii	Squaliformes	Squalidae	Proetmopterus	Proetmopterus hemmooriensis	European epicontinental basins	Europe	Sweden	Kvarnby, Scania		Mesozoic	Cretaceous	Upper	middle	Maastrichtian		Maastrichtian	x		C	1.09 mm high					69	72	66	13	.jpg	M.Bazzi
Siverson 1993	Plate 4:2	Proetmopterus-hemmooriensis_Siverson-1993_4(2)			upper	LO 5078t	lingual	lateroposterior	latero-posterior	Selachimorpha	Squalomorphii	Squaliformes	Squalidae	Proetmopterus	Proetmopterus hemmooriensis	European epicontinental basins	Europe	Sweden	Kvarnby, Scania		Mesozoic	Cretaceous	Upper	middle	Maastrichtian		Maastrichtian	x		C	1.09 mm high					69	72	66	13	.jpg	M.Bazzi
Cappetta 2012	Figure 109C	Proetmopterus-hemmooriensis_Cappetta-2012_109C	x		upper	LO 5078t	labial	lateroposterior	anterolateral	Selachimorpha	Squalomorphii	Squaliformes	Etmopteridae	Paraetmopterus	Proetmopterus hemmooriensis	European epicontinental basins	Europe	Sweden	Kvarnby, Scania		Mesozoic	Cretaceous	Upper		Maastrichtian		Maastrichtian	x		C	Scale bar = 1 mm; Modified from Siverson 1993b	x				69	72	66	123	.jpg	M.Bazzi
Cappetta 2012	Figure 109D	Proetmopterus-hemmooriensis_Cappetta-2012_109D		x	upper	LO 5078t	lingual	lateroposterior	anterolateral	Selachimorpha	Squalomorphii	Squaliformes	Etmopteridae	Paraetmopterus	Proetmopterus hemmooriensis	European epicontinental basins	Europe	Sweden	Kvarnby, Scania		Mesozoic	Cretaceous	Upper		Maastrichtian		Maastrichtian	x		C	Scale bar = 1 mm; Modified from Siverson 1993b					69	72	66	123	.jpg	M.Bazzi
Siverson 1993	Plate 4:3	Proetmopterus-hemmooriensis_Siverson-1993_4(3)			upper	LO 5079t	labial	anterior	anterior	Selachimorpha	Squalomorphii	Squaliformes	Squalidae	Proetmopterus	Proetmopterus hemmooriensis	European epicontinental basins	Europe	Sweden	Ballingslöv 1, Scania	Belemnella lanceolata Zone	Mesozoic	Cretaceous	Upper	early	Maastrichtian		Maastrichtian	x		C	1.08 mm high; basal bulge of labial side of cusp worn, presumably during feeding; Sample S89-9-1-MS, 399.2 Kg					69	72	66	13	.jpg	M.Bazzi
Siverson 1993	Plate 4:4	Proetmopterus-hemmooriensis_Siverson-1993_4(4)			upper	LO 5079t	lingual	anterior	anterior	Selachimorpha	Squalomorphii	Squaliformes	Squalidae	Proetmopterus	Proetmopterus hemmooriensis	European epicontinental basins	Europe	Sweden	Ballingslöv 1, Scania	Belemnella lanceolata Zone	Mesozoic	Cretaceous	Upper	early	Maastrichtian		Maastrichtian	x		C	1.08 mm high; basal bulge of labial side of cusp worn, presumably during feeding; Sample S89-9-1-MS, 399.2 Kg					69	72	66	13	.jpg	M.Bazzi
Cappetta 2012	Figure 109A	Proetmopterus-hemmooriensis_Cappetta-2012_109A	x		upper	LO 5079t	labial	anterior	anterior	Selachimorpha	Squalomorphii	Squaliformes	Etmopteridae	Paraetmopterus	Proetmopterus hemmooriensis	European epicontinental basins	Europe	Sweden	Ballingslöv 1		Mesozoic	Cretaceous	Upper		Maastrichtian		Maastrichtian	x		C	Scale bar = 1 mm; Modified from Siverson 1993b	x				69	72	66	123	.jpg	M.Bazzi
Cappetta 2012	Figure 109B	Proetmopterus-hemmooriensis_Cappetta-2012_109B		x	upper	LO 5079t	lingual	anterior	anterior	Selachimorpha	Squalomorphii	Squaliformes	Etmopteridae	Paraetmopterus	Proetmopterus hemmooriensis	European epicontinental basins	Europe	Sweden	Ballingslöv 2		Mesozoic	Cretaceous	Upper		Maastrichtian		Maastrichtian	x		C	Scale bar = 1 mm; Modified from Siverson 1993b					69	72	66	123	.jpg	M.Bazzi
Siverson 1993	Plate 4:5	Proetmopterus-hemmooriensis_Siverson-1993_4(5)			lower	LO 5080t	labial			Selachimorpha	Squalomorphii	Squaliformes	Squalidae	Proetmopterus	Proetmopterus hemmooriensis	European epicontinental basins	Europe	Sweden	Bjärlången	Belemnella lanceolata Zone	Mesozoic	Cretaceous	Upper	early	Maastrichtian		Maastrichtian	x		C	1.01 mm high; Sample S89-4-2-MS, 96.7 Kg					69	72	66	13	.jpg	M.Bazzi
Siverson 1993	Plate 4:6	Proetmopterus-hemmooriensis_Siverson-1993_4(6)			lower	LO 5080t	lingual			Selachimorpha	Squalomorphii	Squaliformes	Squalidae	Proetmopterus	Proetmopterus hemmooriensis	European epicontinental basins	Europe	Sweden	Bjärlången	Belemnella lanceolata Zone	Mesozoic	Cretaceous	Upper	early	Maastrichtian		Maastrichtian	x		C	1.01 mm high; Sample S89-4-2-MS, 96.7 Kg					69	72	66	13	.jpg	M.Bazzi
Cappetta 2012	Figure 109G	Proetmopterus-hemmooriensis_Cappetta-2012_109G	x		lower	LO 5080t	labial	lateroposterior	anterolateral	Selachimorpha	Squalomorphii	Squaliformes	Etmopteridae	Paraetmopterus	Proetmopterus hemmooriensis	European epicontinental basins	Europe	Sweden	Bjärlången		Mesozoic	Cretaceous	Upper		Maastrichtian		Maastrichtian	x		C	Scale bar = 1 mm; Modified from Siverson 1993b	x				69	72	66	123	.jpg	M.Bazzi
Cappetta 2012	Figure 109H	Proetmopterus-hemmooriensis_Cappetta-2012_109H		x	lower	LO 5080t	lingual	lateroposterior	anterolateral	Selachimorpha	Squalomorphii	Squaliformes	Etmopteridae	Paraetmopterus	Proetmopterus hemmooriensis	European epicontinental basins	Europe	Sweden	Bjärlången		Mesozoic	Cretaceous	Upper		Maastrichtian		Maastrichtian	x		C	Scale bar = 1 mm; Modified from Siverson 1993b					69	72	66	123	.jpg	M.Bazzi
Siverson 1993	Plate 4:7	Proetmopterus-hemmooriensis_Siverson-1993_4(7)			lower	LO 5081t	lingual			Selachimorpha	Squalomorphii	Squaliformes	Squalidae	Proetmopterus	Proetmopterus hemmooriensis	European epicontinental basins	Europe	Sweden	Ballingslöv 1, Scania	Belemnella lanceolata Zone	Mesozoic	Cretaceous	Upper	early	Maastrichtian		Maastrichtian	x		C	1.34 mm high; Mesial corner of root broken off; Sample S89-9-1-MS, 399.2 Kg					69	72	66	13	.jpg	M.Bazzi
Siverson 1993	Plate 4:8	Proetmopterus-hemmooriensis_Siverson-1993_4(8)			lower	LO 5081t	labial			Selachimorpha	Squalomorphii	Squaliformes	Squalidae	Proetmopterus	Proetmopterus hemmooriensis	European epicontinental basins	Europe	Sweden	Ballingslöv 1, Scania	Belemnella lanceolata Zone	Mesozoic	Cretaceous	Upper	early	Maastrichtian		Maastrichtian	x		C	1.34 mm high; Mesial corner of root broken off; Sample S89-9-1-MS, 399.2 Kg					69	72	66	13	.jpg	M.Bazzi
Cappetta 2012	Figure 109E	Proetmopterus-hemmooriensis_Cappetta-2012_109E	x		lower	LO 5081t	labial	lateroposterior	anterolateral	Selachimorpha	Squalomorphii	Squaliformes	Etmopteridae	Paraetmopterus	Proetmopterus hemmooriensis	European epicontinental basins	Europe	Sweden	Ballingslöv 1		Mesozoic	Cretaceous	Upper		Maastrichtian		Maastrichtian	x		C	Scale bar = 1 mm; Modified from Siverson 1993b	x				69	72	66	123	.jpg	M.Bazzi
Cappetta 2012	Figure 109F	Proetmopterus-hemmooriensis_Cappetta-2012_109F		x	lower	LO 5081t	lingual	lateroposterior	anterolateral	Selachimorpha	Squalomorphii	Squaliformes	Etmopteridae	Paraetmopterus	Proetmopterus hemmooriensis	European epicontinental basins	Europe	Sweden	Ballingslöv 2		Mesozoic	Cretaceous	Upper		Maastrichtian		Maastrichtian	x		C	Scale bar = 1 mm; Modified from Siverson 1993b					69	72	66	123	.jpg	M.Bazzi
Siverson 1995	Figure 2J	Notidanodon-brotzeni-sp-nov_Siverson-1995_2J	x		lower	LO 5343 t	labial	lateroposterior	anterolateral	Selachimorpha	Squalomorphii	Hexanchiformes	Hexanchidae	Notidanodon	Notidanodon brotzeni sp. nov.	European epicontinental basins	Europe	Sweden	Limhamn quarry, Skåne, southern Sweden		Cenozoic	Paleogene	Paleocene	middle	Danian		DanSelCombined	x	L	C	Paratype; 36 mm wide incomplete left lower anterolateral tooth					62.5	66	59	3	.jpg	M.Bazzi
Siverson 1993	Plate 4:9	Eoetmopterus-cf-E-supracretaceus_Siverson-1993_4(9)		x	lower	LO 6332 T	lingual			Selachimorpha	Squalomorphii	Squaliformes	Squalidae	Eoetmopterus	Eoetmopterus cf. E. supracretaceus	European epicontinental basins	Europe	Sweden	Kvarnby, Scania		Mesozoic	Cretaceous	Upper	middle	Maastrichtian		Maastrichtian	x		C	1.57 mm high; large portion of mesial side of root broken off, note bioerosion					69	72	66	13	.jpg	M.Bazzi
Siverson 1993	Plate 4:10	Eoetmopterus-cf-E-supracretaceus_Siverson-1993_4(10)	x		lower	LO 6332 T	labial			Selachimorpha	Squalomorphii	Squaliformes	Squalidae	Eoetmopterus	Eoetmopterus cf. E. supracretaceus	European epicontinental basins	Europe	Sweden	Kvarnby, Scania		Mesozoic	Cretaceous	Upper	middle	Maastrichtian		Maastrichtian	x		C	1.57 mm high; large portion of mesial side of root broken off, note bioerosion					69	72	66	13	.jpg	M.Bazzi
Siverson 1993	Plate 4:11	Centroscymnus-schmidi_Siverson-1993_4(11)	x		lower	LO 6333 T	labial	anterior	anterior	Selachimorpha	Squalomorphii	Squaliformes	Squalidae	Centroscymnus	Centroscymnus schmidi	European epicontinental basins	Europe	Sweden	Balsvik quarry; Kristianstad Basin; Scania	Belemnella lanceolata Zone	Mesozoic	Cretaceous	Upper	early	Maastrichtian		Maastrichtian	x		C	1.4 mm high; incomplete; distal part of root missing, note bioerosion; Sample S90-6-1-MS, 8.4 Kg, 20-30 cm below the lower flint level					69	72	66	13	.jpg	M.Bazzi
Siverson 1993	Plate 4:12	Centroscymnus-schmidi_Siverson-1993_4(12)		x	lower	LO 6333 T	lingual	anterior	anterior	Selachimorpha	Squalomorphii	Squaliformes	Squalidae	Centroscymnus	Centroscymnus schmidi	European epicontinental basins	Europe	Sweden	Balsvik quarry; Kristianstad Basin; Scania	Belemnella lanceolata Zone	Mesozoic	Cretaceous	Upper	early	Maastrichtian		Maastrichtian	x		C	1.4 mm high; incomplete; distal part of root missing, note bioerosion; Sample S90-6-1-MS, 8.4 Kg, 20-30 cm below the lower flint level					69	72	66	13	.jpg	M.Bazzi
Siverson 1995	Figure 2B	Heptranchias-sp_Siverson-1995_2B	x		lower	LO 6334 t	lingual	lateroposterior	anterolateral	Selachimorpha	Squalomorphii	Hexanchiformes	Hexanchidae	Heptranchias	Heptranchias sp.	European epicontinental basins	Europe	Sweden	Limhamn quarry, Skåne, southern Sweden	LL24	Cenozoic	Paleogene	Paleocene	middle/late	Danian		DanSelCombined	x	L	C	12.3 mm wide distally; Incomplete left lower anteroIateral tooth					62.5	66	59	3	.jpg	M.Bazzi
Siverson 1995	Figure 2D	Hexanchus-spp_Siverson-1995_2D	x		upper	LO 6336 t	labial	lateroposterior	anterolateral	Selachimorpha	Squalomorphii	Hexanchiformes	Hexanchidae	Hexanchus	Hexanchus spp.	European epicontinental basins	Europe	Sweden	Limhamn quarry, Skåne, southern Sweden		Cenozoic	Paleogene	Paleocene	late	Danian		DanSelCombined	x	R	C	5.2 mm wide right upper anteroIateral tooth; root basally incomplete					62.5	66	59	3	.jpg	M.Bazzi
Siverson 1995	Figure 2E	Hexanchus-spp_Siverson-1995_2E	x		upper	LO 6337 t	labial	lateroposterior	anterolateral	Selachimorpha	Squalomorphii	Hexanchiformes	Hexanchidae	Hexanchus	Hexanchus spp.	European epicontinental basins	Europe	Sweden	Limhamn quarry, Skåne, southern Sweden		Cenozoic	Paleogene	Paleocene	late	Danian		DanSelCombined	x	L	C	6.2 mm wide left upper anterolateral tooth; root basally incomplete					62.5	66	59	3	.jpg	M.Bazzi
Siverson 1995	Figure 2A	Heptranchias-sp_Siverson-1995_2A	x		upper	LO 6338 t	lingual	lateroposterior	anterolateral	Selachimorpha	Squalomorphii	Hexanchiformes	Hexanchidae	Heptranchias	Heptranchias sp.	European epicontinental basins	Europe	Sweden	Limhamn quarry, Skåne, southern Sweden	LL24	Cenozoic	Paleogene	Paleocene	late	Danian		DanSelCombined	x	L	C	4.2 mm wide; Incomplete left upper anteroIateral tooth					62.5	66	59	3	.jpg	M.Bazzi
Siverson 1995	Figure 3E	Carcharias-aff-C-tenuis_Siverson-1995_3E			upper	LO 6339 t	lingual	anterior	anterior (UA1)	Selachimorpha	Galeomorphii	Lamniformes	Odontaspididae	Carcharias	Carcharias aff. C. tenuis	European epicontinental basins	Europe	Sweden	Limhamn quarry, Skåne, southern Sweden		Cenozoic	Paleogene	Paleocene	late	Danian		DanSelCombined		L	IC	10.5 mm high left upper anterior tooth, distal cusplet broken off; Paleocene; early-middle NP3					62.5	66	59	8	.jpg	M.Bazzi
Siverson 1995	Figure 3F	Carcharias-aff-C-tenuis_Siverson-1995_3F			upper	LO 6339 t	labial	anterior	anterior (UA1)	Selachimorpha	Galeomorphii	Lamniformes	Odontaspididae	Carcharias	Carcharias aff. C. tenuis	European epicontinental basins	Europe	Sweden	Limhamn quarry, Skåne, southern Sweden		Cenozoic	Paleogene	Paleocene	late	Danian		DanSelCombined		L	IC	10.5 mm high left upper anterior tooth, distal cusplet broken off; Paleocene; early-middle NP3					62.5	66	59	8	.jpg	M.Bazzi
Siverson 1995	Figure 3A	Carcharias-gracilis_Siverson-1995_3A		x	lower	LO 6555 t	lingual	anterior	anterior (LA3)	Selachimorpha	Galeomorphii	Lamniformes	Odontaspididae	Carcharias	Carcharias gracilis	European epicontinental basins	Europe	Sweden	Limhamn quarry, Skåne, southern Sweden		Cenozoic	Paleogene	Paleocene	middle	Danian		DanSelCombined	x	R	C	12 mm; Paleocene; early-middle NP3					62.5	66	59	8	.jpg	M.Bazzi
Siverson 1995	Figure 3B	Carcharias-gracilis_Siverson-1995_3B	x		lower	LO 6555 t	labial	anterior	anterior (LA3)	Selachimorpha	Galeomorphii	Lamniformes	Odontaspididae	Carcharias	Carcharias gracilis	European epicontinental basins	Europe	Sweden	Limhamn quarry, Skåne, southern Sweden		Cenozoic	Paleogene	Paleocene	middle	Danian		DanSelCombined	x	R	C	12 mm; Paleocene; early-middle NP3					62.5	66	59	8	.jpg	M.Bazzi
Siverson 1995	Figure 3C	Carcharias-gracilis_Siverson-1995_3C	x		upper	LO 6556 t	labial	lateroposterior	lateral	Selachimorpha	Galeomorphii	Lamniformes	Odontaspididae	Carcharias	Carcharias gracilis	European epicontinental basins	Europe	Sweden	Limhamn quarry, Skåne, southern Sweden		Cenozoic	Paleogene	Paleocene	middle	Danian		DanSelCombined	x	R	C	5 mm high right upper lateral tooth, both root tips slightly damaged; Paleocene; early-middle NP3					62.5	66	59	8	.jpg	M.Bazzi
Siverson 1995	Figure 3D	Carcharias-gracilis_Siverson-1995_3D		x	upper	LO 6556 t	lingual	lateroposterior	lateral	Selachimorpha	Galeomorphii	Lamniformes	Odontaspididae	Carcharias	Carcharias gracilis	European epicontinental basins	Europe	Sweden	Limhamn quarry, Skåne, southern Sweden		Cenozoic	Paleogene	Paleocene	middle	Danian		DanSelCombined	x	R	C	5 mm high right upper lateral tooth, both root tips slightly damaged; Paleocene; early-middle NP3					62.5	66	59	8	.jpg	M.Bazzi
Siverson 1995	Figure 3G	Odontaspis-speyeri_Siverson-1995_3G	x		lower	LO 6557 t	labial	lateroposterior	lateral	Selachimorpha	Galeomorphii	Lamniformes	Odontaspididae	Odontaspis	Odontaspis speyeri	European epicontinental basins	Europe	Sweden	Limhamn quarry, Skåne, southern Sweden		Cenozoic	Paleogene	Paleocene	late	Danian		DanSelCombined	x	L	C	20 mm high left lower lateral tooth from a large individual; Paleocene; early-middle NP3					62.5	66	59	8	.jpg	M.Bazzi
Siverson 1995	Figure 3H	Odontaspis-speyeri_Siverson-1995_3H		x	lower	LO 6557 t	lingual	lateroposterior	lateral	Selachimorpha	Galeomorphii	Lamniformes	Odontaspididae	Odontaspis	Odontaspis speyeri	European epicontinental basins	Europe	Sweden	Limhamn quarry, Skåne, southern Sweden		Cenozoic	Paleogene	Paleocene	late	Danian		DanSelCombined	x	L	C	21 mm high left lower lateral tooth from a large individual; Paleocene; early-middle NP3					62.5	66	59	8	.jpg	M.Bazzi
Siverson 1995	Figure 3I	Odontaspis-speyeri_Siverson-1995_3I				LO 6558 t	labial	lateroposterior	lateroposterior	Selachimorpha	Galeomorphii	Lamniformes	Odontaspididae	Odontaspis	Odontaspis speyeri	European epicontinental basins	Europe	Sweden	Limhamn quarry, Skåne, southern Sweden		Cenozoic	Paleogene	Paleocene	late	Danian		DanSelCombined			IC	6.5 mm high very incomplete lateroposterior tooth from a juvenile individual; Paleocene; early-middle NP3		Juvenile			62.5	66	59	8	.jpg	M.Bazzi
Siverson 1995	Figure 3J	Odontaspis-speyeri_Siverson-1995_3J				LO 6558 t	lingual	lateroposterior	lateroposterior	Selachimorpha	Galeomorphii	Lamniformes	Odontaspididae	Odontaspis	Odontaspis speyeri	European epicontinental basins	Europe	Sweden	Limhamn quarry, Skåne, southern Sweden		Cenozoic	Paleogene	Paleocene	late	Danian		DanSelCombined			IC	6.5 mm high very incomplete lateroposterior tooth from a juvenile individual; Paleocene; early-middle NP3		Juvenile			62.5	66	59	8	.jpg	M.Bazzi
Siverson 1995	Figure 3K	Striatolamia-cederstroemi-sp-nov_Siverson-1995_3K	x		upper	LO 6559 t	labial	anterior	anterior (UA2)	Selachimorpha	Galeomorphii	Lamniformes	Mitsukurinidae	Striatolamia	Striatolamia cederstroemi sp. nov.	European epicontinental basins	Europe	Sweden	Limhamn quarry, Skåne, southern Sweden		Cenozoic	Paleogene	Paleocene	late	Danian		DanSelCombined	x	R	C	Paratype, 22.5 mm high right upper anterior tooth; Tip of mesial lobe of root broken off; Paleocene; early-middle NP3					62.5	66	59	8	.jpg	M.Bazzi
Siverson 1995	Figure 3L	Striatolamia-cederstroemi-sp-nov_Siverson-1995_3L		x	upper	LO 6559 t	lingual	anterior	anterior (UA2)	Selachimorpha	Galeomorphii	Lamniformes	Mitsukurinidae	Striatolamia	Striatolamia cederstroemi sp. nov.	European epicontinental basins	Europe	Sweden	Limhamn quarry, Skåne, southern Sweden		Cenozoic	Paleogene	Paleocene	late	Danian		DanSelCombined	x	R	C	Paratype, 22.5 mm high right upper anterior tooth; Tip of mesial lobe of root broken off; Paleocene; early-middle NP3					62.5	66	59	8	.jpg	M.Bazzi
Siverson 1995	Figure 3M	Striatolamia-cederstroemi-sp-nov_Siverson-1995_3M		x		LO 6560 t	lingual	posterior	posterior	Selachimorpha	Galeomorphii	Lamniformes	Mitsukurinidae	Striatolamia	Striatolamia cederstroemi sp. nov.	European epicontinental basins	Europe	Sweden	Limhamn quarry, Skåne, southern Sweden		Cenozoic	Paleogene	Paleocene	late	Danian		DanSelCombined	x		C	Paratype; 5 mm high posterior tooth, both root tips slightly damaged; Paleocene; early-middle NP3					62.5	66	59	8	.jpg	M.Bazzi
Siverson 1995	Figure 3N	Striatolamia-cederstroemi-sp-nov_Siverson-1995_3N	x			LO 6560 t	labial	posterior	posterior	Selachimorpha	Galeomorphii	Lamniformes	Mitsukurinidae	Striatolamia	Striatolamia cederstroemi sp. nov.	European epicontinental basins	Europe	Sweden	Limhamn quarry, Skåne, southern Sweden		Cenozoic	Paleogene	Paleocene	late	Danian		DanSelCombined	x		C	Paratype; 5 mm high posterior tooth, both root tips slightly damaged; Paleocene; early-middle NP3					62.5	66	59	8	.jpg	M.Bazzi
Siverson 1995	Figure 3O	Striatolamia-cederstroemi-sp-nov_Siverson-1995_3O		x	upper	LO 6561 t	lingual	lateroposterior	lateral	Selachimorpha	Galeomorphii	Lamniformes	Mitsukurinidae	Striatolamia	Striatolamia cederstroemi sp. nov.	European epicontinental basins	Europe	Sweden	Limhamn quarry, Skåne, southern Sweden		Cenozoic	Paleogene	Paleocene	late	Danian		DanSelCombined	x	R	C	Holotype, 19.5 mm high right upper lateral tooth, both root; Tips slightly damaged; Paleocene; early-middle NP3					62.5	66	59	8	.jpg	M.Bazzi
Siverson 1995	Figure 3P	Striatolamia-cederstroemi-sp-nov_Siverson-1995_3P	x		upper	LO 6561 t	labial	lateroposterior	lateral	Selachimorpha	Galeomorphii	Lamniformes	Mitsukurinidae	Striatolamia	Striatolamia cederstroemi sp. nov.	European epicontinental basins	Europe	Sweden	Limhamn quarry, Skåne, southern Sweden		Cenozoic	Paleogene	Paleocene	late	Danian		DanSelCombined	x	R	C	Holotype, 19.5 mm high right upper lateral tooth, both root; Tips slightly damaged; Paleocene; early-middle NP3					62.5	66	59	8	.jpg	M.Bazzi
Siverson & Cappetta 2001	Figure 3A	Proetmopterus-hemmooriensis_Siverson-&-Cappetta-2001_3A			upper	LO 6930 t	lingual	anterior	anterior	Selachimorpha	Squalomorphii	Squaliformes	Etmopteridae	Proetmopterus	Proetmopterus hemmooriensis	European epicontinental basins	Europe	Sweden	Balsvik quarry; Kristianstad Basin; Scania	Belemnella lanceolata Zone	Mesozoic	Cretaceous	Upper	early	Maastrichtian		Maastrichtian			IC	0. 94 mm high upper anterior tooth					69	72	66	440	.jpg	M.Bazzi
Siverson & Cappetta 2001	Figure 3B	Proetmopterus-hemmooriensis_Siverson-&-Cappetta-2001_3B			upper	LO 6930 t	labial	anterior	anterior	Selachimorpha	Squalomorphii	Squaliformes	Etmopteridae	Proetmopterus	Proetmopterus hemmooriensis	European epicontinental basins	Europe	Sweden	Balsvik quarry; Kristianstad Basin; Scania	Belemnella lanceolata Zone	Mesozoic	Cretaceous	Upper	early	Maastrichtian		Maastrichtian			IC	0. 94 mm high upper anterior tooth					69	72	66	440	.jpg	M.Bazzi
Siverson & Cappetta 2001	Figure 3C	Proetmopterus-hemmooriensis_Siverson-&-Cappetta-2001_3C		x	lower	LO 6931 t	lingual			Selachimorpha	Squalomorphii	Squaliformes	Etmopteridae	Proetmopterus	Proetmopterus hemmooriensis	European epicontinental basins	Europe	Sweden	Balsvik quarry; Kristianstad Basin; Scania	Belemnella lanceolata Zone	Mesozoic	Cretaceous	Upper	early	Maastrichtian		Maastrichtian	x		C	1. 18 mm high lower jaw tooth from a file near the symphysis					69	72	66	440	.jpg	M.Bazzi
Siverson & Cappetta 2001	Figure 3D	Proetmopterus-hemmooriensis_Siverson-&-Cappetta-2001_3D	x		lower	LO 6931 t	labial			Selachimorpha	Squalomorphii	Squaliformes	Etmopteridae	Proetmopterus	Proetmopterus hemmooriensis	European epicontinental basins	Europe	Sweden	Balsvik quarry; Kristianstad Basin; Scania	Belemnella lanceolata Zone	Mesozoic	Cretaceous	Upper	early	Maastrichtian		Maastrichtian	x		C	1. 18 mm high lower jaw tooth from a file near the symphysis					69	72	66	440	.jpg	M.Bazzi
Siverson 1995	Figure 2H	Notorynchus-sp_Siverson-1995_2H	x		upper	LO 848 t	lingual	lateroposterior	anterolateral	Selachimorpha	Squalomorphii	Hexanchiformes	Hexanchidae	Notorynchus	Notorynchus sp.	European epicontinental basins	Europe	Sweden	Limhamn quarry, Skåne, southern Sweden		Cenozoic	Paleogene	Paleocene	late	Danian		DanSelCombined	x	R	C	11.6 mm wide right upper antero-lateral tooth; upper Middle Danian or Upper Danian					62.5	66	59	3	.jpg	M.Bazzi
Siverson 1995	Figure 2C	Heptranchias-sp_Siverson-1995_2C	x		lower	LO 849 t	lingual	lateroposterior	anterolateral	Selachimorpha	Squalomorphii	Hexanchiformes	Hexanchidae	Heptranchias	Heptranchias sp.	European epicontinental basins	Europe	Sweden	Limhamn quarry, Skåne, southern Sweden	LL2?	Cenozoic	Paleogene	Paleocene	late	Danian		DanSelCombined	x	R	C	11.0 mm wide right lower anteroIateral tooth					62.5	66	59	3	.jpg	M.Bazzi
Siverson 1995	Figure 2F	Hexanchus-spp_Siverson-1995_2F	x		lower	LO 850 t	labial	lateroposterior	anterolateral	Selachimorpha	Squalomorphii	Hexanchiformes	Hexanchidae	Hexanchus	Hexanchus spp.	European epicontinental basins	Europe	Sweden	Limhamn quarry, Skåne, southern Sweden		Cenozoic	Paleogene	Paleocene	late	Danian		DanSelCombined	x	L	C	9.6 mm wide left lower anterolateral tooth; root basally incomplete					62.5	66	59	3	.jpg	M.Bazzi
Cappetta & Nolf 2005	Planche 6:5A	Orpodon-heersensis_Cappetta-&-Nolf-2005_6(5A)	x		lower	MAR 2.	labial	anterior	anterior	Selachimorpha	Galeomorphii	Lamniformes	Odontaspididae	Orpodon	Orpodon heersensis	European epicontinental basins	Europe	Belgium	Maret, Orp-le-Grand		Cenozoic	Paleogene	Paleocene		Selandian		DanSelCombined	x		C	Scale bar = 5 mm	x				62.5	66	59	265	.jpg	M.Bazzi
Cappetta & Nolf 2005	Planche 6:5C	Orpodon-heersensis_Cappetta-&-Nolf-2005_6(5C)		x	lower	MAR 2.	lingual	anterior	anterior	Selachimorpha	Galeomorphii	Lamniformes	Odontaspididae	Orpodon	Orpodon heersensis	European epicontinental basins	Europe	Belgium	Maret, Orp-le-Grand		Cenozoic	Paleogene	Paleocene		Selandian		DanSelCombined	x		C	Scale bar = 5 mm					62.5	66	59	265	.jpg	M.Bazzi
Cappetta & Nolf 2005	Planche 6:6A	Orpodon-heersensis_Cappetta-&-Nolf-2005_6(6A)	x			MAR 3.	labial	lateroposterior	lateral	Selachimorpha	Galeomorphii	Lamniformes	Odontaspididae	Orpodon	Orpodon heersensis	European epicontinental basins	Europe	Belgium	Maret, Orp-le-Grand		Cenozoic	Paleogene	Paleocene		Selandian		DanSelCombined	x		C	Scale bar = 5 mm					62.5	66	59	265	.jpg	M.Bazzi
Cappetta & Nolf 2005	Planche 6:6B	Orpodon-heersensis_Cappetta-&-Nolf-2005_6(6B)		x		MAR 3.	lingual	lateroposterior	lateral	Selachimorpha	Galeomorphii	Lamniformes	Odontaspididae	Orpodon	Orpodon heersensis	European epicontinental basins	Europe	Belgium	Maret, Orp-le-Grand		Cenozoic	Paleogene	Paleocene		Selandian		DanSelCombined	x		C	Scale bar = 5 mm					62.5	66	59	265	.jpg	M.Bazzi
Corral et al. 2015	Figure 5A	Squalicorax-pristodontus_Corral-et-al-2015_5A	x			MCNA 14679	labial	lateroposterior	lateral	Selachimorpha	Galeomorphii	Lamniformes	Anacoracidae	Squalicorax	Squalicorax pristodontus	European epicontinental basins	Europe	Spain	Burgos, Castilian Ramp, North Iberian margin (Basque-Cantabrian Basin)	Valdenoceda Formation	Mesozoic	Cretaceous	Upper	late	Maastrichtian		Maastrichtian	x		C	Scale bar = 1 cm; Bone assemblage QLO-2; lower upper Maastrichtian	x			Nearshore subtidal environment; Bioturbated sandy dolomitised carbonates and mudstones	69	72	66	9	.jpg	M.Bazzi
Corral et al. 2015	Figure 5B	Squalicorax-pristodontus_Corral-et-al-2015_5B		x		MCNA 14679	lingual	lateroposterior	lateral	Selachimorpha	Galeomorphii	Lamniformes	Anacoracidae	Squalicorax	Squalicorax pristodontus	European epicontinental basins	Europe	Spain	Burgos, Castilian Ramp, North Iberian margin (Basque-Cantabrian Basin)	Valdenoceda Formation	Mesozoic	Cretaceous	Upper	late	Maastrichtian		Maastrichtian	x		C	Scale bar = 1 cm; Bone assemblage QLO-2; lower upper Maastrichtian				Nearshore subtidal environment; Bioturbated sandy dolomitised carbonates and mudstones	69	72	66	9	.jpg	M.Bazzi
Corral et al. 2015	Figure 5J	Squalicorax-kaupi_Corral-et-al-2015_5J	x			MCNA 14682	labial	lateroposterior	lateral	Selachimorpha	Galeomorphii	Lamniformes	Anacoracidae	Squalicorax	Squalicorax kaupi	European epicontinental basins	Europe	Spain	Burgos, Castilian Ramp, North Iberian margin (Basque-Cantabrian Basin)	Valdenoceda Formation	Mesozoic	Cretaceous	Upper	late	Maastrichtian		Maastrichtian	x		C	Scale bar = 4 mm; Bone assemblage QLO-2; lower upper Maastrichtian	x			Nearshore subtidal environment; Bioturbated sandy dolomitised carbonates and mudstones	69	72	66	9	.jpg	M.Bazzi
Corral et al. 2015	Figure 5K	Squalicorax-kaupi_Corral-et-al-2015_5K		x		MCNA 14682	lingual	lateroposterior	lateral	Selachimorpha	Galeomorphii	Lamniformes	Anacoracidae	Squalicorax	Squalicorax kaupi	European epicontinental basins	Europe	Spain	Burgos, Castilian Ramp, North Iberian margin (Basque-Cantabrian Basin)	Valdenoceda Formation	Mesozoic	Cretaceous	Upper	late	Maastrichtian		Maastrichtian	x		C	Scale bar = 4 mm; Bone assemblage QLO-2; lower upper Maastrichtian				Nearshore subtidal environment; Bioturbated sandy dolomitised carbonates and mudstones	69	72	66	9	.jpg	M.Bazzi
Corral et al. 2015	Figure 5L	Squalicorax-kaupi_Corral-et-al-2015_5L	x			MCNA 14683	labial	lateroposterior	lateral	Selachimorpha	Galeomorphii	Lamniformes	Anacoracidae	Squalicorax	Squalicorax kaupi	European epicontinental basins	Europe	Spain	Burgos, Castilian Ramp, North Iberian margin (Basque-Cantabrian Basin)	Valdenoceda Formation	Mesozoic	Cretaceous	Upper	late	Maastrichtian		Maastrichtian	x		C	Scale bar = 4 mm; Bone assemblage QLO-2; lower upper Maastrichtian	x			Nearshore subtidal environment; Bioturbated sandy dolomitised carbonates and mudstones	69	72	66	9	.jpg	M.Bazzi
Corral et al. 2015	Figure 5M	Squalicorax-kaupi_Corral-et-al-2015_5M		x		MCNA 14683	lingual	lateroposterior	lateral	Selachimorpha	Galeomorphii	Lamniformes	Anacoracidae	Squalicorax	Squalicorax kaupi	European epicontinental basins	Europe	Spain	Burgos, Castilian Ramp, North Iberian margin (Basque-Cantabrian Basin)	Valdenoceda Formation	Mesozoic	Cretaceous	Upper	late	Maastrichtian		Maastrichtian	x		C	Scale bar = 4 mm; Bone assemblage QLO-2; lower upper Maastrichtian				Nearshore subtidal environment; Bioturbated sandy dolomitised carbonates and mudstones	69	72	66	9	.jpg	M.Bazzi
Corral et al. 2015	Figure 5N	Squalicorax-kaupi_Corral-et-al-2015_5N				MCNA 14684	labial	lateroposterior	lateral	Selachimorpha	Galeomorphii	Lamniformes	Anacoracidae	Squalicorax	Squalicorax kaupi	European epicontinental basins	Europe	Spain	Burgos, Castilian Ramp, North Iberian margin (Basque-Cantabrian Basin)	Valdenoceda Formation	Mesozoic	Cretaceous	Upper	late	Maastrichtian		Maastrichtian	x		C	Scale bar = 4 mm; Bone assemblage QLO-2; lower upper Maastrichtian				Nearshore subtidal environment; Bioturbated sandy dolomitised carbonates and mudstones	69	72	66	9	.jpg	M.Bazzi
Corral et al. 2015	Figure 5O	Squalicorax-kaupi_Corral-et-al-2015_5O				MCNA 14684	lingual	lateroposterior	lateral	Selachimorpha	Galeomorphii	Lamniformes	Anacoracidae	Squalicorax	Squalicorax kaupi	European epicontinental basins	Europe	Spain	Burgos, Castilian Ramp, North Iberian margin (Basque-Cantabrian Basin)	Valdenoceda Formation	Mesozoic	Cretaceous	Upper	late	Maastrichtian		Maastrichtian	x		C	Scale bar = 4 mm; Bone assemblage QLO-2; lower upper Maastrichtian				Nearshore subtidal environment; Bioturbated sandy dolomitised carbonates and mudstones	69	72	66	9	.jpg	M.Bazzi
Corral et al. 2015	Figure 5P	Squalicorax-kaupi_Corral-et-al-2015_5P	x			MCNA 14690	labial	lateroposterior	lateral	Selachimorpha	Galeomorphii	Lamniformes	Anacoracidae	Squalicorax	Squalicorax kaupi	European epicontinental basins	Europe	Spain	Burgos, Castilian Ramp, North Iberian margin (Basque-Cantabrian Basin)	Valdenoceda Formation	Mesozoic	Cretaceous	Upper	late	Maastrichtian		Maastrichtian	x		C	Scale bar = 5 mm; Discontinuous lag deposit QLO-1; lower upper Maastrichtian	x			Nearshore subtidal environment; Bioturbated sandy dolomitised carbonates and mudstones	69	72	66	9	.jpg	M.Bazzi
Corral et al. 2015	Figure 5Q	Squalicorax-kaupi_Corral-et-al-2015_5Q		x		MCNA 14690	lingual	lateroposterior	lateral	Selachimorpha	Galeomorphii	Lamniformes	Anacoracidae	Squalicorax	Squalicorax kaupi	European epicontinental basins	Europe	Spain	Burgos, Castilian Ramp, North Iberian margin (Basque-Cantabrian Basin)	Valdenoceda Formation	Mesozoic	Cretaceous	Upper	late	Maastrichtian		Maastrichtian	x		C	Scale bar = 5 mm; Discontinuous lag deposit QLO-1; lower upper Maastrichtian				Nearshore subtidal environment; Bioturbated sandy dolomitised carbonates and mudstones	69	72	66	9	.jpg	M.Bazzi
Corral et al. 2015	Figure 5T	Squalicorax-sp_Corral-et-al-2015_5T	x			MCNA 14693	labial	lateroposterior	anterolateral	Selachimorpha	Galeomorphii	Lamniformes	Anacoracidae	Squalicorax	Squalicorax sp.	European epicontinental basins	Europe	Spain	Burgos, Castilian Ramp, North Iberian margin (Basque-Cantabrian Basin)	Valdenoceda Formation	Mesozoic	Cretaceous	Upper	late	Maastrichtian		Maastrichtian	x		C	Scale bar = 4 mm; Bone assemblage QLO-2; lower upper Maastrichtian	x			Nearshore subtidal environment; Bioturbated sandy dolomitised carbonates and mudstones	69	72	66	9	.jpg	M.Bazzi
Corral et al. 2015	Figure 5U	Squalicorax-sp_Corral-et-al-2015_5U		x		MCNA 14693	lingual	lateroposterior	anterolateral	Selachimorpha	Galeomorphii	Lamniformes	Anacoracidae	Squalicorax	Squalicorax sp.	European epicontinental basins	Europe	Spain	Burgos, Castilian Ramp, North Iberian margin (Basque-Cantabrian Basin)	Valdenoceda Formation	Mesozoic	Cretaceous	Upper	late	Maastrichtian		Maastrichtian	x		C	Scale bar = 4 mm; Bone assemblage QLO-2; lower upper Maastrichtian				Nearshore subtidal environment; Bioturbated sandy dolomitised carbonates and mudstones	69	72	66	9	.jpg	M.Bazzi
Corral et al. 2015	Figure 6C	Serratolamna-serrata_Corral-et-al-2015_6C	x		upper	MCNA 14694	labial	anterior	anterior	Selachimorpha	Galeomorphii	Lamniformes	Serratolamnidae	Serratolamna	Serratolamna serrata	European epicontinental basins	Europe	Spain	Burgos, Castilian Ramp, North Iberian margin (Basque-Cantabrian Basin)	Valdenoceda Formation	Mesozoic	Cretaceous	Upper	late	Maastrichtian		Maastrichtian	x		C	Scale bar = 5 mm; Bone assemblage QLO-2; lower upper Maastrichtian	x			Nearshore subtidal environment; Bioturbated sandy dolomitised carbonates and mudstones	69	72	66	10	.jpg	M.Bazzi
Corral et al. 2015	Figure 6D	Serratolamna-serrata_Corral-et-al-2015_6D		x	upper	MCNA 14694	lingual	anterior	anterior	Selachimorpha	Galeomorphii	Lamniformes	Serratolamnidae	Serratolamna	Serratolamna serrata	European epicontinental basins	Europe	Spain	Burgos, Castilian Ramp, North Iberian margin (Basque-Cantabrian Basin)	Valdenoceda Formation	Mesozoic	Cretaceous	Upper	late	Maastrichtian		Maastrichtian	x		C	Scale bar = 5 mm; Bone assemblage QLO-2; lower upper Maastrichtian				Nearshore subtidal environment; Bioturbated sandy dolomitised carbonates and mudstones	69	72	66	10	.jpg	M.Bazzi
Corral et al. 2015	Figure 6E	Serratolamna-serrata_Corral-et-al-2015_6E	x		upper	MCNA 14695	labial	lateroposterior	lateral	Selachimorpha	Galeomorphii	Lamniformes	Serratolamnidae	Serratolamna	Serratolamna serrata	European epicontinental basins	Europe	Spain	Burgos, Castilian Ramp, North Iberian margin (Basque-Cantabrian Basin)	Valdenoceda Formation	Mesozoic	Cretaceous	Upper	late	Maastrichtian		Maastrichtian	x		C	Scale bar = 5 mm; Bone assemblage QLO-2; lower upper Maastrichtian	x			Nearshore subtidal environment; Bioturbated sandy dolomitised carbonates and mudstones	69	72	66	10	.jpg	M.Bazzi
Corral et al. 2015	Figure 6F	Serratolamna-serrata_Corral-et-al-2015_6F		x	upper	MCNA 14695	lingual	lateroposterior	lateral	Selachimorpha	Galeomorphii	Lamniformes	Serratolamnidae	Serratolamna	Serratolamna serrata	European epicontinental basins	Europe	Spain	Burgos, Castilian Ramp, North Iberian margin (Basque-Cantabrian Basin)	Valdenoceda Formation	Mesozoic	Cretaceous	Upper	late	Maastrichtian		Maastrichtian	x		C	Scale bar = 5 mm; Bone assemblage QLO-2; lower upper Maastrichtian				Nearshore subtidal environment; Bioturbated sandy dolomitised carbonates and mudstones	69	72	66	10	.jpg	M.Bazzi
Corral et al. 2015	Figure 6M	Serratolamna-serrata_Corral-et-al-2015_6M	x			MCNA 14696	labial	posterior	posterior	Selachimorpha	Galeomorphii	Lamniformes	Serratolamnidae	Serratolamna	Serratolamna serrata	European epicontinental basins	Europe	Spain	Burgos, Castilian Ramp, North Iberian margin (Basque-Cantabrian Basin)	Valdenoceda Formation	Mesozoic	Cretaceous	Upper	late	Maastrichtian		Maastrichtian	x		C	Scale bar = 2 mm; Bone assemblage QLO-2; lower upper Maastrichtian	x			Nearshore subtidal environment; Bioturbated sandy dolomitised carbonates and mudstones	69	72	66	10	.jpg	M.Bazzi
Corral et al. 2015	Figure 6N	Serratolamna-serrata_Corral-et-al-2015_6N		x		MCNA 14696	lingual	posterior	posterior	Selachimorpha	Galeomorphii	Lamniformes	Serratolamnidae	Serratolamna	Serratolamna serrata	European epicontinental basins	Europe	Spain	Burgos, Castilian Ramp, North Iberian margin (Basque-Cantabrian Basin)	Valdenoceda Formation	Mesozoic	Cretaceous	Upper	late	Maastrichtian		Maastrichtian	x		C	Scale bar = 2 mm; Bone assemblage QLO-2; lower upper Maastrichtian				Nearshore subtidal environment; Bioturbated sandy dolomitised carbonates and mudstones	69	72	66	10	.jpg	M.Bazzi
Corral et al. 2015	Figure 6I	Serratolamna-serrata_Corral-et-al-2015_6I	x		upper	MCNA 14697	labial	lateroposterior	lateral	Selachimorpha	Galeomorphii	Lamniformes	Serratolamnidae	Serratolamna	Serratolamna serrata	European epicontinental basins	Europe	Spain	Burgos, Castilian Ramp, North Iberian margin (Basque-Cantabrian Basin)	Valdenoceda Formation	Mesozoic	Cretaceous	Upper	late	Maastrichtian		Maastrichtian	x		C	Scale bar = 5 mm; Bone assemblage QLO-2; lower upper Maastrichtian	x			Nearshore subtidal environment; Bioturbated sandy dolomitised carbonates and mudstones	69	72	66	10	.jpg	M.Bazzi
Corral et al. 2015	Figure 6J	Serratolamna-serrata_Corral-et-al-2015_6J		x	upper	MCNA 14697	lingual	lateroposterior	lateral	Selachimorpha	Galeomorphii	Lamniformes	Serratolamnidae	Serratolamna	Serratolamna serrata	European epicontinental basins	Europe	Spain	Burgos, Castilian Ramp, North Iberian margin (Basque-Cantabrian Basin)	Valdenoceda Formation	Mesozoic	Cretaceous	Upper	late	Maastrichtian		Maastrichtian	x		C	Scale bar = 5 mm; Bone assemblage QLO-2; lower upper Maastrichtian				Nearshore subtidal environment; Bioturbated sandy dolomitised carbonates and mudstones	69	72	66	10	.jpg	M.Bazzi
Corral et al. 2015	Figure 7I	Carcharias-heathi_Corral-et-al-2015_7I			upper	MCNA 14711	labial	lateroposterior	lateral	Selachimorpha	Galeomorphii	Lamniformes	Odontaspididae	Carcharias	Carcharias heathi	European epicontinental basins	Europe	Spain	Burgos, Castilian Ramp, North Iberian margin (Basque-Cantabrian Basin)	Valdenoceda Formation	Mesozoic	Cretaceous	Upper	late	Maastrichtian		Maastrichtian	x		C	Scale bar = 5 mm; Bone assemblage QLO-2; lower upper Maastrichtian				Nearshore subtidal environment; Bioturbated sandy dolomitised carbonates and mudstones	69	72	66	11	.jpg	M.Bazzi
Corral et al. 2015	Figure 7J	Carcharias-heathi_Corral-et-al-2015_7J			upper	MCNA 14711	lingual	lateroposterior	lateral	Selachimorpha	Galeomorphii	Lamniformes	Odontaspididae	Carcharias	Carcharias heathi	European epicontinental basins	Europe	Spain	Burgos, Castilian Ramp, North Iberian margin (Basque-Cantabrian Basin)	Valdenoceda Formation	Mesozoic	Cretaceous	Upper	late	Maastrichtian		Maastrichtian	x		C	Scale bar = 5 mm; Bone assemblage QLO-2; lower upper Maastrichtian				Nearshore subtidal environment; Bioturbated sandy dolomitised carbonates and mudstones	69	72	66	11	.jpg	M.Bazzi
Corral et al. 2015	Figure 7K	Carcharias-heathi_Corral-et-al-2015_7K	x		upper	MCNA 14712	labial	lateroposterior	lateral	Selachimorpha	Galeomorphii	Lamniformes	Odontaspididae	Carcharias	Carcharias heathi	European epicontinental basins	Europe	Spain	Burgos, Castilian Ramp, North Iberian margin (Basque-Cantabrian Basin)	Valdenoceda Formation	Mesozoic	Cretaceous	Upper	late	Maastrichtian		Maastrichtian	x		C	Scale bar = 5 mm; Bone assemblage QLO-2; lower upper Maastrichtian	x			Nearshore subtidal environment; Bioturbated sandy dolomitised carbonates and mudstones	69	72	66	11	.jpg	M.Bazzi
Corral et al. 2015	Figure 7L	Carcharias-heathi_Corral-et-al-2015_7L		x	upper	MCNA 14712	lingual	lateroposterior	lateral	Selachimorpha	Galeomorphii	Lamniformes	Odontaspididae	Carcharias	Carcharias heathi	European epicontinental basins	Europe	Spain	Burgos, Castilian Ramp, North Iberian margin (Basque-Cantabrian Basin)	Valdenoceda Formation	Mesozoic	Cretaceous	Upper	late	Maastrichtian		Maastrichtian	x		C	Scale bar = 5 mm; Bone assemblage QLO-2; lower upper Maastrichtian				Nearshore subtidal environment; Bioturbated sandy dolomitised carbonates and mudstones	69	72	66	11	.jpg	M.Bazzi
Corral et al. 2015	Figure 7G	Carcharias-heathi_Corral-et-al-2015_7G			lower	MCNA 14713	labial	lateroposterior	lateral	Selachimorpha	Galeomorphii	Lamniformes	Odontaspididae	Carcharias	Carcharias heathi	European epicontinental basins	Europe	Spain	Burgos, Castilian Ramp, North Iberian margin (Basque-Cantabrian Basin)	Valdenoceda Formation	Mesozoic	Cretaceous	Upper	late	Maastrichtian		Maastrichtian			IC	Scale bar = 5 mm; Bone assemblage QLO-2; lower upper Maastrichtian				Nearshore subtidal environment; Bioturbated sandy dolomitised carbonates and mudstones	69	72	66	11	.jpg	M.Bazzi
Corral et al. 2015	Figure 7H	Carcharias-heathi_Corral-et-al-2015_7H			lower	MCNA 14713	lingual	lateroposterior	lateral	Selachimorpha	Galeomorphii	Lamniformes	Odontaspididae	Carcharias	Carcharias heathi	European epicontinental basins	Europe	Spain	Burgos, Castilian Ramp, North Iberian margin (Basque-Cantabrian Basin)	Valdenoceda Formation	Mesozoic	Cretaceous	Upper	late	Maastrichtian		Maastrichtian			IC	Scale bar = 5 mm; Bone assemblage QLO-2; lower upper Maastrichtian				Nearshore subtidal environment; Bioturbated sandy dolomitised carbonates and mudstones	69	72	66	11	.jpg	M.Bazzi
Corral et al. 2015	Figure 7A	Carcharias-heathi_Corral-et-al-2015_7A				MCNA 14714	labial	anterior	anterior	Selachimorpha	Galeomorphii	Lamniformes	Odontaspididae	Carcharias	Carcharias heathi	European epicontinental basins	Europe	Spain	Burgos, Castilian Ramp, North Iberian margin (Basque-Cantabrian Basin)	Valdenoceda Formation	Mesozoic	Cretaceous	Upper	late	Maastrichtian		Maastrichtian			IC	Scale bar = 5 mm; Bone assemblage QLO-2; lower upper Maastrichtian				Nearshore subtidal environment; Bioturbated sandy dolomitised carbonates and mudstones	69	72	66	11	.jpg	M.Bazzi
Corral et al. 2015	Figure 7C	Carcharias-heathi_Corral-et-al-2015_7C				MCNA 14714	lingual	anterior	anterior	Selachimorpha	Galeomorphii	Lamniformes	Odontaspididae	Carcharias	Carcharias heathi	European epicontinental basins	Europe	Spain	Burgos, Castilian Ramp, North Iberian margin (Basque-Cantabrian Basin)	Valdenoceda Formation	Mesozoic	Cretaceous	Upper	late	Maastrichtian		Maastrichtian			IC	Scale bar = 5 mm; Bone assemblage QLO-2; lower upper Maastrichtian				Nearshore subtidal environment; Bioturbated sandy dolomitised carbonates and mudstones	69	72	66	11	.jpg	M.Bazzi
Corral et al. 2015	Figure 7M	Carcharias-sp_Corral-et-al-2015_7M				MCNA 14715	oblique lingual	parasymphyseal	parasymphyseal	Selachimorpha	Galeomorphii	Lamniformes	Odontaspididae	Carcharias	Carcharias sp.	European epicontinental basins	Europe	Spain	Burgos, Castilian Ramp, North Iberian margin (Basque-Cantabrian Basin)	Valdenoceda Formation	Mesozoic	Cretaceous	Upper	late	Maastrichtian		Maastrichtian	x		C	Scale bar = 1 mm; Bone assemblage QLO-2; lower upper Maastrichtian				Nearshore subtidal environment; Bioturbated sandy dolomitised carbonates and mudstones	69	72	66	11	.jpg	M.Bazzi
Corral et al. 2015	Figure 8E	Plicatoscyllium-lehneri_Corral-et-al-2015_8E	x			MCNA 14722	labial	lateroposterior	anterolateral	Selachimorpha	Galeomorphii	Orectolobiformes	Ginglymostomatidae	Plicatoscyllium	Plicatoscyllium lehneri	European epicontinental basins	Europe	Spain	Burgos, Castilian Ramp, North Iberian margin (Basque-Cantabrian Basin)	Valdenoceda Formation	Mesozoic	Cretaceous	Upper	late	Maastrichtian		Maastrichtian	x		C	Scale bar = 4 mm; Bone assemblage QLO-2; lower upper Maastrichtian	x			Nearshore subtidal environment; Bioturbated sandy dolomitised carbonates and mudstones	69	72	66	12	.jpg	M.Bazzi
Corral et al. 2015	Figure 8H	Palaeogaleus-faujasi_Corral-et-al-2015_8H				MCNA 14724	labial	lateroposterior	lateral	Selachimorpha	Galeomorphii	Carcharhiniformes	Triakidae	Palaeogaleus	Palaeogaleus faujasi	European epicontinental basins	Europe	Spain	Burgos, Castilian Ramp, North Iberian margin (Basque-Cantabrian Basin)	Valdenoceda Formation	Mesozoic	Cretaceous	Upper	late	Maastrichtian		Maastrichtian			IC	Scale bar = 2 mm; Bone assemblage QLO-2; lower upper Maastrichtian				Nearshore subtidal environment; Bioturbated sandy dolomitised carbonates and mudstones	69	72	66	12	.jpg	M.Bazzi
Corral et al. 2015	Figure 8I	Palaeogaleus-faujasi_Corral-et-al-2015_8I				MCNA 14724	lingual	lateroposterior	lateral	Selachimorpha	Galeomorphii	Carcharhiniformes	Triakidae	Palaeogaleus	Palaeogaleus faujasi	European epicontinental basins	Europe	Spain	Burgos, Castilian Ramp, North Iberian margin (Basque-Cantabrian Basin)	Valdenoceda Formation	Mesozoic	Cretaceous	Upper	late	Maastrichtian		Maastrichtian			IC	Scale bar = 2 mm; Bone assemblage QLO-2; lower upper Maastrichtian				Nearshore subtidal environment; Bioturbated sandy dolomitised carbonates and mudstones	69	72	66	12	.jpg	M.Bazzi
Corral et al. 2015	Figure 6A	Cretolamna-sp-aff-Cretolamna-appendiculata_Corral-et-al-2015_6A	x			MCNA 14802	labial	anterior	anterior	Selachimorpha	Galeomorphii	Lamniformes	Otodontidae	Cretolamna	Cretolamna sp. aff. Cretolamna appendiculata	European epicontinental basins	Europe	Spain	Burgos, Castilian Ramp, North Iberian margin (Basque-Cantabrian Basin)	Valdenoceda Formation	Mesozoic	Cretaceous	Upper	late	Maastrichtian		Maastrichtian	x		C	Scale bar = 2 mm; Bone assemblage QLO-2; lower upper Maastrichtian; Very Lateral	x			Nearshore subtidal environment; Bioturbated sandy dolomitised carbonates and mudstones	69	72	66	10	.jpg	M.Bazzi
Corral et al. 2015	Figure 6B	Cretolamna-sp-aff-Cretolamna-appendiculata_Corral-et-al-2015_6B		x		MCNA 14802	lingual	anterior	anterior	Selachimorpha	Galeomorphii	Lamniformes	Otodontidae	Cretolamna	Cretolamna sp. aff. Cretolamna appendiculata	European epicontinental basins	Europe	Spain	Burgos, Castilian Ramp, North Iberian margin (Basque-Cantabrian Basin)	Valdenoceda Formation	Mesozoic	Cretaceous	Upper	late	Maastrichtian		Maastrichtian	x		C	Scale bar = 2 mm; Bone assemblage QLO-2; lower upper Maastrichtian; Very Lateral				Nearshore subtidal environment; Bioturbated sandy dolomitised carbonates and mudstones	69	72	66	10	.jpg	M.Bazzi
Corral et al. 2015	Figure 5C	Squalicorax-pristodontus_Corral-et-al-2015_5C	x			MCNA 14811	labial	lateroposterior	lateral	Selachimorpha	Galeomorphii	Lamniformes	Anacoracidae	Squalicorax	Squalicorax pristodontus	European epicontinental basins	Europe	Spain	Burgos, Castilian Ramp, North Iberian margin (Basque-Cantabrian Basin)	Valdenoceda Formation	Mesozoic	Cretaceous	Upper	late	Maastrichtian		Maastrichtian	x		C	Scale bar = 1 cm; Bone assemblage QLO-2; lower upper Maastrichtian	x			Nearshore subtidal environment; Bioturbated sandy dolomitised carbonates and mudstones	69	72	66	9	.jpg	M.Bazzi
Corral et al. 2015	Figure 5E	Squalicorax-pristodontus_Corral-et-al-2015_5E		x		MCNA 14811	lingual	lateroposterior	lateral	Selachimorpha	Galeomorphii	Lamniformes	Anacoracidae	Squalicorax	Squalicorax pristodontus	European epicontinental basins	Europe	Spain	Burgos, Castilian Ramp, North Iberian margin (Basque-Cantabrian Basin)	Valdenoceda Formation	Mesozoic	Cretaceous	Upper	late	Maastrichtian		Maastrichtian	x		C	Scale bar = 1 cm; Bone assemblage QLO-2; lower upper Maastrichtian				Nearshore subtidal environment; Bioturbated sandy dolomitised carbonates and mudstones	69	72	66	9	.jpg	M.Bazzi
Corral et al. 2015	Figure 7D	Carcharias-heathi_Corral-et-al-2015_7D	x			MCNA 14815	labial	lateroposterior	anterolateral	Selachimorpha	Galeomorphii	Lamniformes	Odontaspididae	Carcharias	Carcharias heathi	European epicontinental basins	Europe	Spain	Burgos, Castilian Ramp, North Iberian margin (Basque-Cantabrian Basin)	Valdenoceda Formation	Mesozoic	Cretaceous	Upper	late	Maastrichtian		Maastrichtian	x		C	Scale bar = 5 mm; Discontinuous lag deposit QLO-1; lower upper Maastrichtian	x			Nearshore subtidal environment; Bioturbated sandy dolomitised carbonates and mudstones	69	72	66	11	.jpg	M.Bazzi
Corral et al. 2015	Figure 7F	Carcharias-heathi_Corral-et-al-2015_7F		x		MCNA 14815	lingual	lateroposterior	anterolateral	Selachimorpha	Galeomorphii	Lamniformes	Odontaspididae	Carcharias	Carcharias heathi	European epicontinental basins	Europe	Spain	Burgos, Castilian Ramp, North Iberian margin (Basque-Cantabrian Basin)	Valdenoceda Formation	Mesozoic	Cretaceous	Upper	late	Maastrichtian		Maastrichtian	x		C	Scale bar = 5 mm; Discontinuous lag deposit QLO-1; lower upper Maastrichtian				Nearshore subtidal environment; Bioturbated sandy dolomitised carbonates and mudstones	69	72	66	11	.jpg	M.Bazzi
Corral et al. 2015	Figure 6K	Serratolamna-serrata_Corral-et-al-2015_6K	x		lower	MCNA 14832	labial	lateroposterior	lateral	Selachimorpha	Galeomorphii	Lamniformes	Serratolamnidae	Serratolamna	Serratolamna serrata	European epicontinental basins	Europe	Spain	Burgos, Castilian Ramp, North Iberian margin (Basque-Cantabrian Basin)	Valdenoceda Formation	Mesozoic	Cretaceous	Upper	late	Maastrichtian		Maastrichtian	x		C	Scale bar = 5 mm; Bone assemblage QLO-2; lower upper Maastrichtian	x			Nearshore subtidal environment; Bioturbated sandy dolomitised carbonates and mudstones	69	72	66	10	.jpg	M.Bazzi
Corral et al. 2015	Figure 6L	Serratolamna-serrata_Corral-et-al-2015_6L		x	lower	MCNA 14832	lingual	lateroposterior	lateral	Selachimorpha	Galeomorphii	Lamniformes	Serratolamnidae	Serratolamna	Serratolamna serrata	European epicontinental basins	Europe	Spain	Burgos, Castilian Ramp, North Iberian margin (Basque-Cantabrian Basin)	Valdenoceda Formation	Mesozoic	Cretaceous	Upper	late	Maastrichtian		Maastrichtian	x		C	Scale bar = 5 mm; Bone assemblage QLO-2; lower upper Maastrichtian				Nearshore subtidal environment; Bioturbated sandy dolomitised carbonates and mudstones	69	72	66	10	.jpg	M.Bazzi
Corral et al. 2015	Figure 8A	Plicatoscyllium-lehneri_Corral-et-al-2015_8A	x			MCNA 14848	labial	lateroposterior	anterolateral	Selachimorpha	Galeomorphii	Orectolobiformes	Ginglymostomatidae	Plicatoscyllium	Plicatoscyllium lehneri	European epicontinental basins	Europe	Spain	Burgos, Castilian Ramp, North Iberian margin (Basque-Cantabrian Basin)	Valdenoceda Formation	Mesozoic	Cretaceous	Upper	late	Maastrichtian		Maastrichtian	x		C	Scale bar = 5 mm; Bone assemblage QLO-2; lower upper Maastrichtian	x			Nearshore subtidal environment; Bioturbated sandy dolomitised carbonates and mudstones	69	72	66	12	.jpg	M.Bazzi
Corral et al. 2015	Figure 7O	Carcharias-sp_Corral-et-al-2015_7O		x		MCNA 14850	lingual	intermediate	intermediate	Selachimorpha	Galeomorphii	Lamniformes	Odontaspididae	Carcharias	Carcharias sp.	European epicontinental basins	Europe	Spain	Burgos, Castilian Ramp, North Iberian margin (Basque-Cantabrian Basin)	Valdenoceda Formation	Mesozoic	Cretaceous	Upper	late	Maastrichtian		Maastrichtian	x		C	Scale bar = 2 mm; Bone assemblage QLO-2; lower upper Maastrichtian				Nearshore subtidal environment; Bioturbated sandy dolomitised carbonates and mudstones	69	72	66	11	.jpg	M.Bazzi
Corral et al. 2015	Figure 7P	Carcharias-sp_Corral-et-al-2015_7P	x			MCNA 14850	labial	intermediate	intermediate	Selachimorpha	Galeomorphii	Lamniformes	Odontaspididae	Carcharias	Carcharias sp.	European epicontinental basins	Europe	Spain	Burgos, Castilian Ramp, North Iberian margin (Basque-Cantabrian Basin)	Valdenoceda Formation	Mesozoic	Cretaceous	Upper	late	Maastrichtian		Maastrichtian	x		C	Scale bar = 2 mm; Bone assemblage QLO-2; lower upper Maastrichtian	x			Nearshore subtidal environment; Bioturbated sandy dolomitised carbonates and mudstones	69	72	66	11	.jpg	M.Bazzi
Corral et al. 2015	Figure 5H	Squalicorax-pristodontus_Corral-et-al-2015_5H	x			MCNA 14853	labial	lateroposterior	lateral	Selachimorpha	Galeomorphii	Lamniformes	Anacoracidae	Squalicorax	Squalicorax pristodontus	European epicontinental basins	Europe	Spain	Burgos, Castilian Ramp, North Iberian margin (Basque-Cantabrian Basin)	Valdenoceda Formation	Mesozoic	Cretaceous	Upper	late	Maastrichtian		Maastrichtian	x		C	Scale bar = 1 cm; Discontinuous lag deposit QLO-1; lower upper Maastrichtian	x			Nearshore subtidal environment; Bioturbated sandy dolomitised carbonates and mudstones	69	72	66	9	.jpg	M.Bazzi
Corral et al. 2015	Figure 5I	Squalicorax-pristodontus_Corral-et-al-2015_5I		x		MCNA 14853	lingual	lateroposterior	lateral	Selachimorpha	Galeomorphii	Lamniformes	Anacoracidae	Squalicorax	Squalicorax pristodontus	European epicontinental basins	Europe	Spain	Burgos, Castilian Ramp, North Iberian margin (Basque-Cantabrian Basin)	Valdenoceda Formation	Mesozoic	Cretaceous	Upper	late	Maastrichtian		Maastrichtian	x		C	Scale bar = 1 cm; Discontinuous lag deposit QLO-1; lower upper Maastrichtian				Nearshore subtidal environment; Bioturbated sandy dolomitised carbonates and mudstones	69	72	66	9	.jpg	M.Bazzi
Corral et al. 2015	Figure 5R	Squalicorax-sp_Corral-et-al-2015_5R	x			MCNA 14857	labial	lateroposterior	anterolateral	Selachimorpha	Galeomorphii	Lamniformes	Anacoracidae	Squalicorax	Squalicorax sp.	European epicontinental basins	Europe	Spain	Burgos, Castilian Ramp, North Iberian margin (Basque-Cantabrian Basin)	Valdenoceda Formation	Mesozoic	Cretaceous	Upper	late	Maastrichtian		Maastrichtian	x		C	Scale bar = 5 mm; Bone assemblage QLO-2; lower upper Maastrichtian	x			Nearshore subtidal environment; Bioturbated sandy dolomitised carbonates and mudstones	69	72	66	9	.jpg	M.Bazzi
Corral et al. 2015	Figure 5S	Squalicorax-sp_Corral-et-al-2015_5S		x		MCNA 14857	lingual	lateroposterior	anterolateral	Selachimorpha	Galeomorphii	Lamniformes	Anacoracidae	Squalicorax	Squalicorax sp.	European epicontinental basins	Europe	Spain	Burgos, Castilian Ramp, North Iberian margin (Basque-Cantabrian Basin)	Valdenoceda Formation	Mesozoic	Cretaceous	Upper	late	Maastrichtian		Maastrichtian	x		C	Scale bar = 5 mm; Bone assemblage QLO-2; lower upper Maastrichtian				Nearshore subtidal environment; Bioturbated sandy dolomitised carbonates and mudstones	69	72	66	9	.jpg	M.Bazzi
Corral et al. 2015	Figure 6G	Serratolamna-serrata_Corral-et-al-2015_6G	x		upper	MCNA 14858	labial	lateroposterior	lateral	Selachimorpha	Galeomorphii	Lamniformes	Serratolamnidae	Serratolamna	Serratolamna serrata	European epicontinental basins	Europe	Spain	Burgos, Castilian Ramp, North Iberian margin (Basque-Cantabrian Basin)	Valdenoceda Formation	Mesozoic	Cretaceous	Upper	late	Maastrichtian		Maastrichtian	x		C	Scale bar = 5 mm; Bone assemblage QLO-2; lower upper Maastrichtian	x			Nearshore subtidal environment; Bioturbated sandy dolomitised carbonates and mudstones	69	72	66	10	.jpg	M.Bazzi
Corral et al. 2015	Figure 6H	Serratolamna-serrata_Corral-et-al-2015_6H		x	upper	MCNA 14858	lingual	lateroposterior	lateral	Selachimorpha	Galeomorphii	Lamniformes	Serratolamnidae	Serratolamna	Serratolamna serrata	European epicontinental basins	Europe	Spain	Burgos, Castilian Ramp, North Iberian margin (Basque-Cantabrian Basin)	Valdenoceda Formation	Mesozoic	Cretaceous	Upper	late	Maastrichtian		Maastrichtian	x		C	Scale bar = 5 mm; Bone assemblage QLO-2; lower upper Maastrichtian				Nearshore subtidal environment; Bioturbated sandy dolomitised carbonates and mudstones	69	72	66	10	.jpg	M.Bazzi
Cappetta & Corral 1999	Plate 1:2a	Squalicorax-kaupi_Cappetta-&-Corral-1999_Plate_1(2a)	x			MCNA 8236	labial	anterior	anterior	Selachimorpha	Galeomorphii	Lamniformes	Anacoracidae	Squalicorax	Squalicorax kaupi	European epicontinental basins	Europe	Spain	Albaina, Condado de Treviño, Basque-Cantabrian Region	Torme Formation	Mesozoic	Cretaceous	Upper	late	Maastrichtian		Maastrichtian	x		C					Sandstones and silty calcarenites	69	72	66	349	.jpg	M.Bazzi
Cappetta & Corral 1999	Plate 1:2b	Squalicorax-kaupi_Cappetta-&-Corral-1999_Plate_1(2b)		x		MCNA 8236	lingual	anterior	anterior	Selachimorpha	Galeomorphii	Lamniformes	Anacoracidae	Squalicorax	Squalicorax kaupi	European epicontinental basins	Europe	Spain	Albaina, Condado de Treviño, Basque-Cantabrian Region	Torme Formation	Mesozoic	Cretaceous	Upper	late	Maastrichtian		Maastrichtian	x		C					Sandstones and silty calcarenites	69	72	66	349	.jpg	M.Bazzi
Cappetta & Corral 1999	Plate 1:3a	Squalicorax-kaupi_Cappetta-&-Corral-1999_Plate_1(3a)	x			MCNA 8237	labial	lateroposterior	lateral	Selachimorpha	Galeomorphii	Lamniformes	Anacoracidae	Squalicorax	Squalicorax kaupi	European epicontinental basins	Europe	Spain	Albaina, Condado de Treviño, Basque-Cantabrian Region	Torme Formation	Mesozoic	Cretaceous	Upper	late	Maastrichtian		Maastrichtian	x		C					Sandstones and silty calcarenites	69	72	66	349	.jpg	M.Bazzi
Cappetta & Corral 1999	Plate 1:3b	Squalicorax-kaupi_Cappetta-&-Corral-1999_Plate_1(3b)		x		MCNA 8237	lingual	lateroposterior	lateral	Selachimorpha	Galeomorphii	Lamniformes	Anacoracidae	Squalicorax	Squalicorax kaupi	European epicontinental basins	Europe	Spain	Albaina, Condado de Treviño, Basque-Cantabrian Region	Torme Formation	Mesozoic	Cretaceous	Upper	late	Maastrichtian		Maastrichtian	x		C					Sandstones and silty calcarenites	69	72	66	349	.jpg	M.Bazzi
Cappetta & Corral 1999	Plate 1:4	Serratolamna-serrata_Cappetta-&-Corral-1999_Plate_1(4)	x			MCNA 8238	lingual	anterior	anterior	Selachimorpha	Galeomorphii	Lamniformes	Cretoxyrhinidae	Serratolamna	Serratolamna serrata	European epicontinental basins	Europe	Spain	Albaina, Condado de Treviño, Basque-Cantabrian Region	Torme Formation	Mesozoic	Cretaceous	Upper	late	Maastrichtian		Maastrichtian	x		C					Sandstones and silty calcarenites	69	72	66	349	.jpg	M.Bazzi
Cappetta & Corral 1999	Plate 1:5	Serratolamna-serrata_Cappetta-&-Corral-1999_Plate_1(5)	x		lower	MCNA 8239	lingual	lateroposterior	lateral	Selachimorpha	Galeomorphii	Lamniformes	Cretoxyrhinidae	Serratolamna	Serratolamna serrata	European epicontinental basins	Europe	Spain	Albaina, Condado de Treviño, Basque-Cantabrian Region	Torme Formation	Mesozoic	Cretaceous	Upper	late	Maastrichtian		Maastrichtian	x		C					Sandstones and silty calcarenites	69	72	66	349	.jpg	M.Bazzi
Cappetta & Corral 1999	Plate 1:6	Serratolamna-serrata_Cappetta-&-Corral-1999_Plate_1(6)	x		upper	MCNA 8240	lingual	lateroposterior	lateral	Selachimorpha	Galeomorphii	Lamniformes	Cretoxyrhinidae	Serratolamna	Serratolamna serrata	European epicontinental basins	Europe	Spain	Albaina, Condado de Treviño, Basque-Cantabrian Region	Torme Formation	Mesozoic	Cretaceous	Upper	late	Maastrichtian		Maastrichtian	x		C					Sandstones and silty calcarenites	69	72	66	349	.jpg	M.Bazzi
Cappetta & Corral 1999	Plate 1:7	Carcharias-heathi_Cappetta-&-Corral-1999_Plate_1(7)	x			MCNA 8241	lingual	anterior	anterior	Selachimorpha	Galeomorphii	Lamniformes	Odontaspididae	Carcharias	Carcharias heathi	European epicontinental basins	Europe	Spain	Albaina, Condado de Treviño, Basque-Cantabrian Region	Torme Formation	Mesozoic	Cretaceous	Upper	late	Maastrichtian		Maastrichtian	x		C					Sandstones and silty calcarenites	69	72	66	349	.jpg	M.Bazzi
Cappetta & Corral 1999	Plate 1:8	Carcharias-heathi_Cappetta-&-Corral-1999_Plate_1(8)	x			MCNA 8242	labial	lateroposterior	lateral	Selachimorpha	Galeomorphii	Lamniformes	Odontaspididae	Carcharias	Carcharias heathi	European epicontinental basins	Europe	Spain	Albaina, Condado de Treviño, Basque-Cantabrian Region	Torme Formation	Mesozoic	Cretaceous	Upper	late	Maastrichtian		Maastrichtian	x		C					Sandstones and silty calcarenites	69	72	66	349	.jpg	M.Bazzi
Cappetta & Corral 1999	Plate 1:9a	Carcharias-aff-gracilis_Cappetta-&-Corral-1999_Plate_1(9a)			lower	MCNA 8243	labial	lateroposterior	lateral	Selachimorpha	Galeomorphii	Lamniformes	Odontaspididae	Carcharias	Carcharias aff. gracilis	European epicontinental basins	Europe	Spain	Albaina, Condado de Treviño, Basque-Cantabrian Region	Torme Formation	Mesozoic	Cretaceous	Upper	late	Maastrichtian		Maastrichtian			IC					Sandstones and silty calcarenites	69	72	66	349	.jpg	M.Bazzi
Cappetta & Corral 1999	Plate 1:9b	Carcharias-aff-gracilis_Cappetta-&-Corral-1999_Plate_1(9b)		x	lower	MCNA 8243	lingual	lateroposterior	lateral	Selachimorpha	Galeomorphii	Lamniformes	Odontaspididae	Carcharias	Carcharias aff. gracilis	European epicontinental basins	Europe	Spain	Albaina, Condado de Treviño, Basque-Cantabrian Region	Torme Formation	Mesozoic	Cretaceous	Upper	late	Maastrichtian		Maastrichtian	x		C					Sandstones and silty calcarenites	69	72	66	349	.jpg	M.Bazzi
Cappetta & Corral 1999	Plate 2:1a	Plicatoscyllium-minutum_Cappetta-&-Corral-1999_Plate_2(1a)	x			MCNA 8244	labial	anterior	anterior	Selachimorpha	Galeomorphii	Orectolobiformes	Ginglymostomatidae	Plicatoscyllium	Plicatoscyllium minutum	European epicontinental basins	Europe	Spain	Albaina, Condado de Treviño, Basque-Cantabrian Region	Torme Formation	Mesozoic	Cretaceous	Upper	late	Maastrichtian		Maastrichtian	x		C					Sandstones and silty calcarenites	69	72	66	351	.jpg	M.Bazzi
Cappetta & Corral 1999	Plate 2:1b	Plicatoscyllium-minutum_Cappetta-&-Corral-1999_Plate_2(1b)		x		MCNA 8244	lingual	anterior	anterior	Selachimorpha	Galeomorphii	Orectolobiformes	Ginglymostomatidae	Plicatoscyllium	Plicatoscyllium minutum	European epicontinental basins	Europe	Spain	Albaina, Condado de Treviño, Basque-Cantabrian Region	Torme Formation	Mesozoic	Cretaceous	Upper	late	Maastrichtian		Maastrichtian	x		C					Sandstones and silty calcarenites	69	72	66	351	.jpg	M.Bazzi
Cappetta & Corral 1999	Plate 2:3	Plicatoscyllium-minutum_Cappetta-&-Corral-1999_Plate_2(3)	x			MCNA 8245	labial	lateroposterior	lateral	Selachimorpha	Galeomorphii	Orectolobiformes	Ginglymostomatidae	Plicatoscyllium	Plicatoscyllium minutum	European epicontinental basins	Europe	Spain	Albaina, Condado de Treviño, Basque-Cantabrian Region	Torme Formation	Mesozoic	Cretaceous	Upper	late	Maastrichtian		Maastrichtian	x		C					Sandstones and silty calcarenites	69	72	66	351	.jpg	M.Bazzi
Cappetta & Corral 1999	Plate 2:4	Plicatoscyllium-minutum_Cappetta-&-Corral-1999_Plate_2(4)	x			MCNA 8246	labial	lateroposterior	lateral	Selachimorpha	Galeomorphii	Orectolobiformes	Ginglymostomatidae	Plicatoscyllium	Plicatoscyllium minutum	European epicontinental basins	Europe	Spain	Albaina, Condado de Treviño, Basque-Cantabrian Region	Torme Formation	Mesozoic	Cretaceous	Upper	late	Maastrichtian		Maastrichtian	x		C					Sandstones and silty calcarenites	69	72	66	351	.jpg	M.Bazzi
Cappetta & Corral 1999	Plate 2:5	Plicatoscyllium-minutum_Cappetta-&-Corral-1999_Plate_2(5)	x			MCNA 8247	labial	lateroposterior	lateral	Selachimorpha	Galeomorphii	Orectolobiformes	Ginglymostomatidae	Plicatoscyllium	Plicatoscyllium minutum	European epicontinental basins	Europe	Spain	Albaina, Condado de Treviño, Basque-Cantabrian Region	Torme Formation	Mesozoic	Cretaceous	Upper	late	Maastrichtian		Maastrichtian	x		C					Sandstones and silty calcarenites	69	72	66	351	.jpg	M.Bazzi
Cappetta & Corral 1999	Plate 2:6a	Plicatoscyllium-minutum_Cappetta-&-Corral-1999_Plate_2(6a)	x			MCNA 8248	labial	lateroposterior	lateral	Selachimorpha	Galeomorphii	Orectolobiformes	Ginglymostomatidae	Plicatoscyllium	Plicatoscyllium minutum	European epicontinental basins	Europe	Spain	Albaina, Condado de Treviño, Basque-Cantabrian Region	Torme Formation	Mesozoic	Cretaceous	Upper	late	Maastrichtian		Maastrichtian	x		C					Sandstones and silty calcarenites	69	72	66	351	.jpg	M.Bazzi
Cappetta & Corral 1999	Plate 2:7	Plicatoscyllium-minutum_Cappetta-&-Corral-1999_Plate_2(7)	x			MCNA 8249	labial	lateroposterior	lateral	Selachimorpha	Galeomorphii	Orectolobiformes	Ginglymostomatidae	Plicatoscyllium	Plicatoscyllium minutum	European epicontinental basins	Europe	Spain	Albaina, Condado de Treviño, Basque-Cantabrian Region	Torme Formation	Mesozoic	Cretaceous	Upper	late	Maastrichtian		Maastrichtian	x		C	Very lateral				Sandstones and silty calcarenites	69	72	66	351	.jpg	M.Bazzi
Cappetta & Corral 1999	Plate 3:1a	Palaeogaleus-faujasi_Cappetta-&-Corral-1999_Plate_3(1a)	x			MCNA 8251	labial	anterior	anterior	Selachimorpha	Galeomorphii	Carcharhiniformes	Triakidae	Palaeogaleus	Palaeogaleus faujasi	European epicontinental basins	Europe	Spain	Albaina, Condado de Treviño, Basque-Cantabrian Region	Torme Formation	Mesozoic	Cretaceous	Upper	late	Maastrichtian		Maastrichtian	x		C					Sandstones and silty calcarenites	69	72	66	353	.jpg	M.Bazzi
Cappetta & Corral 1999	Plate 3:2	Palaeogaleus-faujasi_Cappetta-&-Corral-1999_Plate_3(2)	x			MCNA 8252	labial	anterior	anterior	Selachimorpha	Galeomorphii	Carcharhiniformes	Triakidae	Palaeogaleus	Palaeogaleus faujasi	European epicontinental basins	Europe	Spain	Albaina, Condado de Treviño, Basque-Cantabrian Region	Torme Formation	Mesozoic	Cretaceous	Upper	late	Maastrichtian		Maastrichtian	x		C					Sandstones and silty calcarenites	69	72	66	353	.jpg	M.Bazzi
Cappetta & Corral 1999	Plate 3:3a	Palaeogaleus-faujasi_Cappetta-&-Corral-1999_Plate_3(3a)	x			MCNA 8253	labial	lateroposterior	latero-anterior	Selachimorpha	Galeomorphii	Carcharhiniformes	Triakidae	Palaeogaleus	Palaeogaleus faujasi	European epicontinental basins	Europe	Spain	Albaina, Condado de Treviño, Basque-Cantabrian Region	Torme Formation	Mesozoic	Cretaceous	Upper	late	Maastrichtian		Maastrichtian	x		C					Sandstones and silty calcarenites	69	72	66	353	.jpg	M.Bazzi
Cappetta & Corral 1999	Plate 3:3b	Palaeogaleus-faujasi_Cappetta-&-Corral-1999_Plate_3(3b)		x		MCNA 8253	lingual	lateroposterior	latero-anterior	Selachimorpha	Galeomorphii	Carcharhiniformes	Triakidae	Palaeogaleus	Palaeogaleus faujasi	European epicontinental basins	Europe	Spain	Albaina, Condado de Treviño, Basque-Cantabrian Region	Torme Formation	Mesozoic	Cretaceous	Upper	late	Maastrichtian		Maastrichtian	x		C					Sandstones and silty calcarenites	69	72	66	353	.jpg	M.Bazzi
Cappetta & Corral 1999	Plate 3:4a	Palaeogaleus-faujasi_Cappetta-&-Corral-1999_Plate_3(4a)	x			MCNA 8254	labial	lateroposterior	lateral	Selachimorpha	Galeomorphii	Carcharhiniformes	Triakidae	Palaeogaleus	Palaeogaleus faujasi	European epicontinental basins	Europe	Spain	Albaina, Condado de Treviño, Basque-Cantabrian Region	Torme Formation	Mesozoic	Cretaceous	Upper	late	Maastrichtian		Maastrichtian	x		C					Sandstones and silty calcarenites	69	72	66	353	.jpg	M.Bazzi
Cappetta & Corral 1999	Plate 3:4b	Palaeogaleus-faujasi_Cappetta-&-Corral-1999_Plate_3(4b)		x		MCNA 8254	lingual	lateroposterior	lateral	Selachimorpha	Galeomorphii	Carcharhiniformes	Triakidae	Palaeogaleus	Palaeogaleus faujasi	European epicontinental basins	Europe	Spain	Albaina, Condado de Treviño, Basque-Cantabrian Region	Torme Formation	Mesozoic	Cretaceous	Upper	late	Maastrichtian		Maastrichtian	x		C					Sandstones and silty calcarenites	69	72	66	353	.jpg	M.Bazzi
Cappetta & Corral 1999	Plate 3:5a	Palaeogaleus-faujasi_Cappetta-&-Corral-1999_Plate_3(5a)	x			MCNA 8255	labial	lateroposterior	lateral	Selachimorpha	Galeomorphii	Carcharhiniformes	Triakidae	Palaeogaleus	Palaeogaleus faujasi	European epicontinental basins	Europe	Spain	Albaina, Condado de Treviño, Basque-Cantabrian Region	Torme Formation	Mesozoic	Cretaceous	Upper	late	Maastrichtian		Maastrichtian	x		C					Sandstones and silty calcarenites	69	72	66	353	.jpg	M.Bazzi
Cappetta & Corral 1999	Plate 3:6	Palaeogaleus-faujasi_Cappetta-&-Corral-1999_Plate_3(6)	x			MCNA 8256	labial	lateroposterior	lateral	Selachimorpha	Galeomorphii	Carcharhiniformes	Triakidae	Palaeogaleus	Palaeogaleus faujasi	European epicontinental basins	Europe	Spain	Albaina, Condado de Treviño, Basque-Cantabrian Region	Torme Formation	Mesozoic	Cretaceous	Upper	late	Maastrichtian		Maastrichtian	x		C					Sandstones and silty calcarenites	69	72	66	353	.jpg	M.Bazzi
Cappetta & Corral 1999	Plate 3:7	Palaeogaleus-faujasi_Cappetta-&-Corral-1999_Plate_3(7)	x			MCNA 8257	labial	lateroposterior	lateral	Selachimorpha	Galeomorphii	Carcharhiniformes	Triakidae	Palaeogaleus	Palaeogaleus faujasi	European epicontinental basins	Europe	Spain	Albaina, Condado de Treviño, Basque-Cantabrian Region	Torme Formation	Mesozoic	Cretaceous	Upper	late	Maastrichtian		Maastrichtian	x		C					Sandstones and silty calcarenites	69	72	66	353	.jpg	M.Bazzi
Cappetta & Corral 1999	Plate 3:8a	Palaeogaleus-faujasi_Cappetta-&-Corral-1999_Plate_3(8a)	x			MCNA 8258	labial	lateroposterior	lateral	Selachimorpha	Galeomorphii	Carcharhiniformes	Triakidae	Palaeogaleus	Palaeogaleus faujasi	European epicontinental basins	Europe	Spain	Albaina, Condado de Treviño, Basque-Cantabrian Region	Torme Formation	Mesozoic	Cretaceous	Upper	late	Maastrichtian		Maastrichtian	x		C	Very lateral				Sandstones and silty calcarenites	69	72	66	353	.jpg	M.Bazzi
Cappetta & Corral 1999	Plate 3:8b	Palaeogaleus-faujasi_Cappetta-&-Corral-1999_Plate_3(8b)		x		MCNA 8258	lingual	lateroposterior	lateral	Selachimorpha	Galeomorphii	Carcharhiniformes	Triakidae	Palaeogaleus	Palaeogaleus faujasi	European epicontinental basins	Europe	Spain	Albaina, Condado de Treviño, Basque-Cantabrian Region	Torme Formation	Mesozoic	Cretaceous	Upper	late	Maastrichtian		Maastrichtian	x		C	Very lateral				Sandstones and silty calcarenites	69	72	66	353	.jpg	M.Bazzi
Cappetta & Corral 1999	Figure 3A	Cretolamna-appendiculata_Cappetta-&-Corral-1999_3A	x			MCNA 8294	lingual	anterior	anterior	Selachimorpha	Galeomorphii	Lamniformes	Cretoxyrhinidae	Cretolamna	Cretolamna appendiculata	European epicontinental basins	Europe	Spain	Albaina, Condado de Treviño, Basque-Cantabrian Region	Torme Formation	Mesozoic	Cretaceous	Upper	late	Maastrichtian		Maastrichtian	x		C	Drawing				Sandstones and silty calcarenites	69	72	66	346	.jpg	M.Bazzi
Cappetta & Corral 1999	Figure 3B	Cretolamna-appendiculata_Cappetta-&-Corral-1999_3B	x			MCNA 8295	lingual	lateroposterior	lateral	Selachimorpha	Galeomorphii	Lamniformes	Cretoxyrhinidae	Cretolamna	Cretolamna appendiculata	European epicontinental basins	Europe	Spain	Albaina, Condado de Treviño, Basque-Cantabrian Region	Torme Formation	Mesozoic	Cretaceous	Upper	late	Maastrichtian		Maastrichtian	x		C	Drawing				Sandstones and silty calcarenites	69	72	66	346	.jpg	M.Bazzi
Cappetta & Corral 1999	Figure 3C	Cretolamna-appendiculata_Cappetta-&-Corral-1999_3C	x			MCNA 8296	lingual	lateroposterior	lateral	Selachimorpha	Galeomorphii	Lamniformes	Cretoxyrhinidae	Cretolamna	Cretolamna appendiculata	European epicontinental basins	Europe	Spain	Albaina, Condado de Treviño, Basque-Cantabrian Region	Torme Formation	Mesozoic	Cretaceous	Upper	late	Maastrichtian		Maastrichtian	x		C	Drawing				Sandstones and silty calcarenites	69	72	66	346	.jpg	M.Bazzi
Cappetta 1972	Plate 1(5)	Lamna-biauriculata-nigeriana-nov-sub-sp_Cappetta-1972_1(5)	x			MEN 2	lingual	anterior	anterior	Selachimorpha	Galeomorphii	Lamniformes	Isuridae	Lamna	Lamna biauriculata nigeriana nov. sub sp.	African epicontinental basins	Africa	Republic of Niger	Mentess Locality		Mesozoic	Cretaceous	Upper		Maastrichtian		Maastrichtian	x		C						69	72	66	252	.jpg	M.Bazzi
Cappetta 1972	Plate 1(6)	Lamna-biauriculata-nigeriana-nov-sub-sp_Cappetta-1972_1(6)	x		lower	MEN 3	lingual	lateroposterior	lateral	Selachimorpha	Galeomorphii	Lamniformes	Isuridae	Lamna	Lamna biauriculata nigeriana nov. sub sp.	African epicontinental basins	Africa	Republic of Niger	Mentess Locality		Mesozoic	Cretaceous	Upper		Maastrichtian		Maastrichtian	x		C						69	72	66	252	.jpg	M.Bazzi
Cappetta 1972	Plate 1(9)	Lamna-biauriculata-nigeriana-nov-sub-sp_Cappetta-1972_1(9)	x		lower	MEN 4	lingual	lateroposterior	lateral	Selachimorpha	Galeomorphii	Lamniformes	Isuridae	Lamna	Lamna biauriculata nigeriana nov. sub sp.	African epicontinental basins	Africa	Republic of Niger	Mentess Locality		Mesozoic	Cretaceous	Upper		Maastrichtian		Maastrichtian	x		C						69	72	66	252	.jpg	M.Bazzi
Cappetta 1972	Plate 1(8)	Lamna-biauriculata-nigeriana-nov-sub-sp_Cappetta-1972_1(8)	x		lower	MEN 5	lingual	lateroposterior	lateral	Selachimorpha	Galeomorphii	Lamniformes	Isuridae	Lamna	Lamna biauriculata nigeriana nov. sub sp.	African epicontinental basins	Africa	Republic of Niger	Mentess Locality		Mesozoic	Cretaceous	Upper		Maastrichtian		Maastrichtian	x		C	Holotype					69	72	66	252	.jpg	M.Bazzi
Cappetta 1972	Plate 1(7)	Lamna-biauriculata-nigeriana-nov-sub-sp_Cappetta-1972_1(7)	x		upper	MEN 6	lingual	lateroposterior	lateral	Selachimorpha	Galeomorphii	Lamniformes	Isuridae	Lamna	Lamna biauriculata nigeriana nov. sub sp.	African epicontinental basins	Africa	Republic of Niger	Mentess Locality		Mesozoic	Cretaceous	Upper		Maastrichtian		Maastrichtian	x		C						69	72	66	252	.jpg	M.Bazzi
Cappetta 1972	Plate 1(10)	Lamna-biauriculata-nigeriana-nov-sub-sp_Cappetta-1972_1(10)	x		upper	MEN 7	lingual	lateroposterior	lateral	Selachimorpha	Galeomorphii	Lamniformes	Isuridae	Lamna	Lamna biauriculata nigeriana nov. sub sp.	African epicontinental basins	Africa	Republic of Niger	Mentess Locality		Mesozoic	Cretaceous	Upper		Maastrichtian		Maastrichtian	x		C						69	72	66	252	.jpg	M.Bazzi
Adolfssen & Ward 2015	Figure 2M	Notidanodon-brotzeni_Adolfssen-&-Ward-2015_2M				MGUH 1399				Selachimorpha	Squalomorphii	Hexanchiformes	Hexanchidae	Notidanodon	Notidanodon brotzeni	European epicontinental basins	Europe	Denmark	Stevns Kridtbrud and Faxe Kalkbrud	Faxe Formation	Cenozoic	Paleogene	Paleocene	middle	Danian		DanSelCombined	x		C	Scale bar = 10 mm; Early Paleocene; (Br2 - intermediate bryozoan limestone); Crown of tooth					62.5	66	59	4	.jpg	M.Bazzi
Adolfssen & Ward 2015	Figure 5A1	Delpitoscyllium-planum_Adolfssen-&-Ward-2015_5A1	x			MGUH 1400	labial	anterior	anterior	Selachimorpha	Galeomorphii	Orectolobiformes	Ginglymostomatidae	Delpitoscyllium	Delpitoscyllium planum	European epicontinental basins	Europe	Denmark	Stevns Kridtbrud, Kulstirenden, Faxe kalkbrud and Terkelskov Kalkværk	Faxe Formation	Cenozoic	Paleogene	Paleocene	middle	Danian		DanSelCombined	x		C	Scale bar = 2 mm; Early Paleocene; Type (Br2 - intermediate bryozoan limestone)	x				62.5	66	59	15	.jpg	M.Bazzi
Adolfssen & Ward 2015	Figure 2A1	Synechodus-faxensis_Adolfssen-&-Ward-2015_2A1				MGUH 1401	labial	anterior	anterior	Selachimorpha	Galeomorphii	Synechodontiformes	Paleospinacidae	Synechodus	Synechodus faxensis	European epicontinental basins	Europe	Denmark	Stevns Kridtbrud and Faxe Kalkbrud	Faxe Formation	Cenozoic	Paleogene	Paleocene	middle	Danian		DanSelCombined			IC	Scale bar = 5 mm; Type (Br2 - intermediate bryozoan limestone)					62.5	66	59	4	.jpg	M.Bazzi
Adolfssen & Ward 2015	Figure 2A2	Synechodus-faxensis_Adolfssen-&-Ward-2015_2A2				MGUH 1401	lingual	anterior	anterior	Selachimorpha	Galeomorphii	Synechodontiformes	Paleospinacidae	Synechodus	Synechodus faxensis	European epicontinental basins	Europe	Denmark	Stevns Kridtbrud and Faxe Kalkbrud	Faxe Formation	Cenozoic	Paleogene	Paleocene	middle	Danian		DanSelCombined			IC	Scale bar = 5 mm; Type (Br2 - intermediate bryozoan limestone)					62.5	66	59	4	.jpg	M.Bazzi
Adolfssen & Ward 2015	Figure 2E1	Sphenodus-lundgreni_Adolfssen-&-Ward-2015_2E1	x			MGUH 29822	labial	anterior	anterior	Selachimorpha	Galeomorphii	Synechodontiformes	Orthacodontidae	Sphenodus	Sphenodus lundgreni	European epicontinental basins	Europe	Denmark	Stevns Kridtbrud and Faxe Kalkbrud	Faxe Formation	Cenozoic	Paleogene	Paleocene	middle	Danian		DanSelCombined	x		C	Scale bar = 10 mm; Type (Br2 - intermediate bryozoan limestone)	x				62.5	66	59	4	.jpg	M.Bazzi
Adolfssen & Ward 2015	Figure 2E2	Sphenodus-lundgreni_Adolfssen-&-Ward-2015_2E2		x		MGUH 29822	lingual	anterior	anterior	Selachimorpha	Galeomorphii	Synechodontiformes	Orthacodontidae	Sphenodus	Sphenodus lundgreni	European epicontinental basins	Europe	Denmark	Stevns Kridtbrud and Faxe Kalkbrud	Faxe Formation	Cenozoic	Paleogene	Paleocene	middle	Danian		DanSelCombined	x		C	Scale bar = 10 mm; Type (Br2 - intermediate bryozoan limestone)					62.5	66	59	4	.jpg	M.Bazzi
Adolfssen & Ward 2015	Figure 2F1	Sphenodus-lundgreni_Adolfssen-&-Ward-2015_2F1	x			MGUH 29823	labial	lateroposterior	lateral	Selachimorpha	Galeomorphii	Synechodontiformes	Orthacodontidae	Sphenodus	Sphenodus lundgreni	European epicontinental basins	Europe	Denmark	Stevns Kridtbrud and Faxe Kalkbrud	Faxe Formation	Cenozoic	Paleogene	Paleocene	middle	Danian		DanSelCombined	x		C	Scale bar = 10 mm; Type (Br2 - intermediate bryozoan limestone)	x				62.5	66	59	4	.jpg	M.Bazzi
Adolfssen & Ward 2015	Figure 2F2	Sphenodus-lundgreni_Adolfssen-&-Ward-2015_2F2		x		MGUH 29823	lingual	lateroposterior	lateral	Selachimorpha	Galeomorphii	Synechodontiformes	Orthacodontidae	Sphenodus	Sphenodus lundgreni	European epicontinental basins	Europe	Denmark	Stevns Kridtbrud and Faxe Kalkbrud	Faxe Formation	Cenozoic	Paleogene	Paleocene	middle	Danian		DanSelCombined	x		C	Scale bar = 10 mm; Type (Br2 - intermediate bryozoan limestone)					62.5	66	59	4	.jpg	M.Bazzi
Adolfssen & Ward 2015	Figure 2G1	Sphenodus-lundgreni_Adolfssen-&-Ward-2015_2G1	x			MGUH 29824	labial	posterior	posterior	Selachimorpha	Galeomorphii	Synechodontiformes	Orthacodontidae	Sphenodus	Sphenodus lundgreni	European epicontinental basins	Europe	Denmark	Stevns Kridtbrud and Faxe Kalkbrud	Faxe Formation	Cenozoic	Paleogene	Paleocene	middle	Danian		DanSelCombined	x		C	Scale bar = 5 mm; Br2 - intermediate bryozoan limestone); rare posterior tooth	x				62.5	66	59	4	.jpg	M.Bazzi
Adolfssen & Ward 2015	Figure 2G2	Sphenodus-lundgreni_Adolfssen-&-Ward-2015_2G2		x		MGUH 29824	lingual	posterior	posterior	Selachimorpha	Galeomorphii	Synechodontiformes	Orthacodontidae	Sphenodus	Sphenodus lundgreni	European epicontinental basins	Europe	Denmark	Stevns Kridtbrud and Faxe Kalkbrud	Faxe Formation	Cenozoic	Paleogene	Paleocene	middle	Danian		DanSelCombined	x		C	Scale bar = 5 mm; Br2 - intermediate bryozoan limestone); rare posterior tooth					62.5	66	59	4	.jpg	M.Bazzi
Adolfssen & Ward 2015	Figure 2H	Hexanchus-microdon_Adolfssen-&-Ward-2015_2H			lower	MGUH 29825				Selachimorpha	Squalomorphii	Hexanchiformes	Hexanchidae	Hexanchus	Hexanchus microdon	European epicontinental basins	Europe	Denmark	Stevns Kridtbrud and Faxe Kalkbrud	Cerithium Limestone Member; Rødvig Formation	Cenozoic	Paleogene	Paleocene	early	Danian		DanSelCombined	x		C	Scale bar = 1 mm; (Ce) fragment from a lower jaw tooth.					62.5	66	59	4	.jpg	M.Bazzi
Adolfssen & Ward 2015	Figure 2I	Hexanchus-microdon_Adolfssen-&-Ward-2015_2I	x		upper	MGUH 29826	lingual			Selachimorpha	Squalomorphii	Hexanchiformes	Hexanchidae	Hexanchus	Hexanchus microdon	European epicontinental basins	Europe	Denmark	Stevns Kridtbrud and Faxe Kalkbrud	Cerithium Limestone Member; Rødvig Formation	Cenozoic	Paleogene	Paleocene	early	Danian		DanSelCombined	x		C	Scale bar = 0.5 mm; (Ce) fragment from an upper jaw tooth in lingual view.	x				62.5	66	59	4	.jpg	M.Bazzi
Adolfssen & Ward 2015	Figure 2J	Gladioserratus-sp_Adolfssen-&-Ward-2015_2J	x			MGUH 29827	lingual			Selachimorpha	Squalomorphii	Hexanchiformes	Hexanchidae	Gladioserratus	Gladioserratus sp.	European epicontinental basins	Europe	Denmark	Stevns Kridtbrud and Faxe Kalkbrud	Faxe Formation	Cenozoic	Paleogene	Paleocene	middle	Danian		DanSelCombined	x		C	Scale bar = 5 mm; Early Paleocene; (Br2 - intermediate bryozoan limestone);	x				62.5	66	59	4	.jpg	M.Bazzi
Adolfssen & Ward 2015	Figure 3A1	Chlamydoselachus-sp_Adolfssen-&-Ward-2015_3A1				MGUH 29828, DK635	labial	lateroposterior	lateral	Selachimorpha	Squalomorphii	Hexanchiformes	Chlamydoselachidae	Chlamydoselachus	Chlamydoselachus sp.	European epicontinental basins	Europe	Denmark	Stevns Kridtbrud, Kulstirenden and Faxe kalkbrud	Cerithium Limestone Member; Rødvig Formation	Cenozoic	Paleogene	Paleocene	early	Danian		DanSelCombined	x		C	Scale bar = 5 mm; Early Paleocene; (Ce)					62.5	66	59	9	.jpg	M.Bazzi
Adolfssen & Ward 2015	Figure 3A2	Chlamydoselachus-sp_Adolfssen-&-Ward-2015_3A2				MGUH 29828, DK635	lingual	lateroposterior	lateral	Selachimorpha	Squalomorphii	Hexanchiformes	Chlamydoselachidae	Chlamydoselachus	Chlamydoselachus sp.	European epicontinental basins	Europe	Denmark	Stevns Kridtbrud, Kulstirenden and Faxe kalkbrud	Cerithium Limestone Member; Rødvig Formation	Cenozoic	Paleogene	Paleocene	early	Danian		DanSelCombined	x		C	Scale bar = 5 mm; Early Paleocene; (Ce)					62.5	66	59	9	.jpg	M.Bazzi
Adolfssen & Ward 2015	Figure 3B1	Squalus-gabrielsoni_Adolfssen-&-Ward-2015_3B1	x		lower	MGUH 29829	labial	anterior	anterior	Selachimorpha	Squalomorphii	Squaliformes	Squalidae	Squalus	Squalus gabrielsoni	European epicontinental basins	Europe	Denmark	Stevns Kridtbrud, Kulstirenden and Faxe kalkbrud	Cerithium Limestone Member; Rødvig Formation	Cenozoic	Paleogene	Paleocene	early	Danian		DanSelCombined	x		C	Scale bar = 1 mm; Early Paleocene; (Ce)	x				62.5	66	59	9	.jpg	M.Bazzi
Adolfssen & Ward 2015	Figure 3B2	Squalus-gabrielsoni_Adolfssen-&-Ward-2015_3B2		x	lower	MGUH 29829	lingual	anterior	anterior	Selachimorpha	Squalomorphii	Squaliformes	Squalidae	Squalus	Squalus gabrielsoni	European epicontinental basins	Europe	Denmark	Stevns Kridtbrud, Kulstirenden and Faxe kalkbrud	Cerithium Limestone Member; Rødvig Formation	Cenozoic	Paleogene	Paleocene	early	Danian		DanSelCombined	x		C	Scale bar = 1 mm; Early Paleocene; (Ce)					62.5	66	59	9	.jpg	M.Bazzi
Adolfssen & Ward 2015	Figure 3C1	Squalus-gabrielsoni_Adolfssen-&-Ward-2015_3C1	x		lower	MGUH 29830	labial	lateroposterior	lateral	Selachimorpha	Squalomorphii	Squaliformes	Squalidae	Squalus	Squalus gabrielsoni	European epicontinental basins	Europe	Denmark	Stevns Kridtbrud, Kulstirenden and Faxe kalkbrud	Cerithium Limestone Member; Rødvig Formation	Cenozoic	Paleogene	Paleocene	early	Danian		DanSelCombined	x		C	Scale bar = 1 mm; Early Paleocene; (Ce)	x				62.5	66	59	9	.jpg	M.Bazzi
Adolfssen & Ward 2015	Figure 3C2	Squalus-gabrielsoni_Adolfssen-&-Ward-2015_3C2		x	lower	MGUH 29830	lingual	lateroposterior	lateral	Selachimorpha	Squalomorphii	Squaliformes	Squalidae	Squalus	Squalus gabrielsoni	European epicontinental basins	Europe	Denmark	Stevns Kridtbrud, Kulstirenden and Faxe kalkbrud	Cerithium Limestone Member; Rødvig Formation	Cenozoic	Paleogene	Paleocene	early	Danian		DanSelCombined	x		C	Scale bar = 1 mm; Early Paleocene; (Ce)					62.5	66	59	9	.jpg	M.Bazzi
Adolfssen & Ward 2015	Figure 3D1	Squalus-gabrielsoni_Adolfssen-&-Ward-2015_3D1	x			MGUH 29831	labial	lateroposterior	lateral	Selachimorpha	Squalomorphii	Squaliformes	Squalidae	Squalus	Squalus gabrielsoni	European epicontinental basins	Europe	Denmark	Stevns Kridtbrud, Kulstirenden and Faxe kalkbrud	Korsnæb Member;	Cenozoic	Paleogene	Paleocene	early	Danian		DanSelCombined	x		C	Scale bar = 1 mm; Early Paleocene; (Br1 - lower bryozoan limestone)	x				62.5	66	59	9	.jpg	M.Bazzi
Adolfssen & Ward 2015	Figure 3D2	Squalus-gabrielsoni_Adolfssen-&-Ward-2015_3D2		x		MGUH 29831	lingual	lateroposterior	lateral	Selachimorpha	Squalomorphii	Squaliformes	Squalidae	Squalus	Squalus gabrielsoni	European epicontinental basins	Europe	Denmark	Stevns Kridtbrud, Kulstirenden and Faxe kalkbrud	Korsnæb Member;	Cenozoic	Paleogene	Paleocene	early	Danian		DanSelCombined	x		C	Scale bar = 1 mm; Early Paleocene; (Br1 - lower bryozoan limestone)					62.5	66	59	9	.jpg	M.Bazzi
Adolfssen & Ward 2015	Figure 3E1	Squalus-gabrielsoni_Adolfssen-&-Ward-2015_3E1	x			MGUH 29832	labial	lateroposterior	lateral	Selachimorpha	Squalomorphii	Squaliformes	Squalidae	Squalus	Squalus gabrielsoni	European epicontinental basins	Europe	Denmark	Stevns Kridtbrud, Kulstirenden and Faxe kalkbrud	Korsnæb Member;	Cenozoic	Paleogene	Paleocene	early	Danian		DanSelCombined	x		C	Scale bar = 1 mm; Early Paleocene; (Br1 - lower bryozoan limestone)	x				62.5	66	59	9	.jpg	M.Bazzi
Adolfssen & Ward 2015	Figure 3E2	Squalus-gabrielsoni_Adolfssen-&-Ward-2015_3E2		x		MGUH 29832	lingual	lateroposterior	lateral	Selachimorpha	Squalomorphii	Squaliformes	Squalidae	Squalus	Squalus gabrielsoni	European epicontinental basins	Europe	Denmark	Stevns Kridtbrud, Kulstirenden and Faxe kalkbrud	Korsnæb Member;	Cenozoic	Paleogene	Paleocene	early	Danian		DanSelCombined	x		C	Scale bar = 1 mm; Early Paleocene; (Br1 - lower bryozoan limestone)					62.5	66	59	9	.jpg	M.Bazzi
Adolfssen & Ward 2015	Figure 3F1	Squaliodalatias-sp_Adolfssen-&-Ward-2015_3F1	x			MGUH 29833	labial	lateroposterior	lateral	Selachimorpha	Squalomorphii	Squaliformes	Dalatiidae	Squaliodalatias	Squaliodalatias sp.	European epicontinental basins	Europe	Denmark	Stevns Kridtbrud, Kulstirenden and Faxe kalkbrud	Cerithium Limestone Member; Rødvig Formation	Cenozoic	Paleogene	Paleocene	early	Danian		DanSelCombined	x		C	Scale bar = 1 mm; Early Paleocene; (Ce)	x				62.5	66	59	9	.jpg	M.Bazzi
Adolfssen & Ward 2015	Figure 3F2	Squaliodalatias-sp_Adolfssen-&-Ward-2015_3F2		x		MGUH 29833	lingual	lateroposterior	lateral	Selachimorpha	Squalomorphii	Squaliformes	Dalatiidae	Squaliodalatias	Squaliodalatias sp.	European epicontinental basins	Europe	Denmark	Stevns Kridtbrud, Kulstirenden and Faxe kalkbrud	Cerithium Limestone Member; Rødvig Formation	Cenozoic	Paleogene	Paleocene	early	Danian		DanSelCombined	x		C	Scale bar = 1 mm; Early Paleocene; (Ce)					62.5	66	59	9	.jpg	M.Bazzi
Adolfssen & Ward 2015	Figure 3G1	Centroscymnus-praecursor_Adolfssen-&-Ward-2015_3G1	x		lower	MGUH 29834	labial			Selachimorpha	Squalomorphii	Squaliformes	Somniosidae	Centroscymnus	Centroscymnus praecursor	European epicontinental basins	Europe	Denmark	Stevns Kridtbrud, Kulstirenden and Faxe kalkbrud	Cerithium Limestone Member; Rødvig Formation	Cenozoic	Paleogene	Paleocene	early	Danian		DanSelCombined	x		C	Scale bar = 0.5 mm; Early Paleocene; (Ce)	x				62.5	66	59	9	.jpg	M.Bazzi
Adolfssen & Ward 2015	Figure 3G2	Centroscymnus-praecursor_Adolfssen-&-Ward-2015_3G2		x	lower	MGUH 29834	lingual			Selachimorpha	Squalomorphii	Squaliformes	Somniosidae	Centroscymnus	Centroscymnus praecursor	European epicontinental basins	Europe	Denmark	Stevns Kridtbrud, Kulstirenden and Faxe kalkbrud	Cerithium Limestone Member; Rødvig Formation	Cenozoic	Paleogene	Paleocene	early	Danian		DanSelCombined	x		C	Scale bar = 0.5 mm; Early Paleocene; (Ce)					62.5	66	59	9	.jpg	M.Bazzi
Adolfssen & Ward 2015	Figure 3H1	Centroscymnus-praecursor_Adolfssen-&-Ward-2015_3H1	x		lower	MGUH 29835	labial			Selachimorpha	Squalomorphii	Squaliformes	Somniosidae	Centroscymnus	Centroscymnus praecursor	European epicontinental basins	Europe	Denmark	Stevns Kridtbrud, Kulstirenden and Faxe kalkbrud	Cerithium Limestone Member; Rødvig Formation	Cenozoic	Paleogene	Paleocene	early	Danian		DanSelCombined	x		C	Scale bar = 0.5 mm; Early Paleocene; (Ce)	x				62.5	66	59	9	.jpg	M.Bazzi
Adolfssen & Ward 2015	Figure 3H2	Centroscymnus-praecursor_Adolfssen-&-Ward-2015_3H2		x	lower	MGUH 29835	lingual			Selachimorpha	Squalomorphii	Squaliformes	Somniosidae	Centroscymnus	Centroscymnus praecursor	European epicontinental basins	Europe	Denmark	Stevns Kridtbrud, Kulstirenden and Faxe kalkbrud	Cerithium Limestone Member; Rødvig Formation	Cenozoic	Paleogene	Paleocene	early	Danian		DanSelCombined	x		C	Scale bar = 0.5 mm; Early Paleocene; (Ce)					62.5	66	59	9	.jpg	M.Bazzi
Adolfssen & Ward 2015	Figure 3I1	Squatina-sp_Adolfssen-&-Ward-2015_3I1	x			MGUH 29836	labial	lateroposterior	lateral	Selachimorpha	Squalomorphii	Squatiniformes	Squatinidae	Squatina	Squatina sp.	European epicontinental basins	Europe	Denmark	Stevns Kridtbrud, Kulstirenden and Faxe kalkbrud	Cerithium Limestone Member; Rødvig Formation	Cenozoic	Paleogene	Paleocene	early	Danian		DanSelCombined	x		C	Scale bar = 1 mm; Early Paleocene; (Ce)	x				62.5	66	59	9	.jpg	M.Bazzi
Adolfssen & Ward 2015	Figure 3I2	Squatina-sp_Adolfssen-&-Ward-2015_3I2		x		MGUH 29836	lingual	lateroposterior	lateral	Selachimorpha	Squalomorphii	Squatiniformes	Squatinidae	Squatina	Squatina sp.	European epicontinental basins	Europe	Denmark	Stevns Kridtbrud, Kulstirenden and Faxe kalkbrud	Cerithium Limestone Member; Rødvig Formation	Cenozoic	Paleogene	Paleocene	early	Danian		DanSelCombined	x		C	Scale bar = 1 mm; Early Paleocene; (Ce)					62.5	66	59	9	.jpg	M.Bazzi
Adolfssen & Ward 2015	Figure 3J1	Squatina-sp_Adolfssen-&-Ward-2015_3J1	x			MGUH 29837	labial	lateroposterior	lateral	Selachimorpha	Squalomorphii	Squatiniformes	Squatinidae	Squatina	Squatina sp.	European epicontinental basins	Europe	Denmark	Stevns Kridtbrud, Kulstirenden and Faxe kalkbrud	Cerithium Limestone Member; Rødvig Formation	Cenozoic	Paleogene	Paleocene	early	Danian		DanSelCombined	x		C	Scale bar = 1 mm; Early Paleocene; (Ce)	x				62.5	66	59	9	.jpg	M.Bazzi
Adolfssen & Ward 2015	Figure 3J2	Squatina-sp_Adolfssen-&-Ward-2015_3J2		x		MGUH 29837	lingual	lateroposterior	lateral	Selachimorpha	Squalomorphii	Squatiniformes	Squatinidae	Squatina	Squatina sp.	European epicontinental basins	Europe	Denmark	Stevns Kridtbrud, Kulstirenden and Faxe kalkbrud	Cerithium Limestone Member; Rødvig Formation	Cenozoic	Paleogene	Paleocene	early	Danian		DanSelCombined	x		C	Scale bar = 1 mm; Early Paleocene; (Ce)					62.5	66	59	9	.jpg	M.Bazzi
Adolfssen & Ward 2015	Figure 3K1	Parasquatina-cappettai_Adolfssen-&-Ward-2015_3K1	x			MGUH 29838	labial			Selachimorpha	Squalomorphii	Squatiniformes	Squatinidae	Parasquatina	Parasquatina cappettai	European epicontinental basins	Europe	Denmark	Stevns Kridtbrud, Kulstirenden and Faxe kalkbrud	Cerithium Limestone Member; Rødvig Formation	Cenozoic	Paleogene	Paleocene	early	Danian		DanSelCombined	x		C	Scale bar = 0.5 mm; Early Paleocene; (Ce)	x				62.5	66	59	9	.jpg	M.Bazzi
Adolfssen & Ward 2015	Figure 3K2	Parasquatina-cappettai_Adolfssen-&-Ward-2015_3K2		x		MGUH 29838	lingual			Selachimorpha	Squalomorphii	Squatiniformes	Squatinidae	Parasquatina	Parasquatina cappettai	European epicontinental basins	Europe	Denmark	Stevns Kridtbrud, Kulstirenden and Faxe kalkbrud	Cerithium Limestone Member; Rødvig Formation	Cenozoic	Paleogene	Paleocene	early	Danian		DanSelCombined	x		C	Scale bar = 0.5 mm; Early Paleocene; (Ce)					62.5	66	59	9	.jpg	M.Bazzi
Adolfssen & Ward 2015	Figure 4A1	Hemiscyllium-hermani_Adolfssen-&-Ward-2015_4A1	x			MGUH 29839	labial	anterior	anterior	Selachimorpha	Galeomorphii	Orectolobiformes	Hemiscyllidae	Hemiscyllium	Hemiscyllium hermani	European epicontinental basins	Europe	Denmark	Stevns Kridtbrud, Kulstirenden and Faxe kalkbrud	Cerithium Limestone Member; Rødvig Formation	Cenozoic	Paleogene	Paleocene	early	Danian		DanSelCombined	x		C	Scale bar = 0.5 mm; Early Paleocene; (Ce)	x				62.5	66	59	13	.jpg	M.Bazzi
Adolfssen & Ward 2015	Figure 4A2	Hemiscyllium-hermani_Adolfssen-&-Ward-2015_4A2		x		MGUH 29839	lingual	anterior	anterior	Selachimorpha	Galeomorphii	Orectolobiformes	Hemiscyllidae	Hemiscyllium	Hemiscyllium hermani	European epicontinental basins	Europe	Denmark	Stevns Kridtbrud, Kulstirenden and Faxe kalkbrud	Cerithium Limestone Member; Rødvig Formation	Cenozoic	Paleogene	Paleocene	early	Danian		DanSelCombined	x		C	Scale bar = 0.5 mm; Early Paleocene; (Ce)					62.5	66	59	13	.jpg	M.Bazzi
Adolfssen & Ward 2015	Figure 4C1	Hemiscyllium-hermani_Adolfssen-&-Ward-2015_4C1	x			MGUH 29840	labial	lateroposterior	lateral	Selachimorpha	Galeomorphii	Orectolobiformes	Hemiscyllidae	Hemiscyllium	Hemiscyllium hermani	European epicontinental basins	Europe	Denmark	Stevns Kridtbrud, Kulstirenden and Faxe kalkbrud	Korsnæb Member;	Cenozoic	Paleogene	Paleocene	early	Danian		DanSelCombined	x		C	Scale bar = 0.5 mm; Early Paleocene; (Ce)	x				62.5	66	59	13	.jpg	M.Bazzi
Adolfssen & Ward 2015	Figure 4C2	Hemiscyllium-hermani_Adolfssen-&-Ward-2015_4C2		x		MGUH 29840	lingual	lateroposterior	lateral	Selachimorpha	Galeomorphii	Orectolobiformes	Hemiscyllidae	Hemiscyllium	Hemiscyllium hermani	European epicontinental basins	Europe	Denmark	Stevns Kridtbrud, Kulstirenden and Faxe kalkbrud	Korsnæb Member;	Cenozoic	Paleogene	Paleocene	early	Danian		DanSelCombined	x		C	Scale bar = 0.5 mm; Early Paleocene; (Ce)					62.5	66	59	13	.jpg	M.Bazzi
Adolfssen & Ward 2015	Figure 4B1	Hemiscyllium-hermani_Adolfssen-&-Ward-2015_4B1	x			MGUH 29841	labial	anterior	anterior	Selachimorpha	Galeomorphii	Orectolobiformes	Hemiscyllidae	Hemiscyllium	Hemiscyllium hermani	European epicontinental basins	Europe	Denmark	Stevns Kridtbrud, Kulstirenden and Faxe kalkbrud	Cerithium Limestone Member; Rødvig Formation	Cenozoic	Paleogene	Paleocene	early	Danian		DanSelCombined	x		C	Scale bar = 0.5 mm; Early Paleocene; (Br1 - Lower bryozoan limestone)	x				62.5	66	59	13	.jpg	M.Bazzi
Adolfssen & Ward 2015	Figure 4B2	Hemiscyllium-hermani_Adolfssen-&-Ward-2015_4B2		x		MGUH 29841	lingual	anterior	anterior	Selachimorpha	Galeomorphii	Orectolobiformes	Hemiscyllidae	Hemiscyllium	Hemiscyllium hermani	European epicontinental basins	Europe	Denmark	Stevns Kridtbrud, Kulstirenden and Faxe kalkbrud	Cerithium Limestone Member; Rødvig Formation	Cenozoic	Paleogene	Paleocene	early	Danian		DanSelCombined	x		C	Scale bar = 0.5 mm; Early Paleocene; (Br1 - Lower bryozoan limestone)					62.5	66	59	13	.jpg	M.Bazzi
Adolfssen & Ward 2015	Figure 4D1	Hemiscyllium-hermani_Adolfssen-&-Ward-2015_4D1	x			MGUH 29842	labial	lateroposterior	lateral	Selachimorpha	Galeomorphii	Orectolobiformes	Hemiscyllidae	Hemiscyllium	Hemiscyllium hermani	European epicontinental basins	Europe	Denmark	Stevns Kridtbrud, Kulstirenden and Faxe kalkbrud	Korsnæb Member;	Cenozoic	Paleogene	Paleocene	early	Danian		DanSelCombined	x		C	Scale bar = 0.5 mm; Early Paleocene; (Br1 - Lower bryozoan limestone)	x				62.5	66	59	13	.jpg	M.Bazzi
Adolfssen & Ward 2015	Figure 4D2	Hemiscyllium-hermani_Adolfssen-&-Ward-2015_4D2		x		MGUH 29842	lingual	lateroposterior	lateral	Selachimorpha	Galeomorphii	Orectolobiformes	Hemiscyllidae	Hemiscyllium	Hemiscyllium hermani	European epicontinental basins	Europe	Denmark	Stevns Kridtbrud, Kulstirenden and Faxe kalkbrud	Korsnæb Member;	Cenozoic	Paleogene	Paleocene	early	Danian		DanSelCombined	x		C	Scale bar = 0.5 mm; Early Paleocene; (Br1 - Lower bryozoan limestone)					62.5	66	59	13	.jpg	M.Bazzi
Adolfssen & Ward 2015	Figure 4E1	Hemiscyllium-hermani_Adolfssen-&-Ward-2015_4E1	x			MGUH 29843	labial	posterior	posterior	Selachimorpha	Galeomorphii	Orectolobiformes	Hemiscyllidae	Hemiscyllium	Hemiscyllium hermani	European epicontinental basins	Europe	Denmark	Stevns Kridtbrud, Kulstirenden and Faxe kalkbrud	Korsnæb Member;	Cenozoic	Paleogene	Paleocene	early	Danian		DanSelCombined	x		C	Scale bar = 0.5 mm; Early Paleocene; (Br1 - Lower bryozoan limestone)	x				62.5	66	59	13	.jpg	M.Bazzi
Adolfssen & Ward 2015	Figure 4E2	Hemiscyllium-hermani_Adolfssen-&-Ward-2015_4E2		x		MGUH 29843	lingual	posterior	posterior	Selachimorpha	Galeomorphii	Orectolobiformes	Hemiscyllidae	Hemiscyllium	Hemiscyllium hermani	European epicontinental basins	Europe	Denmark	Stevns Kridtbrud, Kulstirenden and Faxe kalkbrud	Korsnæb Member;	Cenozoic	Paleogene	Paleocene	early	Danian		DanSelCombined	x		C	Scale bar = 0.5 mm; Early Paleocene; (Br1 - Lower bryozoan limestone)					62.5	66	59	13	.jpg	M.Bazzi
Adolfssen & Ward 2015	Figure 4F1	Pararhincodon-groessenssi_Adolfssen-&-Ward-2015_4F1	x			MGUH 29844	labial	anterior	anterior	Selachimorpha	Galeomorphii	Orectolobiformes	Parascyllidae	Pararhincodon	Pararhincodon groessenssi	European epicontinental basins	Europe	Denmark	Stevns Kridtbrud, Kulstirenden and Faxe kalkbrud	Cerithium Limestone Member; Rødvig Formation	Cenozoic	Paleogene	Paleocene	early	Danian		DanSelCombined	x		C	Scale bar = 0.5 mm; Early Paleocene; (Ce)	x				62.5	66	59	13	.jpg	M.Bazzi
Adolfssen & Ward 2015	Figure 4F2	Pararhincodon-groessenssi_Adolfssen-&-Ward-2015_4F2		x		MGUH 29844	lingual	anterior	anterior	Selachimorpha	Galeomorphii	Orectolobiformes	Parascyllidae	Pararhincodon	Pararhincodon groessenssi	European epicontinental basins	Europe	Denmark	Stevns Kridtbrud, Kulstirenden and Faxe kalkbrud	Cerithium Limestone Member; Rødvig Formation	Cenozoic	Paleogene	Paleocene	early	Danian		DanSelCombined	x		C	Scale bar = 0.5 mm; Early Paleocene; (Ce)					62.5	66	59	13	.jpg	M.Bazzi
Adolfssen & Ward 2015	Figure 4G1	Pararhincodon-groessenssi_Adolfssen-&-Ward-2015_4G1	x			MGUH 29845	labial	anterior	anterior	Selachimorpha	Galeomorphii	Orectolobiformes	Parascyllidae	Pararhincodon	Pararhincodon groessenssi	European epicontinental basins	Europe	Denmark	Stevns Kridtbrud, Kulstirenden and Faxe kalkbrud	Cerithium Limestone Member; Rødvig Formation	Cenozoic	Paleogene	Paleocene	early	Danian		DanSelCombined	x		C	Scale bar = 0.5 mm; Early Paleocene; (Ce)	x				62.5	66	59	13	.jpg	M.Bazzi
Adolfssen & Ward 2015	Figure 4G2	Pararhincodon-groessenssi_Adolfssen-&-Ward-2015_4G2		x		MGUH 29845	lingual	anterior	anterior	Selachimorpha	Galeomorphii	Orectolobiformes	Parascyllidae	Pararhincodon	Pararhincodon groessenssi	European epicontinental basins	Europe	Denmark	Stevns Kridtbrud, Kulstirenden and Faxe kalkbrud	Cerithium Limestone Member; Rødvig Formation	Cenozoic	Paleogene	Paleocene	early	Danian		DanSelCombined	x		C	Scale bar = 0.5 mm; Early Paleocene; (Ce)					62.5	66	59	13	.jpg	M.Bazzi
Adolfssen & Ward 2015	Figure 5I	Heterodontus-sp_Adolfssen-&-Ward-2015_5I	x			MGUH 298451	labial	anterior	anterior	Selachimorpha	Galeomorphii	Heterodontiformes	Heterodontidae	Heterodontus	Heterodontus sp.	European epicontinental basins	Europe	Denmark	Stevns Kridtbrud, Kulstirenden, Faxe kalkbrud and Terkelskov Kalkværk	Faxe Formation	Cenozoic	Paleogene	Paleocene	middle	Danian		DanSelCombined	x		C	Scale bar = 0.5 mm; Early Paleocene; (Br2 - intermediate bryozoan limestone)	x				62.5	66	59	15	.jpg	M.Bazzi
Adolfssen & Ward 2015	Figure 6K1	Palaeohypotodus-aff-bronni_Adolfssen-&-Ward-2015_6K1	x		lower	MGUH 298457	labial	anterior	anterior	Selachimorpha	Galeomorphii	Lamniformes	Odontaspididae	Palaeohypotodus	Palaeohypotodus aff. bronni	European epicontinental basins	Europe	Denmark	Stevns Kridtbrud, Karlstrup kalkgrav and Faxe kalkbrud	Korsnæb Member;	Cenozoic	Paleogene	Paleocene	early	Danian		DanSelCombined	x		C	Scale bar = 10 mm; Early Paleocene; (Br1 - lower bryozoan limestone)	x				62.5	66	59	17	.jpg	M.Bazzi
Adolfssen & Ward 2015	Figure 6K2	Palaeohypotodus-aff-bronni_Adolfssen-&-Ward-2015_6K2		x	lower	MGUH 298457	lingual	anterior	anterior	Selachimorpha	Galeomorphii	Lamniformes	Odontaspididae	Palaeohypotodus	Palaeohypotodus aff. bronni	European epicontinental basins	Europe	Denmark	Stevns Kridtbrud, Karlstrup kalkgrav and Faxe kalkbrud	Korsnæb Member;	Cenozoic	Paleogene	Paleocene	early	Danian		DanSelCombined	x		C	Scale bar = 10 mm; Early Paleocene; (Br1 - lower bryozoan limestone)					62.5	66	59	17	.jpg	M.Bazzi
Adolfssen & Ward 2015	Figure 4H1	Pararhincodon-groessenssi_Adolfssen-&-Ward-2015_4H1	x			MGUH 29846	labial	lateroposterior	lateral	Selachimorpha	Galeomorphii	Orectolobiformes	Parascyllidae	Pararhincodon	Pararhincodon groessenssi	European epicontinental basins	Europe	Denmark	Stevns Kridtbrud, Kulstirenden and Faxe kalkbrud	Cerithium Limestone Member; Rødvig Formation	Cenozoic	Paleogene	Paleocene	early	Danian		DanSelCombined	x		C	Scale bar = 0.5 mm; Early Paleocene; (Ce)	x				62.5	66	59	13	.jpg	M.Bazzi
Adolfssen & Ward 2015	Figure 4H2	Pararhincodon-groessenssi_Adolfssen-&-Ward-2015_4H2		x		MGUH 29846	lingual	lateroposterior	lateral	Selachimorpha	Galeomorphii	Orectolobiformes	Parascyllidae	Pararhincodon	Pararhincodon groessenssi	European epicontinental basins	Europe	Denmark	Stevns Kridtbrud, Kulstirenden and Faxe kalkbrud	Cerithium Limestone Member; Rødvig Formation	Cenozoic	Paleogene	Paleocene	early	Danian		DanSelCombined	x		C	Scale bar = 0.5 mm; Early Paleocene; (Ce)					62.5	66	59	13	.jpg	M.Bazzi
Adolfssen & Ward 2015	Figure 4I1	Pararhincodon-sp_Adolfssen-&-Ward-2015_4I1				MGUH 29847	labial	anterior	anterior	Selachimorpha	Galeomorphii	Orectolobiformes	Parascyllidae	Pararhincodon	Pararhincodon sp.	European epicontinental basins	Europe	Denmark	Stevns Kridtbrud, Kulstirenden and Faxe kalkbrud	Korsnæb Member;	Cenozoic	Paleogene	Paleocene	early	Danian		DanSelCombined	x		C	Scale bar = 0.5 mm; Early Paleocene; (Br1 - lower bryozoan limestone)					62.5	66	59	13	.jpg	M.Bazzi
Adolfssen & Ward 2015	Figure 4I2	Pararhincodon-sp_Adolfssen-&-Ward-2015_4I2				MGUH 29847	lingual	anterior	anterior	Selachimorpha	Galeomorphii	Orectolobiformes	Parascyllidae	Pararhincodon	Pararhincodon sp.	European epicontinental basins	Europe	Denmark	Stevns Kridtbrud, Kulstirenden and Faxe kalkbrud	Korsnæb Member;	Cenozoic	Paleogene	Paleocene	early	Danian		DanSelCombined	x		C	Scale bar = 0.5 mm; Early Paleocene; (Br1 - lower bryozoan limestone)					62.5	66	59	13	.jpg	M.Bazzi
Adolfssen & Ward 2015	Figure 5F1	Heterodontus-rugosus_Adolfssen-&-Ward-2015_5F1	x			MGUH 29848	labial	anterior	anterior	Selachimorpha	Galeomorphii	Heterodontiformes	Heterodontidae	Heterodontus	Heterodontus rugosus	European epicontinental basins	Europe	Denmark	Stevns Kridtbrud, Kulstirenden, Faxe kalkbrud and Terkelskov Kalkværk	Cerithium Limestone Member; Rødvig Formation	Cenozoic	Paleogene	Paleocene	early	Danian		DanSelCombined	x		C	Scale bar = 0.5 mm; Early Paleocene; (Ce)	x				62.5	66	59	15	.jpg	M.Bazzi
Adolfssen & Ward 2015	Figure 5F2	Heterodontus-rugosus_Adolfssen-&-Ward-2015_5F2		x		MGUH 29848	lingual	anterior	anterior	Selachimorpha	Galeomorphii	Heterodontiformes	Heterodontidae	Heterodontus	Heterodontus rugosus	European epicontinental basins	Europe	Denmark	Stevns Kridtbrud, Kulstirenden, Faxe kalkbrud and Terkelskov Kalkværk	Cerithium Limestone Member; Rødvig Formation	Cenozoic	Paleogene	Paleocene	early	Danian		DanSelCombined	x		C	Scale bar = 0.5 mm; Early Paleocene; (Ce)					62.5	66	59	15	.jpg	M.Bazzi
Adolfssen & Ward 2015	Figure 6A	Carcharias-aff-gracilis_Adolfssen-&-Ward-2015_6A				MGUH 29852	labial	anterior	anterior	Selachimorpha	Galeomorphii	Lamniformes	Carchariidae	Carcharias	Carcharias aff. gracilis	European epicontinental basins	Europe	Denmark	Stevns Kridtbrud, Karlstrup kalkgrav and Faxe kalkbrud	Cerithium Limestone Member; Rødvig Formation	Cenozoic	Paleogene	Paleocene	early	Danian		DanSelCombined			IC	Scale bar = 2 mm; Early Paleocene; (Ce)					62.5	66	59	17	.jpg	M.Bazzi
Adolfssen & Ward 2015	Figure 6B1	Carcharias-aff-gracilis_Adolfssen-&-Ward-2015_6B1	x			MGUH 29853	labial	anterior	anterior	Selachimorpha	Galeomorphii	Lamniformes	Carchariidae	Carcharias	Carcharias aff. gracilis	European epicontinental basins	Europe	Denmark	Stevns Kridtbrud, Karlstrup kalkgrav and Faxe kalkbrud	Cerithium Limestone Member; Rødvig Formation	Cenozoic	Paleogene	Paleocene	early	Danian		DanSelCombined	x		C	Scale bar = 3 mm; Early Paleocene; (Ce)	x				62.5	66	59	17	.jpg	M.Bazzi
Adolfssen & Ward 2015	Figure 6B2	Carcharias-aff-gracilis_Adolfssen-&-Ward-2015_6B2		x		MGUH 29853	lingual	anterior	anterior	Selachimorpha	Galeomorphii	Lamniformes	Carchariidae	Carcharias	Carcharias aff. gracilis	European epicontinental basins	Europe	Denmark	Stevns Kridtbrud, Karlstrup kalkgrav and Faxe kalkbrud	Cerithium Limestone Member; Rødvig Formation	Cenozoic	Paleogene	Paleocene	early	Danian		DanSelCombined	x		C	Scale bar = 3 mm; Early Paleocene; (Ce)					62.5	66	59	17	.jpg	M.Bazzi
Adolfssen & Ward 2015	Figure 6C1	Carcharias-aff-gracilis_Adolfssen-&-Ward-2015_6C1	x			MGUH 29854	labial	anterior	anterior	Selachimorpha	Galeomorphii	Lamniformes	Carchariidae	Carcharias	Carcharias aff. gracilis	European epicontinental basins	Europe	Denmark	Stevns Kridtbrud, Karlstrup kalkgrav and Faxe kalkbrud	Cerithium Limestone Member; Rødvig Formation	Cenozoic	Paleogene	Paleocene	early	Danian		DanSelCombined	x		C	Scale bar = 2 mm; Early Paleocene; (Ce)	x				62.5	66	59	17	.jpg	M.Bazzi
Adolfssen & Ward 2015	Figure 6C2	Carcharias-aff-gracilis_Adolfssen-&-Ward-2015_6C2		x		MGUH 29854	lingual	anterior	anterior	Selachimorpha	Galeomorphii	Lamniformes	Carchariidae	Carcharias	Carcharias aff. gracilis	European epicontinental basins	Europe	Denmark	Stevns Kridtbrud, Karlstrup kalkgrav and Faxe kalkbrud	Cerithium Limestone Member; Rødvig Formation	Cenozoic	Paleogene	Paleocene	early	Danian		DanSelCombined	x		C	Scale bar = 2 mm; Early Paleocene; (Ce)					62.5	66	59	17	.jpg	M.Bazzi
Adolfssen & Ward 2015	Figure 6J1	Palaeohypotodus-aff-bronni_Adolfssen-&-Ward-2015_6J1	x			MGUH 29855	labial	anterior	anterior	Selachimorpha	Galeomorphii	Lamniformes	Odontaspididae	Palaeohypotodus	Palaeohypotodus aff. bronni	European epicontinental basins	Europe	Denmark	Stevns Kridtbrud, Karlstrup kalkgrav and Faxe kalkbrud	Cerithium Limestone Member; Rødvig Formation	Cenozoic	Paleogene	Paleocene	early	Danian		DanSelCombined	x		C	Scale bar = 10 mm; Early Paleocene; (Ce)	x				62.5	66	59	17	.jpg	M.Bazzi
Adolfssen & Ward 2015	Figure 6J2	Palaeohypotodus-aff-bronni_Adolfssen-&-Ward-2015_6J2		x		MGUH 29855	lingual	anterior	anterior	Selachimorpha	Galeomorphii	Lamniformes	Odontaspididae	Palaeohypotodus	Palaeohypotodus aff. bronni	European epicontinental basins	Europe	Denmark	Stevns Kridtbrud, Karlstrup kalkgrav and Faxe kalkbrud	Cerithium Limestone Member; Rødvig Formation	Cenozoic	Paleogene	Paleocene	early	Danian		DanSelCombined	x		C	Scale bar = 10 mm; Early Paleocene; (Ce)					62.5	66	59	17	.jpg	M.Bazzi
Adolfssen & Ward 2015	Figure 6L1	Odontaspis-speyeri_Adolfssen-&-Ward-2015_6L1				MGUH 29856	labial	posterior	posterior	Selachimorpha	Galeomorphii	Lamniformes	Odontaspididae	Odontaspis	Odontaspis speyeri	European epicontinental basins	Europe	Denmark	Stevns Kridtbrud, Karlstrup kalkgrav and Faxe kalkbrud	Cerithium Limestone Member; Rødvig Formation	Cenozoic	Paleogene	Paleocene	early	Danian		DanSelCombined			IC	Scale bar = 1 mm; Early Paleocene; (Ce)					62.5	66	59	17	.jpg	M.Bazzi
Adolfssen & Ward 2015	Figure 6L2	Odontaspis-speyeri_Adolfssen-&-Ward-2015_6L2				MGUH 29856	lingual	posterior	posterior	Selachimorpha	Galeomorphii	Lamniformes	Odontaspididae	Odontaspis	Odontaspis speyeri	European epicontinental basins	Europe	Denmark	Stevns Kridtbrud, Karlstrup kalkgrav and Faxe kalkbrud	Cerithium Limestone Member; Rødvig Formation	Cenozoic	Paleogene	Paleocene	early	Danian		DanSelCombined			IC	Scale bar = 1 mm; Early Paleocene; (Ce)					62.5	66	59	17	.jpg	M.Bazzi
Adolfssen & Ward 2015	Figure 7D1	Cretalamna-appendiculata_Adolfssen-&-Ward-2015_7D1				MGUH 29858	labial	anterior	anterior	Selachimorpha	Galeomorphii	Lamniformes	Otodontidae	Cretalamna	Cretalamna appendiculata	European epicontinental basins	Europe	Denmark	Stevns Kridtbrud and Faxe kalkbrud	Cerithium Limestone Member; Rødvig Formation	Cenozoic	Paleogene	Paleocene	early	Danian		DanSelCombined			IC	Scale bar = 10 mm; Early Paleocene; (Ce)					62.5	66	59	19	.jpg	M.Bazzi
Adolfssen & Ward 2015	Figure 7D2	Cretalamna-appendiculata_Adolfssen-&-Ward-2015_7D2				MGUH 29858	lingual	anterior	anterior	Selachimorpha	Galeomorphii	Lamniformes	Otodontidae	Cretalamna	Cretalamna appendiculata	European epicontinental basins	Europe	Denmark	Stevns Kridtbrud and Faxe kalkbrud	Cerithium Limestone Member; Rødvig Formation	Cenozoic	Paleogene	Paleocene	early	Danian		DanSelCombined			IC	Scale bar = 10 mm; Early Paleocene; (Ce)					62.5	66	59	19	.jpg	M.Bazzi
Adolfssen & Ward 2015	Figure 7F	Cretalamna-appendiculata_Adolfssen-&-Ward-2015_7F	x		lower	MGUH 29859	labial	lateroposterior	lateral	Selachimorpha	Galeomorphii	Lamniformes	Otodontidae	Cretalamna	Cretalamna appendiculata	European epicontinental basins	Europe	Denmark	Stevns Kridtbrud and Faxe kalkbrud	Faxe Formation	Cenozoic	Paleogene	Paleocene	middle	Danian		DanSelCombined	x		C	Scale bar = 10 mm; Early Paleocene; (Br2 - intermediate bryozoan limestone)	x				62.5	66	59	19	.jpg	M.Bazzi
Adolfssen & Ward 2015	Figure 7H1	Cretalamna-appendiculata_Adolfssen-&-Ward-2015_7H1	x		lower	MGUH 29860	labial	lateroposterior	lateral	Selachimorpha	Galeomorphii	Lamniformes	Otodontidae	Cretalamna	Cretalamna appendiculata	European epicontinental basins	Europe	Denmark	Stevns Kridtbrud and Faxe kalkbrud	Faxe Formation	Cenozoic	Paleogene	Paleocene	middle	Danian		DanSelCombined	x		C	Scale bar = 10 mm; Early Paleocene; (Br2 - intermediate bryozoan limestone)	x				62.5	66	59	19	.jpg	M.Bazzi
Adolfssen & Ward 2015	Figure 7H2	Cretalamna-appendiculata_Adolfssen-&-Ward-2015_7H2		x	lower	MGUH 29860	lingual	lateroposterior	lateral	Selachimorpha	Galeomorphii	Lamniformes	Otodontidae	Cretalamna	Cretalamna appendiculata	European epicontinental basins	Europe	Denmark	Stevns Kridtbrud and Faxe kalkbrud	Faxe Formation	Cenozoic	Paleogene	Paleocene	middle	Danian		DanSelCombined	x		C	Scale bar = 10 mm; Early Paleocene; (Br2 - intermediate bryozoan limestone)					62.5	66	59	19	.jpg	M.Bazzi
Adolfssen & Ward 2015	Figure 8A1	Scyliorhinus-elongatus_Adolfssen-&-Ward-2015_8A1	x			MGUH 29861	labial	anterior	anterior	Selachimorpha	Galeomorphii	Carcharhiniformes	Scyliorhinidae	Scyliorhinus	“Scyliorhinus” elongatus	European epicontinental basins	Europe	Denmark	Stevns Kridtbrud and Kulstirenden	Cerithium Limestone Member; Rødvig Formation	Cenozoic	Paleogene	Paleocene	early	Danian		DanSelCombined	x		C	Scale bar = 1 mm; Early Paleocene; (Ce)	x				62.5	66	59	22	.jpg	M.Bazzi
Adolfssen & Ward 2015	Figure 8A2	Scyliorhinus-elongatus_Adolfssen-&-Ward-2015_8A2		x		MGUH 29861	lingual	anterior	anterior	Selachimorpha	Galeomorphii	Carcharhiniformes	Scyliorhinidae	Scyliorhinus	“Scyliorhinus” elongatus	European epicontinental basins	Europe	Denmark	Stevns Kridtbrud and Kulstirenden	Cerithium Limestone Member; Rødvig Formation	Cenozoic	Paleogene	Paleocene	early	Danian		DanSelCombined	x		C	Scale bar = 1 mm; Early Paleocene; (Ce)					62.5	66	59	22	.jpg	M.Bazzi
Adolfssen & Ward 2015	Figure 8B1	Scyliorhinus-elongatus_Adolfssen-&-Ward-2015_8B1	x			MGUH 29862	labial	anterior	anterior	Selachimorpha	Galeomorphii	Carcharhiniformes	Scyliorhinidae	Scyliorhinus	“Scyliorhinus” elongatus	European epicontinental basins	Europe	Denmark	Stevns Kridtbrud and Kulstirenden	Cerithium Limestone Member; Rødvig Formation	Cenozoic	Paleogene	Paleocene	early	Danian		DanSelCombined	x		C	Scale bar = 0.5 mm; Early Paleocene; (Ce)	x				62.5	66	59	22	.jpg	M.Bazzi
Adolfssen & Ward 2015	Figure 8B2	Scyliorhinus-elongatus_Adolfssen-&-Ward-2015_8B2		x		MGUH 29862	lingual	anterior	anterior	Selachimorpha	Galeomorphii	Carcharhiniformes	Scyliorhinidae	Scyliorhinus	“Scyliorhinus” elongatus	European epicontinental basins	Europe	Denmark	Stevns Kridtbrud and Kulstirenden	Cerithium Limestone Member; Rødvig Formation	Cenozoic	Paleogene	Paleocene	early	Danian		DanSelCombined	x		C	Scale bar = 0.5 mm; Early Paleocene; (Ce)					62.5	66	59	22	.jpg	M.Bazzi
Adolfssen & Ward 2015	Figure 8C1	Scyliorhinus-elongatus_Adolfssen-&-Ward-2015_8C1	x			MGUH 29863	labial	lateroposterior	lateral	Selachimorpha	Galeomorphii	Carcharhiniformes	Scyliorhinidae	Scyliorhinus	“Scyliorhinus” elongatus	European epicontinental basins	Europe	Denmark	Stevns Kridtbrud and Kulstirenden	Cerithium Limestone Member; Rødvig Formation	Cenozoic	Paleogene	Paleocene	early	Danian		DanSelCombined	x		C	Scale bar = 1 mm; Early Paleocene; (Ce)	x				62.5	66	59	22	.jpg	M.Bazzi
Adolfssen & Ward 2015	Figure 8C2	Scyliorhinus-elongatus_Adolfssen-&-Ward-2015_8C2		x		MGUH 29863	lingual	lateroposterior	lateral	Selachimorpha	Galeomorphii	Carcharhiniformes	Scyliorhinidae	Scyliorhinus	“Scyliorhinus” elongatus	European epicontinental basins	Europe	Denmark	Stevns Kridtbrud and Kulstirenden	Cerithium Limestone Member; Rødvig Formation	Cenozoic	Paleogene	Paleocene	early	Danian		DanSelCombined	x		C	Scale bar = 1 mm; Early Paleocene; (Ce)					62.5	66	59	22	.jpg	M.Bazzi
Adolfssen & Ward 2015	Figure 8D1	Scyliorhinus-elongatus_Adolfssen-&-Ward-2015_8D1				MGUH 29864	labial	lateroposterior	lateral	Selachimorpha	Galeomorphii	Carcharhiniformes	Scyliorhinidae	Scyliorhinus	“Scyliorhinus” elongatus	European epicontinental basins	Europe	Denmark	Stevns Kridtbrud and Kulstirenden	Cerithium Limestone Member; Rødvig Formation	Cenozoic	Paleogene	Paleocene	early	Danian		DanSelCombined			IC	Scale bar = 1 mm; Early Paleocene; (Ce)					62.5	66	59	22	.jpg	M.Bazzi
Adolfssen & Ward 2015	Figure 8D2	Scyliorhinus-elongatus_Adolfssen-&-Ward-2015_8D2				MGUH 29864	lingual	lateroposterior	lateral	Selachimorpha	Galeomorphii	Carcharhiniformes	Scyliorhinidae	Scyliorhinus	“Scyliorhinus” elongatus	European epicontinental basins	Europe	Denmark	Stevns Kridtbrud and Kulstirenden	Cerithium Limestone Member; Rødvig Formation	Cenozoic	Paleogene	Paleocene	early	Danian		DanSelCombined			IC	Scale bar = 1 mm; Early Paleocene; (Ce)					62.5	66	59	22	.jpg	M.Bazzi
Adolfssen & Ward 2015	Figure 8E1	Scyliorhinus-elongatus_Adolfssen-&-Ward-2015_8E1				MGUH 29865	labial	lateroposterior	lateral	Selachimorpha	Galeomorphii	Carcharhiniformes	Scyliorhinidae	Scyliorhinus	“Scyliorhinus” elongatus	European epicontinental basins	Europe	Denmark	Stevns Kridtbrud and Kulstirenden	Cerithium Limestone Member; Rødvig Formation	Cenozoic	Paleogene	Paleocene	early	Danian		DanSelCombined			IC	Scale bar = 0.5 mm; Early Paleocene; (Ce)					62.5	66	59	22	.jpg	M.Bazzi
Adolfssen & Ward 2015	Figure 8E2	Scyliorhinus-elongatus_Adolfssen-&-Ward-2015_8E2				MGUH 29865	lingual	lateroposterior	lateral	Selachimorpha	Galeomorphii	Carcharhiniformes	Scyliorhinidae	Scyliorhinus	“Scyliorhinus” elongatus	European epicontinental basins	Europe	Denmark	Stevns Kridtbrud and Kulstirenden	Cerithium Limestone Member; Rødvig Formation	Cenozoic	Paleogene	Paleocene	early	Danian		DanSelCombined			IC	Scale bar = 0.5 mm; Early Paleocene; (Ce)					62.5	66	59	22	.jpg	M.Bazzi
Adolfssen & Ward 2015	Figure 8F1	Scyliorhinus-elongatus_Adolfssen-&-Ward-2015_8F1	x			MGUH 29866	labial	posterior	posterior	Selachimorpha	Galeomorphii	Carcharhiniformes	Scyliorhinidae	Scyliorhinus	“Scyliorhinus” elongatus	European epicontinental basins	Europe	Denmark	Stevns Kridtbrud and Kulstirenden	Cerithium Limestone Member; Rødvig Formation	Cenozoic	Paleogene	Paleocene	early	Danian		DanSelCombined	x		C	Scale bar = 0.5 mm; Early Paleocene; (Ce)	x				62.5	66	59	22	.jpg	M.Bazzi
Adolfssen & Ward 2015	Figure 8F2	Scyliorhinus-elongatus_Adolfssen-&-Ward-2015_8F2		x		MGUH 29866	lingual	posterior	posterior	Selachimorpha	Galeomorphii	Carcharhiniformes	Scyliorhinidae	Scyliorhinus	“Scyliorhinus” elongatus	European epicontinental basins	Europe	Denmark	Stevns Kridtbrud and Kulstirenden	Cerithium Limestone Member; Rødvig Formation	Cenozoic	Paleogene	Paleocene	early	Danian		DanSelCombined	x		C	Scale bar = 0.5 mm; Early Paleocene; (Ce)					62.5	66	59	22	.jpg	M.Bazzi
Adolfssen & Ward 2015	Figure 8G1	Scyliorhinus-biddlei_Adolfssen-&-Ward-2015_8G1	x			MGUH 29867	labial	anterior	anterior	Selachimorpha	Galeomorphii	Carcharhiniformes	Scyliorhinidae	Scyliorhinus	“Scyliorhinus“ biddlei	European epicontinental basins	Europe	Denmark	Stevns Kridtbrud and Kulstirenden	Cerithium Limestone Member; Rødvig Formation	Cenozoic	Paleogene	Paleocene	early	Danian		DanSelCombined	x		C	Scale bar = 0.5 mm; Early Paleocene; (Ce)	x				62.5	66	59	22	.jpg	M.Bazzi
Adolfssen & Ward 2015	Figure 8G2	Scyliorhinus-biddlei_Adolfssen-&-Ward-2015_8G2		x		MGUH 29867	lingual	anterior	anterior	Selachimorpha	Galeomorphii	Carcharhiniformes	Scyliorhinidae	Scyliorhinus	“Scyliorhinus“ biddlei	European epicontinental basins	Europe	Denmark	Stevns Kridtbrud and Kulstirenden	Cerithium Limestone Member; Rødvig Formation	Cenozoic	Paleogene	Paleocene	early	Danian		DanSelCombined	x		C	Scale bar = 0.5 mm; Early Paleocene; (Ce)					62.5	66	59	22	.jpg	M.Bazzi
Adolfssen & Ward 2015	Figure 8H1	Scyliorhinus-biddlei_Adolfssen-&-Ward-2015_8H1	x			MGUH 29868	labial	lateroposterior	lateral	Selachimorpha	Galeomorphii	Carcharhiniformes	Scyliorhinidae	Scyliorhinus	“Scyliorhinus“ biddlei	European epicontinental basins	Europe	Denmark	Stevns Kridtbrud and Kulstirenden	Cerithium Limestone Member; Rødvig Formation	Cenozoic	Paleogene	Paleocene	early	Danian		DanSelCombined	x		C	Scale bar = 0.5 mm; Early Paleocene; (Ce)	x				62.5	66	59	22	.jpg	M.Bazzi
Adolfssen & Ward 2015	Figure 8H2	Scyliorhinus-biddlei_Adolfssen-&-Ward-2015_8H2		x		MGUH 29868	lingual	lateroposterior	lateral	Selachimorpha	Galeomorphii	Carcharhiniformes	Scyliorhinidae	Scyliorhinus	“Scyliorhinus“ biddlei	European epicontinental basins	Europe	Denmark	Stevns Kridtbrud and Kulstirenden	Cerithium Limestone Member; Rødvig Formation	Cenozoic	Paleogene	Paleocene	early	Danian		DanSelCombined	x		C	Scale bar = 0.5 mm; Early Paleocene; (Ce)					62.5	66	59	22	.jpg	M.Bazzi
Adolfssen & Ward 2015	Figure 8I1	Scyliorhinus-biddlei_Adolfssen-&-Ward-2015_8I1	x			MGUH 29869	labial	lateroposterior	lateral	Selachimorpha	Galeomorphii	Carcharhiniformes	Scyliorhinidae	Scyliorhinus	“Scyliorhinus“ biddlei	European epicontinental basins	Europe	Denmark	Stevns Kridtbrud and Kulstirenden	Korsnæb Member;	Cenozoic	Paleogene	Paleocene	early	Danian		DanSelCombined	x		C	Scale bar = 0.5 mm; Early Paleocene; (Br1 - lower bryozoan limestone)	x				62.5	66	59	22	.jpg	M.Bazzi
Adolfssen & Ward 2015	Figure 8I2	Scyliorhinus-biddlei_Adolfssen-&-Ward-2015_8I2		x		MGUH 29869	lingual	lateroposterior	lateral	Selachimorpha	Galeomorphii	Carcharhiniformes	Scyliorhinidae	Scyliorhinus	“Scyliorhinus“ biddlei	European epicontinental basins	Europe	Denmark	Stevns Kridtbrud and Kulstirenden	Korsnæb Member;	Cenozoic	Paleogene	Paleocene	early	Danian		DanSelCombined	x		C	Scale bar = 0.5 mm; Early Paleocene; (Br1 - lower bryozoan limestone)					62.5	66	59	22	.jpg	M.Bazzi
Adolfssen & Ward 2015	Figure 8J1	Crassescyliorhinus-germanicus_Adolfssen-&-Ward-2015_8J1	x			MGUH 29870	labial	lateroposterior	lateral	Selachimorpha	Galeomorphii	Carcharhiniformes	Scyliorhinidae	Crassescyliorhinus	Crassescyliorhinus germanicus	European epicontinental basins	Europe	Denmark	Stevns Kridtbrud and Kulstirenden	Cerithium Limestone Member; Rødvig Formation	Cenozoic	Paleogene	Paleocene	early	Danian		DanSelCombined	x		C	Scale bar = 0.5 mm; Early Paleocene; (Ce)	x				62.5	66	59	22	.jpg	M.Bazzi
Adolfssen & Ward 2015	Figure 8J2	Crassescyliorhinus-germanicus_Adolfssen-&-Ward-2015_8J2		x		MGUH 29870	lingual	lateroposterior	lateral	Selachimorpha	Galeomorphii	Carcharhiniformes	Scyliorhinidae	Crassescyliorhinus	Crassescyliorhinus germanicus	European epicontinental basins	Europe	Denmark	Stevns Kridtbrud and Kulstirenden	Cerithium Limestone Member; Rødvig Formation	Cenozoic	Paleogene	Paleocene	early	Danian		DanSelCombined	x		C	Scale bar = 0.5 mm; Early Paleocene; (Ce)					62.5	66	59	22	.jpg	M.Bazzi
Adolfssen & Ward 2015	Figure 8K1	Crassescyliorhinus-germanicus_Adolfssen-&-Ward-2015_8K1	x			MGUH 29871	labial	anterior	anterior	Selachimorpha	Galeomorphii	Carcharhiniformes	Scyliorhinidae	Crassescyliorhinus	Crassescyliorhinus germanicus	European epicontinental basins	Europe	Denmark	Stevns Kridtbrud and Kulstirenden	Korsnæb Member;	Cenozoic	Paleogene	Paleocene	early	Danian		DanSelCombined	x		C	Scale bar = 0.5 mm; Early Paleocene; (Br1 - lower bryozoan limestone)	x				62.5	66	59	22	.jpg	M.Bazzi
Adolfssen & Ward 2015	Figure 8K2	Crassescyliorhinus-germanicus_Adolfssen-&-Ward-2015_8K2		x		MGUH 29871	lingual	anterior	anterior	Selachimorpha	Galeomorphii	Carcharhiniformes	Scyliorhinidae	Crassescyliorhinus	Crassescyliorhinus germanicus	European epicontinental basins	Europe	Denmark	Stevns Kridtbrud and Kulstirenden	Korsnæb Member;	Cenozoic	Paleogene	Paleocene	early	Danian		DanSelCombined	x		C	Scale bar = 0.5 mm; Early Paleocene; (Br1 - lower bryozoan limestone)					62.5	66	59	22	.jpg	M.Bazzi
Adolfssen & Ward 2015	Figure 9A1	Palaeogaleus-aff-faujasi_Adolfssen-&-Ward-2015_9A1	x			MGUH 29872	labial	anterior	anterior	Selachimorpha	Galeomorphii	Carcharhiniformes	Triakidae	Palaeogaleus	Palaeogaleus aff. faujasi	European epicontinental basins	Europe	Denmark	Stevns Kridtbrud and Kulstirenden and Faxe kalkbrud	Cerithium Limestone Member; Rødvig Formation	Cenozoic	Paleogene	Paleocene	early	Danian		DanSelCombined	x		C	Scale bar = 0.5 mm; Early Paleocene; (Ce)	x				62.5	66	59	23	.jpg	M.Bazzi
Adolfssen & Ward 2015	Figure 9A2	Palaeogaleus-aff-faujasi_Adolfssen-&-Ward-2015_9A2		x		MGUH 29872	lingual	anterior	anterior	Selachimorpha	Galeomorphii	Carcharhiniformes	Triakidae	Palaeogaleus	Palaeogaleus aff. faujasi	European epicontinental basins	Europe	Denmark	Stevns Kridtbrud and Kulstirenden and Faxe kalkbrud	Cerithium Limestone Member; Rødvig Formation	Cenozoic	Paleogene	Paleocene	early	Danian		DanSelCombined	x		C	Scale bar = 0.5 mm; Early Paleocene; (Ce)					62.5	66	59	23	.jpg	M.Bazzi
Adolfssen & Ward 2015	Figure 9B1	Palaeogaleus-aff-faujasi_Adolfssen-&-Ward-2015_9B1	x			MGUH 29873	labial	lateroposterior	lateral	Selachimorpha	Galeomorphii	Carcharhiniformes	Triakidae	Palaeogaleus	Palaeogaleus aff. faujasi	European epicontinental basins	Europe	Denmark	Stevns Kridtbrud and Kulstirenden and Faxe kalkbrud	Cerithium Limestone Member; Rødvig Formation	Cenozoic	Paleogene	Paleocene	early	Danian		DanSelCombined	x		C	Scale bar = 0.5 mm; Early Paleocene; (Ce)	x				62.5	66	59	23	.jpg	M.Bazzi
Adolfssen & Ward 2015	Figure 9B2	Palaeogaleus-aff-faujasi_Adolfssen-&-Ward-2015_9B2		x		MGUH 29873	lingual	lateroposterior	lateral	Selachimorpha	Galeomorphii	Carcharhiniformes	Triakidae	Palaeogaleus	Palaeogaleus aff. faujasi	European epicontinental basins	Europe	Denmark	Stevns Kridtbrud and Kulstirenden and Faxe kalkbrud	Cerithium Limestone Member; Rødvig Formation	Cenozoic	Paleogene	Paleocene	early	Danian		DanSelCombined	x		C	Scale bar = 0.5 mm; Early Paleocene; (Ce)					62.5	66	59	23	.jpg	M.Bazzi
Adolfssen & Ward 2015	Figure 9E1	Palaeogaleus-aff-faujasi_Adolfssen-&-Ward-2015_9E1	x			MGUH 29876	labial	anterior	anterior	Selachimorpha	Galeomorphii	Carcharhiniformes	Triakidae	Palaeogaleus	Palaeogaleus aff. faujasi	European epicontinental basins	Europe	Denmark	Stevns Kridtbrud and Kulstirenden and Faxe kalkbrud	Korsnæb Member;	Cenozoic	Paleogene	Paleocene	early	Danian		DanSelCombined	x		C	Scale bar = 1 mm; Early Paleocene; (Br1 - lower bryozoan limestone)	x				62.5	66	59	23	.jpg	M.Bazzi
Adolfssen & Ward 2015	Figure 9E2	Palaeogaleus-aff-faujasi_Adolfssen-&-Ward-2015_9E2		x		MGUH 29876	lingual	anterior	anterior	Selachimorpha	Galeomorphii	Carcharhiniformes	Triakidae	Palaeogaleus	Palaeogaleus aff. faujasi	European epicontinental basins	Europe	Denmark	Stevns Kridtbrud and Kulstirenden and Faxe kalkbrud	Korsnæb Member;	Cenozoic	Paleogene	Paleocene	early	Danian		DanSelCombined	x		C	Scale bar = 1 mm; Early Paleocene; (Br1 - lower bryozoan limestone)					62.5	66	59	23	.jpg	M.Bazzi
Adolfssen & Ward 2015	Figure 9F1	Palaeogaleus-aff-faujasi_Adolfssen-&-Ward-2015_9F1	x			MGUH 29877	labial	lateroposterior	lateral	Selachimorpha	Galeomorphii	Carcharhiniformes	Triakidae	Palaeogaleus	Palaeogaleus aff. faujasi	European epicontinental basins	Europe	Denmark	Stevns Kridtbrud and Kulstirenden and Faxe kalkbrud	Korsnæb Member;	Cenozoic	Paleogene	Paleocene	early	Danian		DanSelCombined	x		C	Scale bar = 1 mm; Early Paleocene; (Br1 - lower bryozoan limestone)	x				62.5	66	59	23	.jpg	M.Bazzi
Adolfssen & Ward 2015	Figure 9F2	Palaeogaleus-aff-faujasi_Adolfssen-&-Ward-2015_9F2		x		MGUH 29877	lingual	lateroposterior	lateral	Selachimorpha	Galeomorphii	Carcharhiniformes	Triakidae	Palaeogaleus	Palaeogaleus aff. faujasi	European epicontinental basins	Europe	Denmark	Stevns Kridtbrud and Kulstirenden and Faxe kalkbrud	Korsnæb Member;	Cenozoic	Paleogene	Paleocene	early	Danian		DanSelCombined	x		C	Scale bar = 1 mm; Early Paleocene; (Br1 - lower bryozoan limestone)					62.5	66	59	23	.jpg	M.Bazzi
Adolfssen & Ward 2015	Figure 9G1	Triakidae-sp_Adolfssen-&-Ward-2015_9G1	x			MGUH 29878	labial			Selachimorpha	Galeomorphii	Carcharhiniformes	Triakidae			European epicontinental basins	Europe	Denmark	Stevns Kridtbrud and Kulstirenden and Faxe kalkbrud	Korsnæb Member;	Cenozoic	Paleogene	Paleocene	early	Danian		DanSelCombined	x		C	Scale bar = 1 mm; Early Paleocene; (Br1 - lower bryozoan limestone)	x				62.5	66	59	23	.jpg	M.Bazzi
Adolfssen & Ward 2015	Figure 9G2	Triakidae-sp_Adolfssen-&-Ward-2015_9G2		x		MGUH 29878	lingual			Selachimorpha	Galeomorphii	Carcharhiniformes	Triakidae			European epicontinental basins	Europe	Denmark	Stevns Kridtbrud and Kulstirenden and Faxe kalkbrud	Korsnæb Member;	Cenozoic	Paleogene	Paleocene	early	Danian		DanSelCombined	x		C	Scale bar = 1 mm; Early Paleocene; (Br1 - lower bryozoan limestone)					62.5	66	59	23	.jpg	M.Bazzi
Adolfssen & Ward 2015	Figure 9H1	Paratriakis-curtirostris_Adolfssen-&-Ward-2015_9H1	x			MGUH 29879	labial	anterior	anterior	Selachimorpha	Galeomorphii	Carcharhiniformes	Triakidae	Paratriakis	Paratriakis curtirostris	European epicontinental basins	Europe	Denmark	Stevns Kridtbrud and Kulstirenden and Faxe kalkbrud	Cerithium Limestone Member; Rødvig Formation	Cenozoic	Paleogene	Paleocene	early	Danian		DanSelCombined	x		C	Scale bar = 0.5 mm; Early Paleocene; (Ce)	x				62.5	66	59	23	.jpg	M.Bazzi
Adolfssen & Ward 2015	Figure 9H2	Paratriakis-curtirostris_Adolfssen-&-Ward-2015_9H2		x		MGUH 29879	lingual	anterior	anterior	Selachimorpha	Galeomorphii	Carcharhiniformes	Triakidae	Paratriakis	Paratriakis curtirostris	European epicontinental basins	Europe	Denmark	Stevns Kridtbrud and Kulstirenden and Faxe kalkbrud	Cerithium Limestone Member; Rødvig Formation	Cenozoic	Paleogene	Paleocene	early	Danian		DanSelCombined	x		C	Scale bar = 0.5 mm; Early Paleocene; (Ce)					62.5	66	59	23	.jpg	M.Bazzi
Adolfssen & Ward 2015	Figure 9I1	Paratriakis-curtirostris_Adolfssen-&-Ward-2015_9I1	x			MGUH 29880	labial	lateroposterior	lateral	Selachimorpha	Galeomorphii	Carcharhiniformes	Triakidae	Paratriakis	Paratriakis curtirostris	European epicontinental basins	Europe	Denmark	Stevns Kridtbrud and Kulstirenden and Faxe kalkbrud	Cerithium Limestone Member; Rødvig Formation	Cenozoic	Paleogene	Paleocene	early	Danian		DanSelCombined	x		C	Scale bar = 0.5 mm; Early Paleocene; (Ce)	x				62.5	66	59	23	.jpg	M.Bazzi
Adolfssen & Ward 2015	Figure 9I2	Paratriakis-curtirostris_Adolfssen-&-Ward-2015_9I2		x		MGUH 29880	lingual	lateroposterior	lateral	Selachimorpha	Galeomorphii	Carcharhiniformes	Triakidae	Paratriakis	Paratriakis curtirostris	European epicontinental basins	Europe	Denmark	Stevns Kridtbrud and Kulstirenden and Faxe kalkbrud	Cerithium Limestone Member; Rødvig Formation	Cenozoic	Paleogene	Paleocene	early	Danian		DanSelCombined	x		C	Scale bar = 0.5 mm; Early Paleocene; (Ce)					62.5	66	59	23	.jpg	M.Bazzi
Adolfssen & Ward 2014	Figure 2A	Sphenodus-lundgreni_Adolfssen-&-Ward-2014_2A	x			MGUH 29885	labial	anterior	anterior	Selachimorpha	Galeomorphii	Synechodontiformes	Orthacodontidae	Sphenodus	Sphenodus lundgreni	European epicontinental basins	Europe	Denmark	Stevns Kridtbrud; Stevns Klint, Denmark	Chalk Group; Tor Formation; Højerup Member	Mesozoic	Cretaceous	Upper	late	Maastrichtian		Maastrichtian	x		C	Scale bar = 5 mm	x				69	72	66	597	.jpg	M.Bazzi
Adolfssen & Ward 2014	Figure 2B	Sphenodus-lundgreni_Adolfssen-&-Ward-2014_2B		x		MGUH 29885	lingual	anterior	anterior	Selachimorpha	Galeomorphii	Synechodontiformes	Orthacodontidae	Sphenodus	Sphenodus lundgreni	European epicontinental basins	Europe	Denmark	Stevns Kridtbrud; Stevns Klint, Denmark	Chalk Group; Tor Formation; Højerup Member	Mesozoic	Cretaceous	Upper	late	Maastrichtian		Maastrichtian	x		C	Scale bar = 5 mm					69	72	66	597	.jpg	M.Bazzi
Adolfssen & Ward 2014	Figure 2C	Paraorthacodus-andersoni_Adolfssen-&-Ward-2014_2C				MGUH 29886	labial	anterior	anterior	Selachimorpha	Galeomorphii	Synechodontiformes	Paraorthacodontidae	Paraorthacodus	Paraorthacodus andersoni	European epicontinental basins	Europe	Denmark	Stevns Kridtbrud; Stevns Klint, Denmark	Chalk Group; Tor Formation; Højerup Member	Mesozoic	Cretaceous	Upper	late	Maastrichtian		Maastrichtian			IC	Scale bar = 5 mm					69	72	66	597	.jpg	M.Bazzi
Adolfssen & Ward 2014	Figure 2D	Paraorthacodus-andersoni_Adolfssen-&-Ward-2014_2D				MGUH 29886	lingual	anterior	anterior	Selachimorpha	Galeomorphii	Synechodontiformes	Paraorthacodontidae	Paraorthacodus	Paraorthacodus andersoni	European epicontinental basins	Europe	Denmark	Stevns Kridtbrud; Stevns Klint, Denmark	Chalk Group; Tor Formation; Højerup Member	Mesozoic	Cretaceous	Upper	late	Maastrichtian		Maastrichtian	x		IC	Scale bar = 5 mm					69	72	66	597	.jpg	M.Bazzi
Adolfssen & Ward 2014	Figure 2E	Paraorthacodus-andersoni_Adolfssen-&-Ward-2014_2E	x			MGUH 29887	labial	anterior	anterior	Selachimorpha	Galeomorphii	Synechodontiformes	Paraorthacodontidae	Paraorthacodus	Paraorthacodus andersoni	European epicontinental basins	Europe	Denmark	Stevns Kridtbrud; Stevns Klint, Denmark	Chalk Group; Tor Formation; Højerup Member	Mesozoic	Cretaceous	Upper	late	Maastrichtian		Maastrichtian	x		C	Scale bar = 5 mm	x				69	72	66	597	.jpg	M.Bazzi
Adolfssen & Ward 2014	Figure 2F	Paraorthacodus-andersoni_Adolfssen-&-Ward-2014_2F				MGUH 29888	labial	lateroposterior	lateral	Selachimorpha	Galeomorphii	Synechodontiformes	Paraorthacodontidae	Paraorthacodus	Paraorthacodus andersoni	European epicontinental basins	Europe	Denmark	Stevns Kridtbrud; Stevns Klint, Denmark	Chalk Group; Tor Formation; Højerup Member	Mesozoic	Cretaceous	Upper	late	Maastrichtian		Maastrichtian			IC	Scale bar = 5 mm					69	72	66	597	.jpg	M.Bazzi
Adolfssen & Ward 2014	Figure 2G	Paraorthacodus-andersoni_Adolfssen-&-Ward-2014_2G				MGUH 29888	lingual	lateroposterior	lateral	Selachimorpha	Galeomorphii	Synechodontiformes	Paraorthacodontidae	Paraorthacodus	Paraorthacodus andersoni	European epicontinental basins	Europe	Denmark	Stevns Kridtbrud; Stevns Klint, Denmark	Chalk Group; Tor Formation; Højerup Member	Mesozoic	Cretaceous	Upper	late	Maastrichtian		Maastrichtian			IC	Scale bar = 5 mm					69	72	66	597	.jpg	M.Bazzi
Adolfssen & Ward 2014	Figure 2H	Synechodus-cf-faxensis_Adolfssen-&-Ward-2014_2H				MGUH 29889	labial	lateroposterior	lateral	Selachimorpha	Galeomorphii	Synechodontiformes	Palaeospinacidae	Synechodus	Synechodus cf. faxensis	European epicontinental basins	Europe	Denmark	Stevns Klint, Denmark	Chalk Group; Tor Formation; Højerup Member	Mesozoic	Cretaceous	Upper	late	Maastrichtian		Maastrichtian			IC	Scale bar = 5 mm		Adult			69	72	66	597	.jpg	M.Bazzi
Adolfssen & Ward 2014	Figure 2I	Synechodus-cf-faxensis_Adolfssen-&-Ward-2014_2I				MGUH 29889	lingual	lateroposterior	lateral	Selachimorpha	Galeomorphii	Synechodontiformes	Palaeospinacidae	Synechodus	Synechodus cf. faxensis	European epicontinental basins	Europe	Denmark	Stevns Klint, Denmark	Chalk Group; Tor Formation; Højerup Member	Mesozoic	Cretaceous	Upper	late	Maastrichtian		Maastrichtian			IC	Scale bar = 5 mm		Adult			69	72	66	597	.jpg	M.Bazzi
Adolfssen & Ward 2014	Figure 2J	Synechodus-cf-faxensis_Adolfssen-&-Ward-2014_2J				MGUH 29890	labial	anterior	anterior	Selachimorpha	Galeomorphii	Synechodontiformes	Palaeospinacidae	Synechodus	Synechodus cf. faxensis	European epicontinental basins	Europe	Denmark	Stevns Klint, Denmark	Rødvig Formation; Fiskeler Member	Cenozoic	Paleogene	Paleocene	early	Danian		DanSelCombined			IC	Scale bar = 2 mm		Subadult			62.5	66	59	597	.jpg	M.Bazzi
Adolfssen & Ward 2014	Figure 2K	Synechodus-cf-faxensis_Adolfssen-&-Ward-2014_2K				MGUH 29890	lingual	anterior	anterior	Selachimorpha	Galeomorphii	Synechodontiformes	Palaeospinacidae	Synechodus	Synechodus cf. faxensis	European epicontinental basins	Europe	Denmark	Stevns Klint, Denmark	Rødvig Formation; Fiskeler Member	Cenozoic	Paleogene	Paleocene	early	Danian		DanSelCombined			IC	Scale bar = 2 mm		Subadult			62.5	66	59	597	.jpg	M.Bazzi
Adolfssen & Ward 2014	Figure 2M	Synechodus-cf-faxensis_Adolfssen-&-Ward-2014_2M	x			MGUH 29891	labial	lateroposterior	lateral	Selachimorpha	Galeomorphii	Synechodontiformes	Palaeospinacidae	Synechodus	Synechodus cf. faxensis	European epicontinental basins	Europe	Denmark	Stevns Klint, Denmark	Rødvig Formation; Fiskeler Member	Cenozoic	Paleogene	Paleocene	early	Danian		DanSelCombined	x		C	Scale bar = 1 mm	x	Juvenile			62.5	66	59	597	.jpg	M.Bazzi
Adolfssen & Ward 2014	Figure 2N	Synechodus-cf-faxensis_Adolfssen-&-Ward-2014_2N		x		MGUH 29891	lingual	lateroposterior	lateral	Selachimorpha	Galeomorphii	Synechodontiformes	Palaeospinacidae	Synechodus	Synechodus cf. faxensis	European epicontinental basins	Europe	Denmark	Stevns Klint, Denmark	Rødvig Formation; Fiskeler Member	Cenozoic	Paleogene	Paleocene	early	Danian		DanSelCombined	x		C	Scale bar = 1 mm		Juvenile			62.5	66	59	597	.jpg	M.Bazzi
Adolfssen & Ward 2014	Figure 2P	Synechodus-cf-faxensis_Adolfssen-&-Ward-2014_2P	x			MGUH 29892	labial	posterior	posterior	Selachimorpha	Galeomorphii	Synechodontiformes	Palaeospinacidae	Synechodus	Synechodus cf. faxensis	European epicontinental basins	Europe	Denmark	Stevns Klint, Denmark	Rødvig Formation; Fiskeler Member	Cenozoic	Paleogene	Paleocene	early	Danian		DanSelCombined	x		C	Scale bar = 0.5 mm	x	Juvenile			62.5	66	59	597	.jpg	M.Bazzi
Adolfssen & Ward 2014	Figure 2Q	Synechodus-cf-faxensis_Adolfssen-&-Ward-2014_2Q		x		MGUH 29892	lingual	posterior	posterior	Selachimorpha	Galeomorphii	Synechodontiformes	Palaeospinacidae	Synechodus	Synechodus cf. faxensis	European epicontinental basins	Europe	Denmark	Stevns Klint, Denmark	Rødvig Formation; Fiskeler Member	Cenozoic	Paleogene	Paleocene	early	Danian		DanSelCombined	x		C	Scale bar = 0.5 mm		Juvenile			62.5	66	59	597	.jpg	M.Bazzi
Adolfssen & Ward 2014	Figure 2T	Hexanchus-microdon_Adolfssen-&-Ward-2014_2T		x	lower	MGUH 29894	lingual	lateroposterior	lateral	Selachimorpha	Squalomorphii	Hexanchiformes	Hexanchidae	Hexanchus	Hexanchus microdon	European epicontinental basins	Europe	Denmark	Stevns Klint, Denmark	Chalk Group; Tor Formation; Højerup Member	Mesozoic	Cretaceous	Upper	late	Maastrichtian		Maastrichtian	x		C	Scale bar = 5 mm		Adult			69	72	66	597	.jpg	M.Bazzi
Adolfssen & Ward 2014	Figure 2U	Hexanchus-microdon_Adolfssen-&-Ward-2014_2U	x		lower	MGUH 29894	labial	lateroposterior	lateral	Selachimorpha	Squalomorphii	Hexanchiformes	Hexanchidae	Hexanchus	Hexanchus microdon	European epicontinental basins	Europe	Denmark	Stevns Klint, Denmark	Chalk Group; Tor Formation; Højerup Member	Mesozoic	Cretaceous	Upper	late	Maastrichtian		Maastrichtian	x		C	Scale bar = 5 mm	x	Adult			69	72	66	597	.jpg	M.Bazzi
Adolfssen & Ward 2014	Figure 2V	Hexanchus-microdon_Adolfssen-&-Ward-2014_2V	x		upper	MGUH 29895	lingual			Selachimorpha	Squalomorphii	Hexanchiformes	Hexanchidae	Hexanchus	Hexanchus microdon	European epicontinental basins	Europe	Denmark	Stevns Klint, Denmark	Rødvig Formation; Fiskeler Member	Cenozoic	Paleogene	Paleocene	early	Danian		DanSelCombined	x		C	Scale bar = 2 mm	x	Adult			62.5	66	59	597	.jpg	M.Bazzi
Adolfssen & Ward 2014	Figure 2W	Hexanchus-microdon_Adolfssen-&-Ward-2014_2W			lower	MGUH 29896	lingual			Selachimorpha	Squalomorphii	Hexanchiformes	Hexanchidae	Hexanchus	Hexanchus microdon	European epicontinental basins	Europe	Denmark	Stevns Klint, Denmark	Rødvig Formation; Fiskeler Member	Cenozoic	Paleogene	Paleocene	early	Danian		DanSelCombined	x		C	Scale bar = 2 mm		Adult			62.5	66	59	597	.jpg	M.Bazzi
Adolfssen & Ward 2014	Figure 2X	Hexanchus-microdon_Adolfssen-&-Ward-2014_2X			lower	MGUH 29897	lingual			Selachimorpha	Squalomorphii	Hexanchiformes	Hexanchidae	Hexanchus	Hexanchus microdon	European epicontinental basins	Europe	Denmark	Stevns Klint, Denmark	Rødvig Formation; Fiskeler Member	Cenozoic	Paleogene	Paleocene	early	Danian		DanSelCombined	x		C	Scale bar = 2 mm		Adult			62.5	66	59	597	.jpg	M.Bazzi
Adolfssen & Ward 2014	Figure 2Y	Hexanchus-microdon_Adolfssen-&-Ward-2014_2Y				MGUH 29898		parasymphyseal	symphyseal	Selachimorpha	Squalomorphii	Hexanchiformes	Hexanchidae	Hexanchus	Hexanchus microdon	European epicontinental basins	Europe	Denmark	Stevns Klint, Denmark	Rødvig Formation; Fiskeler Member	Cenozoic	Paleogene	Paleocene	early	Danian		DanSelCombined			IC	Scale bar = 2 mm		Adult			62.5	66	59	597	.jpg	M.Bazzi
Adolfssen & Ward 2014	Figure 3C	Squalus-gabrielsoni_Adolfssen-&-Ward-2014_3C	x			MGUH 29900	labial	anterior	anterior	Selachimorpha	Squalomorphii	Squaliformes	Squalidae	Squalus	Squalus gabrielsoni	European epicontinental basins	Europe	Denmark	Stevns Klint, Denmark	Chalk Group; Tor Formation; Højerup Member	Mesozoic	Cretaceous	Upper	late	Maastrichtian		Maastrichtian	x		C	Scale bar = 1 mm	x				69	72	66	599	.jpg	M.Bazzi
Adolfssen & Ward 2014	Figure 3D	Squalus-gabrielsoni_Adolfssen-&-Ward-2014_3D		x		MGUH 29900	lingual	anterior	anterior	Selachimorpha	Squalomorphii	Squaliformes	Squalidae	Squalus	Squalus gabrielsoni	European epicontinental basins	Europe	Denmark	Stevns Klint, Denmark	Chalk Group; Tor Formation; Højerup Member	Mesozoic	Cretaceous	Upper	late	Maastrichtian		Maastrichtian	x		C	Scale bar = 1 mm					69	72	66	599	.jpg	M.Bazzi
Adolfssen & Ward 2014	Figure 3F	Squalus-gabrielsoni_Adolfssen-&-Ward-2014_3F	x			MGUH 29901	labial	lateroposterior	lateral	Selachimorpha	Squalomorphii	Squaliformes	Squalidae	Squalus	Squalus gabrielsoni	European epicontinental basins	Europe	Denmark	Stevns Klint, Denmark	Chalk Group; Tor Formation; Højerup Member	Mesozoic	Cretaceous	Upper	late	Maastrichtian		Maastrichtian	x		C	Scale bar = 1 mm	x				69	72	66	599	.jpg	M.Bazzi
Adolfssen & Ward 2014	Figure 3G	Squalus-gabrielsoni_Adolfssen-&-Ward-2014_3G		x		MGUH 29901	lingual	lateroposterior	lateral	Selachimorpha	Squalomorphii	Squaliformes	Squalidae	Squalus	Squalus gabrielsoni	European epicontinental basins	Europe	Denmark	Stevns Klint, Denmark	Chalk Group; Tor Formation; Højerup Member	Mesozoic	Cretaceous	Upper	late	Maastrichtian		Maastrichtian	x		C	Scale bar = 1 mm					69	72	66	599	.jpg	M.Bazzi
Adolfssen & Ward 2014	Figure 3I	Squalus-gabrielsoni_Adolfssen-&-Ward-2014_3I	x			MGUH 29902	labial	posterior	commissural	Selachimorpha	Squalomorphii	Squaliformes	Squalidae	Squalus	Squalus gabrielsoni	European epicontinental basins	Europe	Denmark	Stevns Klint, Denmark	Chalk Group; Tor Formation; Højerup Member	Mesozoic	Cretaceous	Upper	late	Maastrichtian		Maastrichtian	x		C	Scale bar = 1 mm	x				69	72	66	599	.jpg	M.Bazzi
Adolfssen & Ward 2014	Figure 3J	Squalus-gabrielsoni_Adolfssen-&-Ward-2014_3J		x		MGUH 29902	lingual	posterior	commissural	Selachimorpha	Squalomorphii	Squaliformes	Squalidae	Squalus	Squalus gabrielsoni	European epicontinental basins	Europe	Denmark	Stevns Klint, Denmark	Chalk Group; Tor Formation; Højerup Member	Mesozoic	Cretaceous	Upper	late	Maastrichtian		Maastrichtian	x		C	Scale bar = 1 mm					69	72	66	599	.jpg	M.Bazzi
Adolfssen & Ward 2014	Figure 3L	Squalus-gabrielsoni_Adolfssen-&-Ward-2014_3L	x			MGUH 29903	labial	parasymphyseal	symphyseal	Selachimorpha	Squalomorphii	Squaliformes	Squalidae	Squalus	Squalus gabrielsoni	European epicontinental basins	Europe	Denmark	Stevns Klint, Denmark	Rødvig Formation; Fiskeler Member	Cenozoic	Paleogene	Paleocene	early	Danian		DanSelCombined	x		C	Scale bar = 1 mm	x				62.5	66	59	599	.jpg	M.Bazzi
Adolfssen & Ward 2014	Figure 3M	Squalus-gabrielsoni_Adolfssen-&-Ward-2014_3M		x		MGUH 29903	lingual	parasymphyseal	symphyseal	Selachimorpha	Squalomorphii	Squaliformes	Squalidae	Squalus	Squalus gabrielsoni	European epicontinental basins	Europe	Denmark	Stevns Klint, Denmark	Rødvig Formation; Fiskeler Member	Cenozoic	Paleogene	Paleocene	early	Danian		DanSelCombined	x		C	Scale bar = 1 mm					62.5	66	59	599	.jpg	M.Bazzi
Adolfssen & Ward 2014	Figure 3N	Squalus-gabrielsoni_Adolfssen-&-Ward-2014_3N	x			MGUH 29904	labial	lateroposterior	lateral	Selachimorpha	Squalomorphii	Squaliformes	Squalidae	Squalus	Squalus gabrielsoni	European epicontinental basins	Europe	Denmark	Stevns Klint, Denmark	Rødvig Formation; Fiskeler Member	Cenozoic	Paleogene	Paleocene	early	Danian		DanSelCombined	x		C	Scale bar = 1 mm	x				62.5	66	59	599	.jpg	M.Bazzi
Adolfssen & Ward 2014	Figure 3O	Squalus-gabrielsoni_Adolfssen-&-Ward-2014_3O		x		MGUH 29904	lingual	lateroposterior	lateral	Selachimorpha	Squalomorphii	Squaliformes	Squalidae	Squalus	Squalus gabrielsoni	European epicontinental basins	Europe	Denmark	Stevns Klint, Denmark	Rødvig Formation; Fiskeler Member	Cenozoic	Paleogene	Paleocene	early	Danian		DanSelCombined	x		C	Scale bar = 1 mm					62.5	66	59	599	.jpg	M.Bazzi
Adolfssen & Ward 2014	Figure 3P	Megasqualus-sp_Adolfssen-&-Ward-2014_3P	x			MGUH 29905	labial	lateroposterior	lateral	Selachimorpha	Squalomorphii	Squaliformes	Squalidae	Megasqualus	Megasqualus sp.	European epicontinental basins	Europe	Denmark	Stevns Klint, Denmark	Chalk Group; Tor Formation; Højerup Member	Mesozoic	Cretaceous	Upper	late	Maastrichtian		Maastrichtian	x		C	Scale bar = 5 mm	x				69	72	66	599	.jpg	M.Bazzi
Adolfssen & Ward 2014	Figure 3Q	Megasqualus-sp_Adolfssen-&-Ward-2014_3Q		x		MGUH 29905	lingual	lateroposterior	lateral	Selachimorpha	Squalomorphii	Squaliformes	Squalidae	Megasqualus	Megasqualus sp.	European epicontinental basins	Europe	Denmark	Stevns Klint, Denmark	Chalk Group; Tor Formation; Højerup Member	Mesozoic	Cretaceous	Upper	late	Maastrichtian		Maastrichtian	x		C	Scale bar = 5 mm					69	72	66	599	.jpg	M.Bazzi
Adolfssen & Ward 2014	Figure 3R	Megasqualus-sp_Adolfssen-&-Ward-2014_3R	x			MGUH 29906	labial	lateroposterior	lateral	Selachimorpha	Squalomorphii	Squaliformes	Squalidae	Megasqualus	Megasqualus sp.	European epicontinental basins	Europe	Denmark	Stevns Klint, Denmark	Chalk Group; Tor Formation; Højerup Member	Mesozoic	Cretaceous	Upper	late	Maastrichtian		Maastrichtian	x		C	Scale bar = 5 mm	x				69	72	66	599	.jpg	M.Bazzi
Adolfssen & Ward 2014	Figure 3S	Megasqualus-sp_Adolfssen-&-Ward-2014_3S		x		MGUH 29906	lingual	lateroposterior	lateral	Selachimorpha	Squalomorphii	Squaliformes	Squalidae	Megasqualus	Megasqualus sp.	European epicontinental basins	Europe	Denmark	Stevns Klint, Denmark	Chalk Group; Tor Formation; Højerup Member	Mesozoic	Cretaceous	Upper	late	Maastrichtian		Maastrichtian	x		C	Scale bar = 5 mm					69	72	66	599	.jpg	M.Bazzi
Adolfssen & Ward 2014	Figure 3T	Centroscymnus-praecursor_Adolfssen-&-Ward-2014_3T			upper	MGUH 29907	labial	anterior	anterior	Selachimorpha	Squalomorphii	Squaliformes	Somniosidae	Centroscymnus	Centroscymnus praecursor	European epicontinental basins	Europe	Denmark	Stevns Klint, Denmark	Chalk Group; Tor Formation; Højerup Member	Mesozoic	Cretaceous	Upper	late	Maastrichtian		Maastrichtian			IC	Scale bar = 0.5 mm					69	72	66	599	.jpg	M.Bazzi
Adolfssen & Ward 2014	Figure 3U	Centroscymnus-praecursor_Adolfssen-&-Ward-2014_3U		x	upper	MGUH 29907	lingual	anterior	anterior	Selachimorpha	Squalomorphii	Squaliformes	Somniosidae	Centroscymnus	Centroscymnus praecursor	European epicontinental basins	Europe	Denmark	Stevns Klint, Denmark	Chalk Group; Tor Formation; Højerup Member	Mesozoic	Cretaceous	Upper	late	Maastrichtian		Maastrichtian			IC	Scale bar = 0.5 mm					69	72	66	599	.jpg	M.Bazzi
Adolfssen & Ward 2014	Figure 3V	Centroscymnus-praecursor_Adolfssen-&-Ward-2014_3V	x		upper	MGUH 29908	labial	lateroposterior	lateral	Selachimorpha	Squalomorphii	Squaliformes	Somniosidae	Centroscymnus	Centroscymnus praecursor	European epicontinental basins	Europe	Denmark	Stevns Klint, Denmark	Chalk Group; Tor Formation; Højerup Member	Mesozoic	Cretaceous	Upper	late	Maastrichtian		Maastrichtian	x		C	Scale bar = 0.5 mm	x				69	72	66	599	.jpg	M.Bazzi
Adolfssen & Ward 2014	Figure 3W	Centroscymnus-praecursor_Adolfssen-&-Ward-2014_3W		x	upper	MGUH 29908	lingual	lateroposterior	lateral	Selachimorpha	Squalomorphii	Squaliformes	Somniosidae	Centroscymnus	Centroscymnus praecursor	European epicontinental basins	Europe	Denmark	Stevns Klint, Denmark	Chalk Group; Tor Formation; Højerup Member	Mesozoic	Cretaceous	Upper	late	Maastrichtian		Maastrichtian	x		C	Scale bar = 0.5 mm					69	72	66	599	.jpg	M.Bazzi
Adolfssen & Ward 2014	Figure 3X	Centroscymnus-praecursor_Adolfssen-&-Ward-2014_3X	x		upper	MGUH 29909	labial	anterior	anterior	Selachimorpha	Squalomorphii	Squaliformes	Somniosidae	Centroscymnus	Centroscymnus praecursor	European epicontinental basins	Europe	Denmark	Stevns Klint, Denmark	Chalk Group; Tor Formation; Højerup Member	Mesozoic	Cretaceous	Upper	late	Maastrichtian		Maastrichtian	x		C	Scale bar = 0.5 mm	x				69	72	66	599	.jpg	M.Bazzi
Adolfssen & Ward 2014	Figure 3Y	Centroscymnus-praecursor_Adolfssen-&-Ward-2014_3Y		x	upper	MGUH 29909	lingual	anterior	anterior	Selachimorpha	Squalomorphii	Squaliformes	Somniosidae	Centroscymnus	Centroscymnus praecursor	European epicontinental basins	Europe	Denmark	Stevns Klint, Denmark	Chalk Group; Tor Formation; Højerup Member	Mesozoic	Cretaceous	Upper	late	Maastrichtian		Maastrichtian	x		C	Scale bar = 0.5 mm					69	72	66	599	.jpg	M.Bazzi
Adolfssen & Ward 2014	Figure 4A	Centroscymnus-praecursor_Adolfssen-&-Ward-2014_4A	x		lower	MGUH 29910	labial			Selachimorpha	Squalomorphii	Squaliformes	Somniosidae	Centroscymnus	Centroscymnus praecursor	European epicontinental basins	Europe	Denmark	Stevns Klint, Denmark	Chalk Group; Tor Formation; Højerup Member	Mesozoic	Cretaceous	Upper	late	Maastrichtian		Maastrichtian	x		C	Scale bar = 1 mm	x				69	72	66	602	.jpg	M.Bazzi
Adolfssen & Ward 2014	Figure 4B	Centroscymnus-praecursor_Adolfssen-&-Ward-2014_4B		x	lower	MGUH 29910	lingual			Selachimorpha	Squalomorphii	Squaliformes	Somniosidae	Centroscymnus	Centroscymnus praecursor	European epicontinental basins	Europe	Denmark	Stevns Klint, Denmark	Chalk Group; Tor Formation; Højerup Member	Mesozoic	Cretaceous	Upper	late	Maastrichtian		Maastrichtian	x		C	Scale bar = 1 mm					69	72	66	602	.jpg	M.Bazzi
Adolfssen & Ward 2014	Figure 4D	Centroscymnus-praecursor_Adolfssen-&-Ward-2014_4D	x		lower	MGUH 29911	labial			Selachimorpha	Squalomorphii	Squaliformes	Somniosidae	Centroscymnus	Centroscymnus praecursor	European epicontinental basins	Europe	Denmark	Stevns Klint, Denmark	Chalk Group; Tor Formation; Højerup Member	Mesozoic	Cretaceous	Upper	late	Maastrichtian		Maastrichtian	x		C	Scale bar = 1 mm	x				69	72	66	602	.jpg	M.Bazzi
Adolfssen & Ward 2014	Figure 4E	Centroscymnus-praecursor_Adolfssen-&-Ward-2014_4E		x	lower	MGUH 29911	lingual			Selachimorpha	Squalomorphii	Squaliformes	Somniosidae	Centroscymnus	Centroscymnus praecursor	European epicontinental basins	Europe	Denmark	Stevns Klint, Denmark	Chalk Group; Tor Formation; Højerup Member	Mesozoic	Cretaceous	Upper	late	Maastrichtian		Maastrichtian	x		C	Scale bar = 1 mm					69	72	66	602	.jpg	M.Bazzi
Adolfssen & Ward 2014	Figure 4G	Centroscymnus-praecursor_Adolfssen-&-Ward-2014_4G	x		upper	MGUH 29912	labial	anterior	anterior	Selachimorpha	Squalomorphii	Squaliformes	Somniosidae	Centroscymnus	Centroscymnus praecursor	European epicontinental basins	Europe	Denmark	Stevns Klint, Denmark	Rødvig Formation; Fiskeler Member	Cenozoic	Paleogene	Paleocene	early	Danian		DanSelCombined	x		C	Scale bar = 0.5 mm	x				62.5	66	59	602	.jpg	M.Bazzi
Adolfssen & Ward 2014	Figure 4H	Centroscymnus-praecursor_Adolfssen-&-Ward-2014_4H		x	upper	MGUH 29912	lingual	anterior	anterior	Selachimorpha	Squalomorphii	Squaliformes	Somniosidae	Centroscymnus	Centroscymnus praecursor	European epicontinental basins	Europe	Denmark	Stevns Klint, Denmark	Rødvig Formation; Fiskeler Member	Cenozoic	Paleogene	Paleocene	early	Danian		DanSelCombined	x		C	Scale bar = 0.5 mm					62.5	66	59	602	.jpg	M.Bazzi
Adolfssen & Ward 2014	Figure 4I	Centroscymnus-praecursor_Adolfssen-&-Ward-2014_4I	x		lower	MGUH 29913	labial			Selachimorpha	Squalomorphii	Squaliformes	Somniosidae	Centroscymnus	Centroscymnus praecursor	European epicontinental basins	Europe	Denmark	Stevns Klint, Denmark	Rødvig Formation; Fiskeler Member	Cenozoic	Paleogene	Paleocene	early	Danian		DanSelCombined	x		C	Scale bar = 1 mm	x				62.5	66	59	602	.jpg	M.Bazzi
Adolfssen & Ward 2014	Figure 4J	Centroscymnus-praecursor_Adolfssen-&-Ward-2014_4J		x	lower	MGUH 29913	lingual			Selachimorpha	Squalomorphii	Squaliformes	Somniosidae	Centroscymnus	Centroscymnus praecursor	European epicontinental basins	Europe	Denmark	Stevns Klint, Denmark	Rødvig Formation; Fiskeler Member	Cenozoic	Paleogene	Paleocene	early	Danian		DanSelCombined	x		C	Scale bar = 1 mm					62.5	66	59	602	.jpg	M.Bazzi
Adolfssen & Ward 2014	Figure 4K	Proetmopterus-hemmooriensis_Adolfssen-&-Ward-2014_4K	x		upper	MGUH 29914	labial			Selachimorpha	Squalomorphii	Squaliformes	Etmopteridae	Proetmopterus	Proetmopterus hemmooriensis	European epicontinental basins	Europe	Denmark	Stevns Klint, Denmark	Chalk Group; Tor Formation; Højerup Member	Mesozoic	Cretaceous	Upper	late	Maastrichtian		Maastrichtian	x		C	Scale bar = 0.5 mm	x				69	72	66	602	.jpg	M.Bazzi
Adolfssen & Ward 2014	Figure 4L	Proetmopterus-hemmooriensis_Adolfssen-&-Ward-2014_4L		x	upper	MGUH 29914	lingual			Selachimorpha	Squalomorphii	Squaliformes	Etmopteridae	Proetmopterus	Proetmopterus hemmooriensis	European epicontinental basins	Europe	Denmark	Stevns Klint, Denmark	Chalk Group; Tor Formation; Højerup Member	Mesozoic	Cretaceous	Upper	late	Maastrichtian		Maastrichtian	x		C	Scale bar = 0.5 mm					69	72	66	602	.jpg	M.Bazzi
Adolfssen & Ward 2014	Figure 4M	Proetmopterus-hemmooriensis_Adolfssen-&-Ward-2014_4M	x		upper	MGUH 29915	labial			Selachimorpha	Squalomorphii	Squaliformes	Etmopteridae	Proetmopterus	Proetmopterus hemmooriensis	European epicontinental basins	Europe	Denmark	Stevns Klint, Denmark	Chalk Group; Tor Formation; Højerup Member	Mesozoic	Cretaceous	Upper	late	Maastrichtian		Maastrichtian	x		C	Scale bar = 0.5 mm	x				69	72	66	602	.jpg	M.Bazzi
Adolfssen & Ward 2014	Figure 4N	Echinorhinus-sp_Adolfssen-&-Ward-2014_4N				MGUH 29916	labial			Selachimorpha	Squalomorphii	Echinorhiniformes	Echinorhinidae	Echinorhinus	Echinorhinus sp.	European epicontinental basins	Europe	Denmark	Stevns Klint, Denmark	Rødvig Formation; Fiskeler Member	Cenozoic	Paleogene	Paleocene	early	Danian		DanSelCombined	x		C	Scale bar = 0.5 mm; A single broken specimen					62.5	66	59	602	.jpg	M.Bazzi
Adolfssen & Ward 2014	Figure 4O	Echinorhinus-sp_Adolfssen-&-Ward-2014_4O				MGUH 29916	lingual			Selachimorpha	Squalomorphii	Echinorhiniformes	Echinorhinidae	Echinorhinus	Echinorhinus sp.	European epicontinental basins	Europe	Denmark	Stevns Klint, Denmark	Rødvig Formation; Fiskeler Member	Cenozoic	Paleogene	Paleocene	early	Danian		DanSelCombined	x		C	Scale bar = 0.5 mm; A single broken specimen					62.5	66	59	602	.jpg	M.Bazzi
Adolfssen & Ward 2014	Figure 4Q	Squatina-sp_Adolfssen-&-Ward-2014_4Q	x		lower	MGUH 29917	labial	anterior	anterior	Selachimorpha	Squalomorphii	Squatiniformes	Squatinidae	Squatina	Squatina sp.	European epicontinental basins	Europe	Denmark	Stevns Klint, Denmark	Chalk Group; Tor Formation; Højerup Member	Mesozoic	Cretaceous	Upper	late	Maastrichtian		Maastrichtian	x		C	Scale bar = 5 mm	x				69	72	66	602	.jpg	M.Bazzi
Adolfssen & Ward 2014	Figure 4R	Squatina-sp_Adolfssen-&-Ward-2014_4R	x			MGUH 29918	labial	lateroposterior	lateral	Selachimorpha	Squalomorphii	Squatiniformes	Squatinidae	Squatina	Squatina sp.	European epicontinental basins	Europe	Denmark	Stevns Klint, Denmark	Chalk Group; Tor Formation; Højerup Member	Mesozoic	Cretaceous	Upper	late	Maastrichtian		Maastrichtian	x		C	Scale bar = 1 mm	x				69	72	66	602	.jpg	M.Bazzi
Adolfssen & Ward 2014	Figure 4S	Squatina-sp_Adolfssen-&-Ward-2014_4S		x		MGUH 29918	lingual	lateroposterior	lateral	Selachimorpha	Squalomorphii	Squatiniformes	Squatinidae	Squatina	Squatina sp.	European epicontinental basins	Europe	Denmark	Stevns Klint, Denmark	Chalk Group; Tor Formation; Højerup Member	Mesozoic	Cretaceous	Upper	late	Maastrichtian		Maastrichtian	x		C	Scale bar = 1 mm					69	72	66	602	.jpg	M.Bazzi
Adolfssen & Ward 2014	Figure 4T	Squatina-sp_Adolfssen-&-Ward-2014_4T	x			MGUH 29919	labial	lateroposterior	lateral	Selachimorpha	Squalomorphii	Squatiniformes	Squatinidae	Squatina	Squatina sp.	European epicontinental basins	Europe	Denmark	Stevns Klint, Denmark	Rødvig Formation; Fiskeler Member	Cenozoic	Paleogene	Paleocene	early	Danian		DanSelCombined	x		C	Scale bar = 1 mm	x				62.5	66	59	602	.jpg	M.Bazzi
Adolfssen & Ward 2014	Figure 4U	Squatina-sp_Adolfssen-&-Ward-2014_4U		x		MGUH 29919	lingual	lateroposterior	lateral	Selachimorpha	Squalomorphii	Squatiniformes	Squatinidae	Squatina	Squatina sp.	European epicontinental basins	Europe	Denmark	Stevns Klint, Denmark	Rødvig Formation; Fiskeler Member	Cenozoic	Paleogene	Paleocene	early	Danian		DanSelCombined	x		C	Scale bar = 1 mm					62.5	66	59	602	.jpg	M.Bazzi
Adolfssen & Ward 2014	Figure 4W	Squatina-sp_Adolfssen-&-Ward-2014_4W	x			MGUH 29920	labial	lateroposterior	lateral	Selachimorpha	Squalomorphii	Squatiniformes	Squatinidae	Squatina	Squatina sp.	European epicontinental basins	Europe	Denmark	Stevns Klint, Denmark	Rødvig Formation; Fiskeler Member	Cenozoic	Paleogene	Paleocene	early	Danian		DanSelCombined	x		C	Scale bar = 1 mm	x				62.5	66	59	602	.jpg	M.Bazzi
Adolfssen & Ward 2014	Figure 4X	Squatina-sp_Adolfssen-&-Ward-2014_4X		x		MGUH 29920	lingual	lateroposterior	lateral	Selachimorpha	Squalomorphii	Squatiniformes	Squatinidae	Squatina	Squatina sp.	European epicontinental basins	Europe	Denmark	Stevns Klint, Denmark	Rødvig Formation; Fiskeler Member	Cenozoic	Paleogene	Paleocene	early	Danian		DanSelCombined	x		C	Scale bar = 1 mm					62.5	66	59	602	.jpg	M.Bazzi
Adolfssen & Ward 2014	Figure 5A	Parasquatina-cappettai_Adolfssen-&-Ward-2014_5A				MGUH 29921	labial			Selachimorpha	Squalomorphii	Squatiniformes	?Squatinidae	Parasquatina	Parasquatina cappettai	European epicontinental basins	Europe	Denmark	Stevns Klint, Denmark	Chalk Group; Tor Formation; Højerup Member	Mesozoic	Cretaceous	Upper	late	Maastrichtian		Maastrichtian	x		C	Scale bar = 0.5 mm					69	72	66	605	.jpg	M.Bazzi
Adolfssen & Ward 2014	Figure 5B	Parasquatina-cappettai_Adolfssen-&-Ward-2014_5B				MGUH 29921	lingual			Selachimorpha	Squalomorphii	Squatiniformes	?Squatinidae	Parasquatina	Parasquatina cappettai	European epicontinental basins	Europe	Denmark	Stevns Klint, Denmark	Chalk Group; Tor Formation; Højerup Member	Mesozoic	Cretaceous	Upper	late	Maastrichtian		Maastrichtian	x		C	Scale bar = 0.5 mm					69	72	66	605	.jpg	M.Bazzi
Adolfssen & Ward 2014	Figure 5D	Parasquatina-cappettai_Adolfssen-&-Ward-2014_5D	x			MGUH 29922	labial			Selachimorpha	Squalomorphii	Squatiniformes	?Squatinidae	Parasquatina	Parasquatina cappettai	European epicontinental basins	Europe	Denmark	Stevns Klint, Denmark	Chalk Group; Tor Formation; Højerup Member	Mesozoic	Cretaceous	Upper	late	Maastrichtian		Maastrichtian	x		C	Scale bar = 0.5 mm	x				69	72	66	605	.jpg	M.Bazzi
Adolfssen & Ward 2014	Figure 5E	Parasquatina-cappettai_Adolfssen-&-Ward-2014_5E		x		MGUH 29922	lingual			Selachimorpha	Squalomorphii	Squatiniformes	?Squatinidae	Parasquatina	Parasquatina cappettai	European epicontinental basins	Europe	Denmark	Stevns Klint, Denmark	Chalk Group; Tor Formation; Højerup Member	Mesozoic	Cretaceous	Upper	late	Maastrichtian		Maastrichtian	x		C	Scale bar = 0.5 mm					69	72	66	605	.jpg	M.Bazzi
Adolfssen & Ward 2014	Figure 5G	Parasquatina-cappettai_Adolfssen-&-Ward-2014_5G	x			MGUH 29923	labial			Selachimorpha	Squalomorphii	Squatiniformes	?Squatinidae	Parasquatina	Parasquatina cappettai	European epicontinental basins	Europe	Denmark	Stevns Klint, Denmark	Rødvig Formation; Fiskeler Member	Cenozoic	Paleogene	Paleocene	early	Danian		DanSelCombined	x		C	Scale bar = 0.5 mm	x				62.5	66	59	605	.jpg	M.Bazzi
Adolfssen & Ward 2014	Figure 5H	Parasquatina-cappettai_Adolfssen-&-Ward-2014_5H		x		MGUH 29923	lingual			Selachimorpha	Squalomorphii	Squatiniformes	?Squatinidae	Parasquatina	Parasquatina cappettai	European epicontinental basins	Europe	Denmark	Stevns Klint, Denmark	Rødvig Formation; Fiskeler Member	Cenozoic	Paleogene	Paleocene	early	Danian		DanSelCombined	x		C	Scale bar = 0.5 mm					62.5	66	59	605	.jpg	M.Bazzi
Adolfssen & Ward 2014	Figure 5J	Hemiscyllium-hermani_Adolfssen-&-Ward-2014_5J	x			MGUH 29924	labial	anterior	anterior	Selachimorpha	Galeomorphii	Orectolobiformes	Hemiscylliidae	Hemiscyllium	Hemiscyllium hermani	European epicontinental basins	Europe	Denmark	Stevns Klint, Denmark	Chalk Group; Tor Formation; Højerup Member	Mesozoic	Cretaceous	Upper	late	Maastrichtian		Maastrichtian	x		C	Scale bar = 0.4 mm	x				69	72	66	605	.jpg	M.Bazzi
Adolfssen & Ward 2014	Figure 5N	Hemiscyllium-hermani_Adolfssen-&-Ward-2014_5N	x			MGUH 29925	labial	lateroposterior	lateral	Selachimorpha	Galeomorphii	Orectolobiformes	Hemiscylliidae	Hemiscyllium	Hemiscyllium hermani	European epicontinental basins	Europe	Denmark	Stevns Klint, Denmark	Chalk Group; Tor Formation; Højerup Member	Mesozoic	Cretaceous	Upper	late	Maastrichtian		Maastrichtian	x		C	Scale bar = 0.4 mm	x				69	72	66	605	.jpg	M.Bazzi
Adolfssen & Ward 2014	Figure 5P	Hemiscyllium-hermani_Adolfssen-&-Ward-2014_5P	x			MGUH 29926	labial	anterior	anterior	Selachimorpha	Galeomorphii	Orectolobiformes	Hemiscylliidae	Hemiscyllium	Hemiscyllium hermani	European epicontinental basins	Europe	Denmark	Stevns Klint, Denmark	Rødvig Formation; Fiskeler Member	Cenozoic	Paleogene	Paleocene	early	Danian		DanSelCombined	x		C	Scale bar = 0.4 mm	x				62.5	66	59	605	.jpg	M.Bazzi
[truncated: 1,123 more rows]
