# Supplementary material for: Tooth morphology elucidates shark evolution across the end-Cretaceous mass extinction
Source: PLoS Biol. 2021 Aug 10;19(8):e3001108. doi: 10.1371/journal.pbio.3001108 (PMC8354442; doi:10.1371/journal.pbio.3001108)
Supplement: S2 Data — (TPS) [file pbio.3001108.s003.tps]

LM=160
246 277
243.416949157222 283.457627106946
240.763162385884 289.885954432936
238.287627517993 296.374574940023
236.289100777179 303.036330742737
235.021994204895 309.868034770632
233.950873768967 316.736893465493
233.488228912395 323.676566314081
233.025584055822 330.616239162669
233.312525128195 337.563027692091
233.643344416634 344.510232749317
233.974163705073 351.457437806542
234.456828977756 358.395605688582
234.952357714027 365.333007996383
236.987929768759 371.963789306276
239.187318308984 378.561954926952
241.515970576944 385.114777280276
243.920378052216 391.641026141728
246.324785527487 398.16727500318
248.581748232452 404.745244697357
250.781136772678 411.343410318033
252.720570444029 418.021996554103
254.63127710988 424.709469884579
256.54198377573 431.396943215054
258.089357265591 438.174447011558
259.52217607494 444.980336355965
260.954994884289 451.786225700373
260.109663646191 458.677522653571
259.190454763735 465.571589271987
257.616188264596 472.337559550844
255.870727064235 479.070052752236
254.125265863874 485.802545953627
252.379804663514 492.535039155018
250.568198460996 499.249938976347
248.738196578739 505.959945877958
246.908194696481 512.66995277957
245.150299155267 519.39880337893
244 526.212272328558
244 533.167349575343
244 540.122426822128
246.717942446324 546.435884892649
249.828347548839 552.656695097678
255.458869648151 556.583547859261
262.141163137135 558
269.09624038392 558
275.818486816703 556.337575195228
279.13437382246 561.313538919073
281.874112973077 567.706263603847
283.492055609455 574.465574307637
285.111318060964 581.222636121928
288.221723163479 587.443446326957
292.687418558099 592.687418558099
297.984668886395 597.102593825775
304.064500267659 600.480277926477
310.709195477507 602.427298869377
317.470664367697 604
324.425741614482 604
331.380818861267 604
338.335896108052 604
345.04114984647 604.28804892529
346.034316948443 611.171584742214
347.39831981767 617.991599088349
347.613219267314 624.86780732686
346.921163215181 631.788367848195
346.229107163047 638.708928369529
346 645.652578754254
346.707519551832 652.537597759159
348.068238704359 659.358253197884
349.369617868543 666.190493809848
350.670997032726 673.022734421813
351.97237619691 679.854975033777
354.200473010096 686.400946020192
357.31087811261 692.621756225221
360.421283215125 698.84256643025
363.713334732651 704.951112976868
367.886381080722 710.515174774296
372.605569802413 715.605569802413
377.986444119659 719.989833089744
384.098630717181 723.137328839648
391 724
400.052908254229 723.245590978814
408.920102711246 721.421305943668
417.69765877214 719.080624327429
425.845361708158 715.077319145921
433.858748899346 710.817159791325
441.522812473824 705.940028425748
448.518918185431 700.170946587748
454.294305539861 693.241558664645
459.465172680792 685.772528349968
464.517862114965 678.223206827552
469.556918217992 670.664622673011
474.40781917593 662.986968040116
479.08164657677 655.197255705383
484.112925035223 647.641904950688
489.393059939274 640.249716085017
494.79176201738 632.944317310159
499.416693497863 625.166613004274
503.479310408937 617.041379182126
508.197586442057 609.283861692708
513.086560089865 601.641799887669
518.274332682055 601.790554470092
523.386917527911 609.213552836922
530.234464218381 615.182361058741
537.405166762703 620.759574148769
545.101608579228 625.559271671216
553.188348700659 629.547087175165
562.001402165271 631.750350541318
571.054956492177 632
580.139244071879 632
589.138853805897 630.976857699017
597.981041997293 629.006319334236
606.412269612931 625.701085593037
614.410722290241 621.394226459101
622.111701706363 616.592198862425
627.446857240603 609.329714139096
630 600.877958009027
630 591.793670429325
629.130227898258 582.781367389546
629 573.707857800218
635.9732828309 571.0267171691
639.66012099327 562.849697516825
647.756644286784 564.502657714713
656.716231964507 564.535471004437
665.702319679371 564.783719946562
674.663005750333 566.277167625056
683.623691821296 567.770615303549
692.688994943108 568
701.694730801067 567.050878199822
709.993852270253 563.575819806962
716.626499994324 557.560250008515
721.379425353112 549.861723940664
724.066212403335 541.205451159982
724.820621424521 532.152542905753
723.761346512301 523.187405817653
721.304694847831 514.479186260884
717.750279878263 506.125606402904
713.95731508894 497.871945266819
711.084611121756 489.253833365268
708.015812739607 480.731183426683
708.549260474276 471.662571937315
708.825300791699 462.602406333591
707.453478996592 453.631742318567
705.410790572711 444.780092481747
702.705005141122 436.115015423367
699.832301173939 427.496903521816
696.114434697089 419.228869394178
691.487813519153 411.441069152133
686.249057509784 404.019498138861
681.323959254606 396.42257159408
678.604985904816 387.839887238526
677.778898902375 378.799079145121
677.301439347434 369.727347601246
676.832758279159 360.655165583176
676.379110605795 351.582212115909
675.851480389297 342.514803892974
674.962451695095 333.474323731326
674.315223003799 324.413122053188
672.952172263633 315.45941314241
670.872703967184 306.618111901551
668 298
ID=Heterodontus-granti-nov-sp_Case-&-Cappetta-1997_1(1E).jpg

LM=160
268 273
261.66842811293 276.165785943535
255.34720351293 279.35150580073
249.114425574445 282.707616998376
242.895965153161 286.085119420141
237.417189097672 290.567754374632
231.943732612187 295.056267387813
226.938185529129 300.061814470871
221.93263844607 305.06736155393
217.493879530142 310.550337332298
213.411589592624 316.333581410449
209.329299655106 322.116825488599
205.050622012544 327.753753802217
200.677117261347 333.320032576468
196.624856456307 339.062906707129
194.268851940672 345.738252834764
191.912847425036 352.413598962399
189.948329778331 359.206680886675
188.231441293114 366.074234827544
186.735467699615 372.983992252886
185.799892279906 380.000807900704
185.135683139803 387.017623548522
186.071258559512 394.03443919634
187.01254113777 401.05016455108
188.729429622988 407.91771849195
190.446318108205 414.78527243282
192.180102379815 421.648368567333
194.074729891978 428.469027611119
195.96935740414 435.289686654906
197.456524266627 442.19566986639
198.457633683239 449.203435782671
200.025780755474 456.077342266423
202.264329463933 462.7929883918
205.851510842306 468.802014456408
210.098858385481 474.465144513975
214.597890629079 479.922626957714
219.300864160126 485.213472180142
223.922042227227 490.575715931765
226.695138418566 496.823261302115
227.961452795981 503.787990377893
227.543451617138 510.848225742931
227.072569357267 517.911459640996
228.174334771658 524.871673858291
230.007313273658 531.686168729756
232.580871036433 538.277916280152
235.51014590116 544.722320982551
239.585561664084 550.327005497675
244.847275940616 555.062548346554
250.546938240561 559.216836400351
256.63469985085 562.817349925425
262.96627173792 565.98313586896
269.94540008113 567.157566680188
276.947839110985 568.162319925915
284.002299407556 568.750191617296
290.99176870593 569.798353741186
297.902857008874 571.300952336291
304.618503134251 573.53950104475
311.405794205053 575.515527329654
318.327572006956 576.998765430062
325.300413433712 578
332.37932600567 578
339.458238577628 578
346.537151149586 578
353.337039737193 579.901111921158
360.087650865312 582.029216955104
366.854775502059 584.10136442916
373.784540022013 585.42050444689
380.825962863667 585.859541318179
387.884024396011 585.316613507999
394.893475381254 584.421304923749
401.834920254221 583.033015949156
408.786896082499 581.70218398625
415.769492430817 580.538417928197
422.742487824209 579.319547668326
429.707216899986 578.053233290912
436.781329429097 578
443.860242001055 578
450.915185055542 578.576265421295
457.964383935554 579.218264881728
466 580
472.658702958106 579.630072057883
479.317405916211 579.260144115766
485.971028090254 579.179184371841
492.612610821682 579.782964620153
499.254193553109 580.386744868464
505.895776284536 580.990525116776
512.524168205478 580.275092421614
519.152349828152 579.538627796872
525.75669917137 579.351339834274
532.296163081903 580.659232616381
538.552053488286 582.896688953453
544.708026550731 585.461677729471
551.269332914273 586
557.934010695129 586.128934046342
564.588210795158 586.572547386344
571.240908317236 587.031422823987
577.853862522205 587.893982068114
584.466816727174 588.75654131224
591.079770932143 589.619100556366
597.724005249952 590
604.3929760676 590
611.060300161626 589.985811726676
617.55199085064 588.458355093967
624.043681539655 586.930898461258
630.371149759791 584.922204654641
636.442357231354 582.162564894839
641.845050682048 578.392036874789
646.761110131156 573.885649046441
651.472629611298 569.21228398117
654.903786790048 563.493688683253
657.987918074704 557.600770390004
660.52712741477 551.434119135558
663.066336754836 545.267467881112
665.333469506279 538.999591481164
667.442383249575 532.672850251275
669.359149230105 526.294041157001
670.733027116356 519.768121197309
672.106905002607 513.242201237616
673.383670867809 506.697974793149
674.480042916599 500.119742500407
675.576414965389 493.541510207665
676.42841239329 486.930082263746
677.126552166293 480.297754420221
677.824691939295 473.665426576696
678.660070939602 467.049467952987
679.541466932041 460.438998009695
681.859694038924 454.396428345507
685.895327401953 449.104672598047
690.611001890647 444.388998109353
694.04052130917 438.87843607249
696.149435052466 432.551694842601
698.234754781771 426.217484060765
700.151069445125 419.829768516249
701.77831795816 413.367849528585
703.175661336355 406.846913763677
704 400.265273676221
704 393.596302858573
703.565459129961 386.958213909725
702.622324232222 380.356269625552
700.92451689196 374.002674227925
697.762759007487 368.130838156761
694.810759915332 362.179959633104
693.311178427087 355.681773184043
692 349.162129883126
692 342.493159065477
691.854158501393 335.833268011141
691.026974476042 329.215795808339
690.199790450692 322.598323605538
688.476814692292 316.176579858926
686.468578387241 309.817164892931
684.46034208219 303.457749926936
681.581053027627 297.464474426801
678.442713819322 291.580088411229
675.011133690242 285.901259655824
670.549827417016 280.944252685573
665.90998276815 276.182487076113
660.574806114032 272.181104585524
655.239629459913 268.179722094935
649.626353841659 264.580406990147
644 261
ID=Heterodontus-granti-nov-sp_Case-&-Cappetta-1997_1(2D).jpg

LM=160
150 265
150 271.925598387709
152.054492349195 278.478646264521
154.756967537381 284.756967537381
160.283830507123 288.540596608547
164.322046887593 294.073489625309
166.312102940583 300.707009801942
169.401767756003 306.842828409605
173.31672249346 312.53617624237
177.823842180202 317.794482543569
183.952337745976 320.976168872988
190.600440754907 321.424944905637
197.416247669574 320.240833851206
203.94144429762 318.246844561904
209.639430147548 314.453523284151
215.236240167377 316.823394261803
222.046702894398 315.651099035201
222.663030495926 319.679393264258
219.982113693337 326.035772613327
217.8529215991 332.588313603599
218.136808418595 339.205212627892
222.522025025937 344.522025025937
228.324936614805 348.162468307402
234.971318139388 349.903876025343
241.79807908996 351
248.723677477669 351
255.520151420927 349.695969715815
262.262816180541 348.129915685189
268.954571320392 346.345447647896
275.65298438582 344.586753903545
282.373430009627 342.913823843932
289.121672103527 341.356537206878
295.825531480034 339.660075272927
302.22948062798 337.023155035538
308.633429775926 334.386234798148
314.733115482882 331.177923011412
320.495561659841 327.336292226773
326.874694510757 324.671989558466
333.359334353294 322.240249617515
331.910163422882 327.816394295196
328.217799277353 333.67330108397
325.234630962881 339.913422592796
322.389470794988 346.221058410023
319.292249039032 352.415501921935
317.488746766882 359.067519398709
317 365.952667867316
320.575423100464 371.575423100464
326.21109838008 375.526659028048
332.862578181364 377.302795151414
339.696399888215 378.336036353474
346.593556273258 378.963050570296
353.477615968891 378.280264892345
360.327992577353 377.278667903774
367.212460197035 376.565628316914
374.111598498042 375.974246500452
380.859840591942 374.416959863398
387.597745117835 372.82067646465
394.231265294468 370.83062041166
400.8647854711 368.84056435867
407.475407140801 366.788707937422
413.804098928595 363.975956031735
420.045123304725 360.977438347638
426.222859548885 357.85142696741
432.496009358465 355.193228609585
439.244251452365 353.635941972531
445.48908455169 350.883186586232
451.029563261857 346.727827553607
456.898473326525 343.060916004085
462.957289004725 339.808542199055
469.774656117316 338.603620554669
474 340.657356513008
473.082167868151 347.506992791096
470.375624429404 353.832500760794
466.354634777274 359.468047834089
462.513003992635 365.230494011047
458.912630701156 371.145615498073
455.693322946206 377.226708215175
454 383.904676987668
454.751178803134 390.755894015669
459 396
461.966784958463 397.186713983385
464.975464286996 398.243866071749
468.076647874433 399.012774645739
471.228497226251 399.538082871042
474.385592985601 400
477.580918175331 400
480.776243365061 400
483.958064501655 399.769639470394
487.131503644844 399.396293688842
490.304942788032 399.02294790729
493.478381931221 398.649602125739
496.65182107441 398.276256344187
499.819645742223 397.863392376296
502.97149509404 397.338084150993
506.109675263939 396.743921092937
509.223171996194 396.025421847032
512.336668728448 395.306922601127
515.450165460702 394.588423355223
518.541644218349 393.796883418119
521.533520425315 392.674929840507
524.52539663228 391.552976262895
527.517272839246 390.431022685283
530.509149046212 389.309069107671
533.501025253177 388.187115530058
536.492901460143 387.065161952446
539.484777667109 385.943208374834
542.462211761091 384.786671494881
545.363437253637 383.447644344475
548.264662746183 382.108617194069
551.165888238729 380.769590043663
554.067113731275 379.430562893258
556.981025963314 378.119544016305
559.900951023287 376.821799545206
562.82087608326 375.524055074107
565.61542762214 373.990357736163
568.325057963776 372.29683877264
571.034688305411 370.603319809118
573.730290371059 368.887670475748
576.418129142488 367.159774122686
579.105967913918 365.431877769624
581.793806685347 363.703981416562
584.481645456777 361.9760850635
587.192166088143 360.284700347114
589.932134833687 358.640719099788
592.672103579232 356.996737852461
595.412072324777 355.352756605134
598.152041070322 353.708775357807
600.892009815866 352.06479411048
603.631978561411 350.420812863153
606.371947306956 348.776831615826
609.111916052501 347.1328503685
611.851884798045 345.488869121173
614.59185354359 343.844887873846
617.331822289135 342.200906626519
620.07179103468 340.556925379192
622.811759780224 338.912944131865
625.551728525769 337.268962884539
627.889781982313 335.110218017687
630.149218092068 332.850781907932
632.408654201822 330.591345798178
634.668090311577 328.331909688423
636.927526421331 326.072473578669
639.054765788119 323.688388488366
641.177624297478 321.300172665337
643.300482806837 318.911956842308
645.391210978384 316.497014456363
647.352950885747 313.974777432611
649.31469079311 311.452540408859
651.276430700472 308.930303385107
653.29109801471 306.450682382348
655.33669535303 303.995965576364
657.331244921024 301.503132618464
659.083599510342 298.832800979316
660.512592377233 295.974815245534
661.941585244124 293.116829511753
663.2009741982 290.1961032072
663.975954390285 287.096182438858
664.979098907109 284.062703278674
665.989549453554 281.031351639337
667 278
ID=Hexanchus-sp_Case-&-Cappetta-1997_2(2B).jpg

LM=160
218 107
216.442772549261 110.893068626848
214.885545098521 114.786137253697
213.83626066368 118.80113269952
213.456647609323 122.97687629745
213.077034554966 127.152619895379
213.302578499392 131.328363493309
213.682191553749 135.504107091238
214.143035914342 139.667500933598
215.02158367947 143.767390504193
215.900131444598 147.867280074789
216.778679209725 151.967169645384
217.680442746204 156.061992357916
218.590024179784 160.155108809029
219.499605613365 164.248225260143
220.409187046946 168.341341711256
221.274951903573 172.443497493758
222.059506092258 176.562406984352
222.844060280942 180.681316474946
223.628614469627 184.80022596554
224.413168658311 188.919135456134
225.160680031431 193.044420204301
225.798250214201 197.188626392309
226.435820396972 201.332832580318
227.034387472905 205.481424620672
227.333123733908 209.663732274713
227.631859994911 213.846039928754
227.930596255914 218.028347582795
228 222.218835263436
228 226.411798495649
228 230.604761727861
228 234.797724960074
228.967884055041 238.871536220166
229.98482701332 242.939308053282
231.0017699716 247.007079886398
232.022170437158 251.073901457193
233.227009556192 255.090031853972
234.431848675225 259.106162250751
235.636687794259 263.12229264753
236.841526913293 267.138423044309
238.030192134618 271.158508706743
238.814746323302 275.277418197337
239.599300511987 279.396327687931
240.383854700671 283.515237178525
241.168408889356 287.634146669119
241.952963078041 291.753056159713
242.412623410725 295.919922401885
242.851562863181 300.089847200219
243.290502315637 304.259771998554
243.729441768094 308.429696796888
244.235717564284 312.591093558916
244.850190711962 316.738787305744
245.46466385964 320.886481052571
246.079137007318 325.034174799398
246.693610154996 329.181868546226
247.308083302675 333.329562293053
247.922556450353 337.477256039881
248.571527010328 341.619671065412
249.225472346502 345.761324861178
249.879417682675 349.902978656944
250.533363018849 354.044632452711
251.119502246683 358.195022466828
251.536717682006 362.367176820063
251.95393311733 366.539331173298
252.371148552653 370.711485526533
252.788363987977 374.883639879767
253.339656138825 379.037936832949
254.028975048009 383.173850288055
254.718293957194 387.309763743161
255.847321943965 391.330135345905
257.280238042352 395.270654616467
258.713154140738 399.21117388703
260.387730404948 403.053006890887
262.122790935785 406.870140058726
263.857851466621 410.687273226566
266.363331103518 414.038568561666
268.937561522748 417.34829338639
271.632929964935 420.542511398516
274.816464982467 423.271255699258
283 428
289.106965528955 428.55517868445
295.211481638429 428.865390929063
301.306124786934 428.188208357007
307.200627189375 426.599790936875
313.018094525696 424.660635158101
318.787775278311 422.606112360845
324.272536082103 419.863731958949
329.733574394195 417.075426989763
335.144294099021 414.189709813856
340.555013803847 411.303992637948
346.05180098061 408.591476470488
351.619543211228 406.021749287126
357.214114724733 403.514354110107
362.907672135156 401.236931145938
368.60122954558 398.959508181768
374.329798897371 396.773231985179
380.083858701694 394.653315215165
385.837918506017 392.533398445151
391.575239085847 390.369904365661
397.268796496271 388.092481401492
402.962353906694 385.815058437322
408.584601681823 383.370635599172
414.167104565138 380.833134288574
419.824199596587 378.470320161365
425.517757007011 376.192897197196
431.217028351209 373.931464731197
437.064539336486 372.084882314794
442.912050321764 370.23829989839
448.759561307042 368.391717481987
454.467424799714 366.160472141294
460.13768867549 363.82565760421
465.807952551267 361.490843067126
471.496613011715 359.201354795314
477.190170422138 356.923931831145
482.832026396062 354.537763113299
488.192489061627 351.559728299096
493.552951727191 348.581693484894
498.913414392756 345.603658670691
504.418500562645 342.907026049273
509.960355646596 340.281936798981
515.502210730547 337.656847548688
520.99144132131 334.927685442371
526.390621295173 332.020434687215
531.789801269035 329.113183932058
536.752478983176 325.514848745671
541.697474571142 321.888518647829
546.642470159108 318.262188549988
550.826691820246 313.79063899773
554.951621620472 309.253216217481
558.852209370646 304.530387505805
562.531498769928 299.624668306763
566.214199691711 294.721540400775
569.953036923415 289.861051999561
573.691874155118 285.000563598346
577.449743691814 280.154871664964
581.238317502932 275.333050450814
585.02689131405 270.511229236664
588.707965134613 265.608848811541
592.272204342294 260.618913920789
595.836443549974 255.628979030036
599.644147729109 250.827022725069
603.569853854561 246.116175374527
607.495559980012 241.405328023985
611.421266105464 236.694480673444
615.346972230915 231.983633322902
618.860565294248 226.976581396847
622.074408798311 221.754085702745
625.042182886816 216.451622471389
625.512497245664 210.337535806369
625.982811604512 204.223449141349
626.368533393542 198.10346570333
626.751046338535 191.983258583434
627.16421626934 185.865188498582
627.634530628188 179.751101833562
628.075828148256 173.635093331387
628.415978573548 167.512385676134
628.75612899884 161.389678020882
629 155.264297997605
629 149.132148998803
629 143
ID=Squalicorax-pristodontus_Case-&-Cappetta-1997_3(1B).jpg

LM=160
175 232
175.257932644129 235.611057017806
175.515865288258 239.222114035613
175.773797932387 242.833171053419
176.03698512364 246.443821483684
176.33763111818 250.051573418161
176.63827711272 253.659325352638
176.93892310726 257.267077287116
177.648673355199 260.810917872531
178.462722598364 264.33846459291
179.276771841528 267.86601131329
180.218412784587 271.339753220469
182.17609433609 274.385035633918
184.133775887593 277.430318047367
186.091457439096 280.475600460815
188.049138990599 283.520882874264
190.135202406077 286.475763127901
192.342512164539 289.3452658139
194.549821923 292.214768499899
196.757131681461 295.084271185899
198.964441439922 297.953773871898
201.518669667707 300.518669667707
204.0785780679 303.0785780679
206.638486468092 305.638486468092
209.190916011309 308.205601858333
211.654323988061 310.858502756374
214.117731964814 313.511403654415
216.581139941566 316.164304552456
219.044547918319 318.817205450497
221.507955895071 321.470106348538
223.075971752235 324.689929380589
224.420501514143 328.051253785358
225.765031276051 331.412578190128
227.109561037959 334.773902594897
228.158140032281 338.212406914153
228.626381141797 341.802255420444
229.094622251313 345.392103926734
229.562863360829 348.981952433024
230.031104470345 352.571800939314
230.499345579861 356.161649445605
230.967586689378 359.751497951895
231 363.369650133755
231 366.989907311741
231 370.610164489726
231 374.230421667712
231 377.850678845697
231 381.470936023683
231 385.091193201668
231 388.711450379654
231 392.331707557639
231 395.951964735625
231.021992274675 399.571799141544
231.161130060834 403.189381581685
231.300267846993 406.806964021826
231.439405633153 410.424546461968
231.578543419312 414.042128902109
231.717681205471 417.65971134225
231.85681899163 421.277293782391
231.99595677779 424.894876222533
232.577871593288 428.467229559731
233.173038207134 432.038229242805
233.76820482098 435.60922892588
234.363371434826 439.180228608955
234.958538048672 442.751228292029
235.291773223665 446.355392072144
235.605394714136 449.96203921256
235.919016204607 453.568686352976
236.232637695078 457.175333493392
236.546259185549 460.781980633808
236.859880676019 464.388627774224
237.24841729739 467.98733837912
237.697454935606 471.579639484849
238.146492573822 475.171940590578
238.595530212038 478.764241696307
239.044567850254 482.356542802036
239.493605488471 485.948843907765
239.942643126687 489.541145013494
240.998593931669 492.995781795008
242.827845693209 496.103794257612
245 499
250.515686772956 498.448431322704
255.974112410213 497.645777305377
261.183572123123 495.751428318864
266.352828414443 493.775472827173
271.029409907597 490.799466422438
275.705991400751 487.823460017704
280.399960907207 484.875024432996
285.100582225595 481.937136109003
289.801203543982 478.999247785011
294.568828401274 476.17823274219
299.479166758758 473.606150745412
304.389505116243 471.034068748635
309.299843473727 468.461986751857
314.220300275341 465.911879889864
319.367029114524 463.85318835419
324.513757953707 461.794496818517
329.66048679289 459.735805282844
334.761780220762 457.581020878581
339.618817269519 454.909650501764
344.475854318276 452.238280124948
349.332891367033 449.566909748132
354.193875890342 446.903062054829
359.151861657416 444.424069171292
364.109847424489 441.945076287755
369.067833191563 439.466083404219
374.025511840299 436.986493731607
378.924522016255 434.392900109041
383.823532192211 431.799306486476
388.722542368167 429.205712863912
393.515390932776 426.427880667015
398.216012251164 423.489992343022
402.916633569552 420.55210401903
407.675834813678 417.729666074529
412.822563652861 415.670974538855
417.969292492044 413.612283003182
423.145408934884 411.635551702537
428.427663881876 409.954834219403
433.709918828868 408.274116736269
438.992173775859 406.593399253136
444.260967524433 404.878215155265
449.284118828046 402.534077880245
454.30727013166 400.189940605225
459.312667529052 397.812399482569
464.065919402238 394.960448358657
468.819171275425 392.108497234745
473.572423148611 389.256546110833
478.325675021797 386.404594986922
482.856243251426 383.214935429525
487.34999759668 379.969446180176
491.843751941934 376.723956930826
496.337506287187 373.478467681476
500.571377841977 369.904805870287
504.760310998868 366.274397134314
508.94924415576 362.643988398342
512.972882659368 358.850229584384
516.553467498208 354.618629320299
520.134052337049 350.387029056215
523.613691683634 346.079462474549
526.688503927214 341.467244109179
529.763316170794 336.855025743809
532.838128414375 332.242807378438
535.257743940001 327.258737725998
537.640950302488 322.254004364775
540.024156664975 317.249271003553
542.407363027462 312.24453764233
544.46234422077 307.100415411281
546.447673470927 301.925583669776
548.579672164514 296.808786805167
550.711670858101 291.691989940558
552.638159327775 286.495061848618
554.532508314288 281.285602135708
556.605859280893 276.145937725856
558.73785797448 271.029140861247
560.443541612451 265.782291937747
561.530651906606 260.34674046697
562.617762200762 254.911188996192
563.533159115543 249.445605896377
564.355439410362 243.963737264251
565.177719705181 238.481868632126
566 233
ID=Squalicorax-kaupi_Case-&-Cappetta-1997_3(2B).jpg

LM=160
238 292
238.688656881357 298.197911932213
239 304.416721439296
239 310.652774728012
237.555725532642 316.610686168394
237.929534881299 322.647674406497
240.063464781364 328.502572750304
242.025487081377 334.418290271256
243.817403808169 340.391346027228
245.7710651901 346.313195570301
247.743078390353 352.22923517106
248.415970810922 358.407620541988
248.894254265025 364.62530544533
249.798534804696 370.791208828176
250.823735650143 376.942413900859
252.35870647419 382.981923738695
253.999520637898 388.99824233896
257.991057706935 393.789269248322
263.363326781345 393.363752456996
268.770124045383 390.45114146029
273.463232417421 386.344671634756
277.655828011781 381.753987985601
281.604732616255 376.927549024578
285.650390273927 372.18457069868
289.845213663158 367.570264970526
294.035007601443 362.951864548016
297.702877651059 357.908543229794
301.370747700676 352.865221911571
304.962626161025 347.767676912822
308.538767899547 342.658903000647
312.114909638069 337.550129088473
315.691051376591 332.441355176298
317.235920205067 337.561640922799
318.532223785833 343.661118929167
320.563979629794 349.518954167036
323.098505266026 355.216711585257
325.679002477716 360.893805450975
328.280451820676 366.560903641352
331.069299633652 372.138599267305
333.858147446629 377.716294893257
336.011741145424 383.541094008984
337.724916738528 389.537208584849
339.210758862032 395.580691465243
340.034938863355 401.762041475163
340.859118864678 407.943391485082
341.898486524939 414.091423641318
342.982221127993 420.232586391959
344.037764064333 426.377640643333
344.658274558574 432.582745585737
345.278785052814 438.787850528141
345.899295547055 444.992955470546
346.647955724713 451.183645797704
347.421442939263 457.371543514105
348.074752301623 463.569798334077
348.371371108063 469.798793269328
348.667989914504 476.027788204578
348.964608720944 482.256783139829
349 488.491994256196
349 494.728047544912
349 500.964100833629
348.809401492438 507.191882836967
348.269174588405 513.404492233337
347.728947684373 519.617101629708
347.188720780341 525.829711026078
346.7973743981 532.052512038008
346.485960757726 538.28078484548
346.174547117352 544.509057652953
346 550.74074998763
346 556.976803276347
346 563.212856565063
346 569.44890985378
346.333832530447 575.675153017599
346.700026188558 581.900445205478
347.080344112293 588.124817572105
347.524644512682 594.345023177543
347.96894491307 600.565228782982
349.258234482062 606.662055169279
351.259659023027 612.519318046053
354.811290025617 617.540860017078
360 621
366.059575871084 621
371.68428132205 619.157859338975
376.748171268916 615.83455248739
381.404498012073 611.973779544824
385.933481485392 607.948016457429
389.724777229821 603.253431308996
393.288848257108 598.352833646477
396.93409918694 593.513301045363
400.654318914874 588.730161395162
404.201533928284 583.820006548035
407.650704981584 578.837870582156
411.097330085925 573.854004871113
414.458578010657 568.812132984015
417.819825935389 563.770261096917
421.152036190008 558.711131238985
423.974262036444 553.348902130757
426.79648788288 547.986673022528
429.618713729316 542.624443914299
432.455919282075 537.270151346109
435.307484397879 531.923466753976
438.159049513684 526.576782161843
440.735249375571 521.095688904966
443.196276224787 515.558378494229
445.657303074004 510.021068083491
447.96684230698 504.421753848053
450.094501441401 498.747996156263
452.222160575822 493.074238464474
454.540863121953 487.478027149823
456.969655257254 481.926502269133
459.398447392556 476.374977388442
461.652307922921 470.751208198202
463.848578541581 465.103655178793
466.04484916024 459.456102159383
468.434975190253 453.890887087786
470.97429001098 448.389038309543
473.518295620834 442.889366526784
476.080802182787 437.398281036885
478.64330874474 431.907195546986
481.21411735811 426.420000614017
483.794266805434 420.937183038454
486.374416252757 415.454365462891
488.939458306219 409.964507003193
491.478773126947 404.462658224949
494.021415010227 398.962523732102
497.0278065498 393.70133853785
500.034198089372 388.440153343598
503.163414573501 383.254878139749
506.524662498233 378.21300625265
509.885910422965 373.171134365552
513.178352709936 368.085176846354
516.354160824589 362.924488660043
519.529968939242 357.763800473732
522.56143474326 352.517489199295
525.109569351811 347.041148395171
527.347607236591 341.420654605681
530.465233301955 336.224611163408
533.460104105565 333.035234237521
535.921130954781 338.572544648258
538.408241318142 344.098130899912
540.915711654813 349.614565640589
543.538090398408 355.076180796815
546.24801511092 360.49603022184
549.428525463411 365.642788195116
554.060983450486 369.020327816829
559.74975838068 368.900096647728
564.908793180722 365.818405114459
568.043818501065 360.780907494675
569.1674411533 354.827911926902
570.054547964232 348.836356107305
571.970754104954 343.087737685137
573.984836144962 337.3737702801
576.112495279384 331.70001258831
578.240154413805 326.026254896521
580.446765264386 320.383086839034
582.445143737532 314.664568787405
583 308.695033692324
584.052073278884 302.739633605578
585.240453879298 296.79773060351
586.530336978651 290.878652085394
588 285
ID=Scapanorhynchus-sp_Case-&-Cappetta-1997_3(9B).jpg

LM=160
248 300
252.885107612774 302.931064567665
255.782937701751 307.302373789491
254.816721355942 312.916393220288
253.042662731316 318.196671585855
249.5900261918 322.71745416435
246.763539777645 327.663805389122
246 333.158001876133
246 338.854967374379
246.316528316545 344.532226532364
247.116593472593 350.145741840741
250.675459605436 354.594324506795
256.065255930685 353.95649604621
260.805417750333 350.796388166445
262.497890503886 354.232069283028
263.163531060049 359.890014010417
263.829171616213 365.547958737806
264.918680973736 371.134064381813
266.154526307448 376.695368383515
267.390371641159 382.256672385217
268.700131862238 387.800527448951
270.081848950165 393.32739580066
271.604416166101 398.813248498302
273.405954838686 404.217864516058
275.512368705488 409.409894964391
279.960951371541 412.968761097233
285.38745162355 411.61254837645
289.415814559546 407.584185440454
293.633900320535 403.774574759599
298.191472719131 400.356395460652
302.429835555666 396.570164444334
305.566531031785 392.017141388753
307.237680167249 386.584059707314
310.064166581404 381.637708482543
313.439571779923 377.072513864093
317.104685011868 372.711200819487
320.812221013003 368.385742151497
324.939716516494 364.480242985863
329.342474020993 360.931505195801
334.879455282953 360.351782113181
339.81934830389 362.955906354538
343.526884305024 367.281365022528
345.943224651926 372.301286281743
347.508301439197 377.779055037189
349.075366844122 383.256247270016
350.682858656669 388.721719432675
352.290350469216 394.187191595334
353.897842281762 399.652663757992
355.403709684919 405.146935511371
356.902680467705 410.643161714918
358.044729158948 416.223645794741
359.16199601448 421.809980072398
360.279262870011 427.396314350056
361.167910719385 433.014928632614
361.641017952897 438.692215434759
362.097911203298 444.37075684617
362.503803188931 450.053244645031
362.909695174564 455.735732443892
362.482454396078 461.399137633334
361.816813839915 467.057082360723
361.151173283751 472.715027088112
360.077416057988 478.30539172939
358.883736068609 483.87589834649
357.661195734037 489.439918130342
356.356366552062 494.985442153738
355.051537370086 500.530966177134
353.696189247857 506.0633376325
352.131112460587 511.541106387947
350.566035673316 517.018875143394
349.000958886045 522.496643898841
347.350651531465 527.948045405607
345.549112858879 533.352661423362
343.843452155968 538.782739220162
342.726185300436 544.36907349782
341.608918444904 549.955407775478
340.71375281935 555.576224625849
340.084628225383 561.238345971553
340 566.930624323845
341.779600157499 572.338800472497
345 577
351.466087591154 575.830513603217
357.648715404924 573.5822853073
363.670967060775 570.997419763535
369.31216381755 567.61270170947
374.905722602753 564.150903798248
380.455926348697 560.61895595992
385.681577247962 556.653619908033
390.632560611326 552.32150946509
395.583543974689 547.989399022147
400.592215841855 543.726227326516
405.729324805916 539.616540155267
410.690127662197 535.309872337803
415.341977678812 530.658022321188
419.993827695427 526.006172304573
424.302880818308 521.035137517336
428.611478497019 516.063678657286
432.920076175729 511.092219797236
437.565558914269 506.434441085731
442.217408930884 501.782591069116
446.82692863437 497.090378502193
451.252247456341 492.222527798025
455.677566278312 487.354677093857
459.587481040317 482.067213569563
463.456891706993 476.746773902884
467.504290118138 471.561232517025
471.580749813921 466.397716902367
475.657209509704 461.234201287709
479.734922671651 456.071676625283
483.818346956191 450.913667002706
487.901771240731 445.75565738013
491.985195525271 440.597647757553
496.06861980981 435.439638134976
500.376233375979 430.475252038023
504.885048552527 425.684635912941
509.393863729074 420.894019787859
513.902678905622 416.103403662777
518.39188497451 411.294408955882
522.88065845077 406.485008802746
527.369431927031 401.67560864961
531.019492214382 396.219137327229
534.532476917614 390.656911547111
538.045461620847 385.094685766992
541.716565638412 379.639722247184
545.585976305088 374.319282580504
549.448752681444 368.99403474877
553.300524882042 363.660811701788
557.15229708264 358.327588654806
561.005959757278 353.003575854367
566.647156514053 356.388293908432
572.250126602867 359.833417735245
577.723943681873 363.482629121249
583.159880099158 367.175868109074
587.58519892113 372.043718813242
592.010517743101 376.911569517411
597.249895121045 380.83326341403
602.723712200051 384.482474800034
608.84295192348 386
615.421661307102 386
621.714250941238 384.514299623505
626.353294509699 380.116763725752
628.79656583722 374.00858540695
630.893492568242 367.783426754329
632.654243766401 361.444722440958
634.414994964559 355.106018127587
635.667979636713 348.658132361367
636.668319661611 342.155922199527
637.722931809197 335.662409144816
638.804464969641 329.173210182154
642.746246549894 325.870620974877
647.02761386523 330.865549509434
652.679843731096 332.320156268904
656.456767187151 327.172931251396
658.05233857944 320.790645682239
658.476095111578 314.380475557889
656.143575615263 308.287151230525
658 302.34788672748
657.121235904038 295.949550442755
654.672049199241 289.852172197344
652.930370003323 283.512590023261
652 277
ID=Cretolamna-sp_Case-&-Cappetta-1997_3(10B).jpg

LM=160
228 248
224.719307126944 252.374257164074
221.518615694114 256.802307176477
218.705444764033 261.490925393278
215.939834516208 266.200551612638
214.368667582433 271.437774725222
212.929877895158 276.701221048422
212.385809325433 282.141906745667
212.345024795615 287.552611580266
213.531161807139 292.890228132124
214.950139970821 298.167133236069
216.521306904596 303.404356348653
218.846375852242 308.323476534036
221.501784690855 313.103212443538
224.581821313711 317.614549839195
227.85086386111 321.992674504629
231.409274895682 326.144154044962
235.460345922791 329.757389944851
239.909695255382 332.935496610987
244.682725583187 335.601514212882
249.483440067773 338.214862252343
254.47999845923 340.435554870769
259.532903392372 342.510967797457
264.720134283541 344.24004476118
269.90736517471 345.969121724903
275.094596065878 347.698198688626
280.226067351901 349.584775256963
285.403034243267 351.311785387393
290.740650795125 352.497922398917
296.129007453188 353.391125931648
301.545612209083 353.878752842426
306.883228760941 352.692615830902
312.207093816413 352.551773454103
317.511659793205 353.877914948301
319.955593406981 358.563051282955
321 363.816500240859
321 369.284321695951
320.686567104636 374.7238809245
319.708453467643 380.103505927964
318.634390600046 385.462437599817
317.308249105848 390.767003576609
315.441318703145 395.896703242137
313.410620794755 400.973448013113
311.379922886365 406.050192784088
309.349224977974 411.126937555064
307.410287064658 416.239234494245
305.490406777355 421.358915260386
303.570526490052 426.478596026527
301.572760003904 431.568099990241
299.542062095513 436.644844761216
297.511364187123 441.721589532192
295.480666278733 446.798334303168
293.449968370342 451.875079074144
291.419270461952 456.95182384512
289.540669607865 462.086125097977
287.70164224023 467.235401727355
285.864051185997 472.385188306342
284.044250205558 477.541291084251
282.22444922512 482.697393862161
280.404648244681 487.85349664007
278.325053254456 492.908209072936
276.17117286211 497.93392998841
274.017292469764 502.959650903885
271.706301820903 507.915067526637
269.394039600519 512.869915141746
267.081777380134 517.824762756855
265.10658568334 522.922877223316
263.143752171565 528.02624435393
261.035103676891 533.067634978091
258.722841456506 538.022482593201
256.410579236122 542.97733020831
254.179917078678 547.968199011172
252.07690882672 553.015418815873
249.976809826432 558.063772977311
248.108219773958 563.202395621616
246.239629721483 568.341018265921
245.325897716299 573.718715985904
245 579.163376603407
245.908252664293 584.541263321463
249 589
255.747306131682 590
262.408126649644 589.036749340142
268.544526467652 586.030818629082
274.496035194896 582.652775363573
280.104763701774 578.726665408758
285.719683863762 574.80944963278
291.348679350758 570.912452757167
296.977674837754 567.015455881555
302.405039653214 562.842277189835
307.831601596881 558.66799877163
313.288483402304 554.533637448272
318.765543918524 550.425842061107
324.29651642255 546.392438504215
329.905244929428 542.4663285494
335.319774684209 538.28382071292
340.618538390093 533.948468589924
346.067231698133 529.80912021562
351.638316030474 525.829774263947
357.212053066524 521.854213516765
362.853712424952 517.975572707846
368.49537178338 514.096931898926
374.084979310348 510.147516256155
379.468370718778 505.91770872096
384.851762127208 501.687901185765
390.423308752518 497.717794164988
396.119796020802 493.920135986132
401.816283289086 490.122477807276
407.173666317 485.8610669464
412.515148152059 481.578515148316
417.813911857942 477.24316302532
423.106682784595 472.900937414304
428.123625659007 468.24234760235
433.140568533419 463.583757790397
438.174098110159 458.943311700857
443.262931885594 454.363361302966
448.1975661601 449.631352959886
452.705903144482 444.478967834878
457.28339674806 439.388263577134
461.888733748476 434.322392876677
466.50538604405 429.266851588309
471.131616897413 424.220054293732
475.717988196511 419.138414164187
480.100899069639 413.878921116434
484.483809942767 408.61942806868
489.514360506227 403.987235105576
494.65963273161 399.472293814712
500.005714887296 395.195428090164
505.40003933323 390.981789575832
510.936909927455 386.954974598215
516.582221760325 383.095873279814
522.526497050586 379.699144542522
528.470772340847 376.30241580523
534.79071145119 373.683715419524
541.147365231038 371.141053907585
547.375518106037 368.312240946981
553.499057921611 365.250471039194
559.622597737186 362.188701131407
565.639932204303 358.923673343107
571.635178149734 355.61889311016
577.505853957682 352.096487625391
583.37652976563 348.574082140622
589.247205573577 345.051676655854
595.117881381525 341.529271171085
600.988557189473 338.006865686316
606.249241522311 333.625632064741
611.342750555471 329.052044949572
616.408621255928 324.446707949156
621.092100354535 319.466171023389
625.407778074748 314.184443850503
628.469547982535 308.060904034929
631.298824488821 301.827644900152
633.576528858061 295.405620138727
634.971696375397 288.716963753973
634.290461512064 281.904615120636
633.22980809039 275.149040451949
631.742624016714 268.485248033428
628.680854108927 262.361708217854
626.022757049923 256.056892624808
623.660477869579 249.641911478316
622 243
ID=Pseudocorax-granti_Case-&-Cappetta-1997_3(3A).jpg

LM=160
249 161
249.207248092652 165.82899237061
250.588990675163 170.472476687908
252.391908858942 174.979772147355
254.194827042721 179.487067606801
255.997745226499 183.994363066248
258.321683245026 188.256419282547
260.646273679606 192.518168412612
263.124644707923 196.686967061884
265.817440014842 200.726160022264
268.650424965547 204.650424965547
272.083078919571 208.083078919571
275.515732873595 211.515732873595
278.948386827618 214.948386827618
282.381040781642 218.381040781642
285.813694735665 221.813694735665
289.341803644083 225.14665334041
292.920322676016 228.426962453015
296.498841707949 231.70727156562
299.859620886362 235.181978718748
302.714903790425 239.107992711835
305.570186694488 243.034006704922
308.031944809383 247.192882719938
310.098978981954 251.585330336652
312.166013154525 255.977777953365
314.233047327096 260.370225570079
315.530616886101 265.006829021241
316.374258793471 269.787466496336
317.217900700841 274.56810397143
318.05821862086 279.34931172516
318.85629445442 284.137766726519
319.65437028798 288.926221727877
320.452446121539 293.714676729236
321.095056122057 298.52089795291
321.397871872539 303.365949960619
321.700687623021 308.211001968329
322.002951880127 313.056085722419
322.258099039139 317.903881743643
322.513246198151 322.751677764867
322.768393357163 327.599473786091
323 332.447888866169
323 337.302394642882
323 342.156900419596
323.000988114411 347.011363315721
323.421532087488 351.847619006114
323.842076060566 356.683874696506
324.262620033643 361.520130386899
324.683164006721 366.356386077292
325.103707979799 371.192641767684
325.524251952876 376.028897458077
325.944795925954 380.86515314847
326.365339899032 385.701408838862
326.785883872109 390.537664529255
327.1697730594 395.376822831602
327.51564227514 400.218991851963
327.86151149088 405.061160872325
328.20738070662 409.903329892687
328.553249922361 414.745498913049
328.899119138101 419.58766793341
329.426502787852 424.412022302819
330.028630123429 429.22904098743
330.630757459005 434.046059672042
331.232884794582 438.863078356654
331.835012130158 443.680097041266
332.437139465735 448.497115725878
333.026290461039 453.315485532469
333.429435222719 458.153222672628
333.832579984399 462.990959812788
334.466646825407 467.799880952445
335.264722658967 472.588335953803
336.062798492527 477.376790955162
336.860874326087 482.16524595652
337.696572864594 486.947246232697
338.540214771963 491.727883707792
339.383856679333 496.508521182886
340.515671154095 501.203232692887
342.427954664606 505.665227550748
345.125410340543 509.656762925678
348.657998034441 512.828999017221
353 515
358.056378898822 513.966172660707
362.485130958619 511.308921424828
365.531836255692 507.202245616462
368.396734102588 502.904898846117
370.655913837767 498.274193865025
372.753524808263 493.554569181409
374.532985398384 488.707640884525
376.27008487329 483.843762354789
378.008215616475 478.98028252046
379.994664863773 474.212804326945
381.981114111071 469.445326133429
383.96756335837 464.677847939913
385.954012605668 459.910369746397
387.940461852966 455.142891552881
389.973523419506 450.395112021154
392.008025224318 445.647941143257
394.037906842551 440.89891508653
395.851377972807 436.062992072516
397.664849103062 431.227069058502
399.478320233317 426.391146044487
401.291791363572 421.555223030473
403.105262493828 416.719300016459
404.918733624083 411.883377002445
406.748586273218 407.053675689634
408.602629950129 402.233162129665
410.45667362704 397.412648569696
412.154622173822 392.536133478535
413.787865234047 387.636404297859
415.421108294272 382.736675117183
417.004017672658 377.820610703249
418.559291338517 372.895577428029
420.114565004376 367.970544152808
421.669838670235 363.045510877588
423.225112336094 358.120477602368
424.780386001953 353.195444327148
426.335659667812 348.270411051928
427.890933333671 343.345377776707
429.112375738601 338.328021897876
430.308642036128 333.303703448262
431.504908333656 328.279384998647
432.701174631183 323.255066549032
434.113363121503 318.28878959499
435.597448298093 313.341839006358
437.081533474682 308.394888417726
438.565618651272 303.447937829094
440.262888146047 298.572160746445
442.048376135604 293.725836203362
443.83386412516 288.879511660279
445.619352114717 284.033187117196
447.817338314529 279.365323370942
450.127092800951 274.745814398097
452.436847287374 270.126305425252
454.746601773796 265.506796452408
457.056356260219 260.887287479563
459.875414518614 256.588752761783
463.04627537958 252.511931654825
466.326221462763 248.52642059693
469.781269130524 244.687478743862
473.236316798286 240.848536890794
476.990404962274 237.308635533953
480.829346815342 233.853587866192
484.668288668411 230.398540198431
488.507230521479 226.943492530669
492.346172374547 223.488444862908
496.078731678185 219.921268321815
499.730774184629 216.269225815371
503.332377966714 212.572656899939
506.503238827681 208.495835792982
509.674099688648 204.419014686025
512.725549083168 200.252370010644
515.763319471103 196.075435727234
518.755501673675 191.866747489487
521.620399520572 187.569400719142
524.39125924611 183.21748150778
526.701013732532 178.597972534936
529.010768218954 173.978463562091
531.320522705377 169.358954589246
533.555167266385 164.704609711768
535.589669071198 159.957438833871
537 155
ID=Pseudocorax-granti_Case-&-Cappetta-1997_3(4B).jpg

LM=160
185 303
185 307.753344376535
185.109916223175 312.494623004288
186.141061394947 317.134776277261
187.440339347966 321.66050902195
190.077020406357 325.615530609535
192.795688465087 329.513963851122
195.55851376463 333.381919270482
198.824030855933 336.824030855933
202.185152897896 340.185152897896
205.093025107569 343.930235150597
207.855850407111 347.798190569956
210.766011227948 351.556300150219
213.684282390726 355.308363073791
216.698744154016 358.981868179686
219.792179669331 362.590876280886
223.357726688069 365.684090491478
227.225682107428 368.44691579102
231.763572486053 369.537653212293
236.469143344801 369.790122379314
241.17471420355 369.117897970921
245.880285062298 368.445673562529
248.205207055418 369.390887653019
245.846887822799 373.517946310102
244.163093017814 377.929174437651
243.142751110593 382.499628887074
244.448595238999 387.070083336497
246.523318094763 391.284977142145
249.187715939784 395.219001929748
252.281151455098 398.828010030948
255.534418993434 402.213767597374
259.947788450798 403.979115380319
264.361157908161 405.744463163265
269.045115123549 406.404511512355
273.774869556077 406.877486955608
278.522103518428 407
283.275447894964 407
288.028792271499 407
292.782136648035 407
297.53548102457 407
302.288825401105 407
307.017446794787 406.553617022802
311.741718455927 406.028697949341
316.019084784353 403.990457607823
320.262683367351 401.849895218657
324.389742024434 399.491575986038
328.746976863883 398
333.500321240418 398
334 402.253665616954
333.819860576043 406.990766831764
332.969556484331 411.66743933618
332.119252392619 416.344111840595
331.198531555978 421.007342220109
330.330784549274 425.680684978991
329.480480457562 430.357357483407
328.392013690642 434.975955505413
326.994122374852 439.519102281732
325.596231059061 444.062249058051
324.338862538945 448.644549844219
323.186007189569 453.255971241723
322.033151840193 457.867392639227
320.08961422152 462.202848712656
318.122666323232 466.530134088889
316.155718424944 470.857419465122
314.188770526657 475.184704841356
312.221822628369 479.511990217589
310.254874730081 483.839275593822
308.287926831793 488.166560970055
306.203094647812 492.434429633938
303.89466655189 496.589600206597
301.647445202706 500.775620554047
299.680497304418 505.10290593028
297.71354940613 509.430191306513
295.769817015637 513.767911714816
293.839301021927 518.111572700664
292.473074134173 522.634629329136
291.540866606066 527.295666969671
291.391340922041 531.956704610205
293.030609308658 536.288261635822
296 540
300.600856505942 542.044825113752
305.219033518936 544.027379189867
310.214952132214 544.651869016527
315.214448719434 544.753950142285
320.218452503067 544.197949721881
325.075903499814 542.974698833395
329.852332218081 541.382555927306
334.42122862053 539.289385689735
338.924488802585 537.037755598707
343.575016655087 535.141661114971
348.351445373355 533.549518208882
353.127874091623 531.957375302792
357.879504242871 530.295185908923
362.593732460743 528.527350327222
367.307960678614 526.75951474552
372.022990196212 524.994252450947
376.907461661061 523.773134584735
381.79193312591 522.552016718523
386.676404590758 521.33089885231
391.549615199015 520.065890737101
396.41864009065 518.784568397197
401.287664982286 517.503246057293
406.156689873921 516.221923717389
411.002608903767 514.856397456066
415.843687698189 513.473232086232
420.68476649261 512.090066716397
425.285049625237 510.052250170347
429.868560893999 507.968835957273
434.241127518722 505.505914987519
438.430332629727 502.713111580182
442.669060350141 499.998563789916
446.986363969274 497.408181618435
451.298769402907 494.809874016332
455.546434526538 492.106814392203
459.794099650168 489.403754768075
464.013664254813 486.657557163458
468.202869365818 483.864753756121
472.392074476823 481.071950348785
476.550696677838 478.234133069189
480.690268233671 475.368275838228
484.829839789503 472.502418607267
489.020837125976 469.714012738015
493.268502249607 467.010953113886
497.516167373238 464.307893489758
501.630314441579 461.406918256015
505.743669244633 458.504220503578
509.932874355638 455.711417096241
514.110419000057 452.90338337495
517.89949059506 449.587945729322
521.688562190063 446.272508083695
525.007286942684 442.491498566869
528.432854197785 439.054106774723
533.428772811064 439.678596601383
537.355443712323 437.966834431516
540.166953684343 434.208692105428
543.312167025223 438.140208781529
546.182039663375 442.273059495062
549.75742333849 445
554.43377702577 443.924667230673
558.013447923133 440.479828115301
560.806251330469 436.290623004296
563.572378337347 432.084194660246
566.240815910649 427.814694542961
568.767228930263 423.465542139475
571.01885902129 418.962281957419
573.270489112318 414.459021775364
575.33547694123 409.881743529233
576.782215484612 405.059281717959
578.622183312416 400.502253350067
582.553699988516 397.357040009187
586.155997918795 393.844002081205
588.560058569679 389.489868218222
590.604883683431 384.889011712279
592.284497212444 380.14650836267
593.876640118533 375.370079644402
595.468783024622 370.593650926134
597.037784658227 365.811076708866
598.025189772151 360.874051139244
599.012594886076 355.937025569622
600 351
ID=Serratolamna-serrata_Case-&-Cappetta-1997_3(8B).jpg

LM=160
186 240
187.756446943688 246.269340831065
190.619768682586 252.239537365173
196.090268287082 255.090268287082
199.107844774286 260.862758194287
199.929967243643 267.439737949147
201.867789132515 273.735578265031
205.896636613493 278.896636613493
211.887103775968 276.584672168024
216.490685996863 271.886642503921
220.978391730818 267.021608269182
222.710917288476 268.758075249818
222.202560373269 275.3667151475
221.103462862451 281.884994262712
219.613057344046 288.343418175802
218.153589083582 294.808849123881
216.682186088147 301.271255647413
216 307.815437950873
216.911262820686 314.3788397448
222.976053014128 314.456722453261
229.35783907693 313.185296553842
235.041442173097 309.775134696142
240.570099851007 306.130836471995
245.930534642824 302.232338441582
251.105586980786 298.104971717292
256.032261923862 293.670964268524
260.969782321648 289.249082380757
265.92373329943 284.845570400507
271.051770340787 280.652484353241
276.305411535351 276.611221895884
281.234744340252 273.665108964048
283.440730413028 279.915402836914
285.646716485805 286.16569670978
287.771514323281 292.443128690391
289.767462189251 298.763630265962
291.763410055221 305.084131841533
293.641751485479 311.438655644821
295.328574618787 317.848583551389
297.015397752094 324.258511457957
298.77857879333 330.647167897324
300.648823252012 337.00599905684
302.519067710693 343.364830216356
304.317807425622 349.744106732237
306.091794647289 356.130460730242
307.865781868957 362.516814728246
309.357802231498 368.97432981859
310.826743085426 375.437669575876
312.295683939355 381.901009333163
313.538093388087 388.40792479122
314.571838785743 394.95497897637
315.605584183398 401.50203316152
316.639329581053 408.04908734667
317.673074978708 414.59614153182
318.706820376364 421.143195716971
319.978211041004 427.64650244477
321.343682140331 434.132490166572
322.709153239658 440.618477888374
323.519046981176 447.190469811755
324.178573874692 453.785738746923
324.838100768209 460.381007682091
325.856893681842 466.927138670589
326.992570959305 473.457283016001
328.128248236768 479.987427361414
329.217838498086 486.524869486603
330.155202334069 493.086416338486
331.133496557178 499.640783474454
332.485338648684 506.129625513685
333.837180740191 512.618467552916
335.189022831697 519.107309592148
336.575276431078 525.58874393985
338.013126919099 532.059071135948
339.450977407121 538.529398332045
341.20495622718 544.916107738335
343.154205242386 551.251167037756
345.18653405514 557.559602165419
347.282543312048 563.847629936145
349.489783087284 570.09690349003
351.754911898508 576.326007720898
355.071590564041 582.03579528202
361 585
366.049669172398 582.462748120702
370.323871499046 578.676128500954
374.127454987313 574.421563017761
377.454674051906 569.763456327332
380.140431300574 564.719137398851
382.700444763164 559.599110473671
385.246289466836 554.47223685678
387.667039853843 549.284914598908
390.08779024085 544.097592341036
392.473707383789 538.894682771159
394.728644884983 533.63316193504
396.983582386177 528.37164109892
399.046418228858 523.035148351569
400.951601771121 517.637128315158
402.856785313384 512.239108278746
404.791468732266 506.851727726706
406.770412086388 501.480310051232
408.74935544051 496.108892375759
410.728298794632 490.737474700286
412.382760751156 485.259105996035
413.985582706343 479.763716435396
415.588404661529 474.268326874757
417.191226616716 468.772937314118
418.779078283137 463.273226009022
420.351682052235 457.769112817178
421.924285821333 452.264999625334
423.496889590431 446.760886433491
425.041941467076 441.249010718528
426.574032399387 435.733483362206
428.106123331699 430.217956005884
429.606855884524 424.693947638808
431.063668197143 419.158060850857
432.520480509762 413.622174062906
433.97729282238 408.086287274954
435.948097775833 402.712306037025
437.927041129955 397.340888361552
439.905984484076 391.969470686079
442.008344662341 386.647195787872
444.263282163535 381.385674951752
446.518219664729 376.124154115633
448.580519281034 370.785281917241
450.590477713743 365.425392763351
452.600436146452 360.065503609461
455.051103015687 354.897793968626
457.611116478277 349.777767043446
460.171129940867 344.657740118266
462.731143403457 339.537713193086
465.453246855797 334.502380764372
468.194370814164 329.4769868407
471.036619811099 324.508651752401
473.920961033572 319.564066799591
476.916525254041 314.690678208513
480.199232525535 310.001096392093
483.323232139333 305.224242865601
485.524910649205 299.940214441909
487.726589159076 294.656186018218
489.713327459057 289.288349487594
491.669589189585 283.908629728641
496.513383824388 284.504461274796
501.796044340029 286.597033255022
506.375535640561 290.031651730421
510.609242811522 293.839134641739
514.37876296539 298.147157674732
517.957419668979 302.609892891972
521.392038144378 307.189384192504
524.942997319187 311.678746648983
529.771826141246 314.295304356874
535.104600696825 314.079499419313
539.502179030325 310.414850808062
541.314670970323 305.111974178062
542.181766468356 299.454985018975
542.850608314329 293.769829328206
543.519450160302 288.084673637437
544.199884454418 282.400924364657
544.909904439437 276.720764484505
549.285741491751 273.42855510495
552.922590735729 269.154818528541
553 263.448728251332
553 257.724364125666
553 252
ID=Serratolamna-serrata_Case-&-Cappetta-1997_3(6B).jpg

LM=160
211 270
214.648622166825 275.472933250237
210.5777446098 279.8445107804
210 286.285770932494
212.62220028422 292.24440056844
216.581290066972 297.476612583715
222.889763434975 297.822047313005
228.908809490825 295.568392881881
231.437712914107 297.93941622696
232 304.485921032676
232.652557557582 310.957672672747
236.271672047385 315.454334409477
242.721585737759 315.255682852448
248.896707425489 313.041317029804
255.054676789922 310.729496203779
261.412653297903 309.117469340419
267.278169495386 308.834508486159
269.140499231068 315.12399384854
269.956355949991 321.650847599927
268.779024564097 328.104877179515
267.434812487361 334.543343806877
266.007920478952 340.964357844716
265.188671988177 347.490624094583
265 354.056524955073
266.625251175403 360.250502350807
272.661588739095 361.943598123182
279.138721528027 360.938345987544
285.149451459773 358.266910462323
290.833102158177 355.016828489276
296.22172066835 351.244795532155
301.564084231967 347.407938740388
306.88366483493 343.539152847324
312.168643516782 339.623517362414
317.430761239694 335.676929070229
322.677270595516 331.709791849603
327.890871521357 327.699329598956
333.104472447198 323.688867348309
337.021907209805 327.532860814708
341.404270350765 332.404270350765
345.079532821572 337.69883205393
347.522409646781 343.806024116953
349.965286471991 349.913216179977
352.247123591152 356.070868894991
353.726170085358 362.480070369884
355.090811427861 368.908114278608
355.745311782056 375.453117820559
356.443720745153 381.993486706373
357.170100358311 388.530903224799
357.896479971469 395.068319743224
358.622859584628 401.60573626165
359.262630951457 408.151571417484
359.80887481564 414.706497787676
360.355118679822 421.261424157869
360.901362544005 427.816350528061
361.316505526532 434.380593951046
361.702758267077 440.946890540313
362 447.515802839621
362 454.093449993262
362 460.671097146902
362.366938899986 467.237961299755
362.753191640531 473.804257889022
363 480.374652241898
363 486.952299395539
363 493.529946549179
363 500.10759370282
363 506.685240856461
363 513.262888010101
363 519.840535163742
363 526.418182317383
363 532.995829471023
363 539.573476624664
363 546.151123778305
363.248034152863 552.720512292942
363.685572733098 559.283590996462
364.281422701686 565.829247560961
365.281601206885 572.330407844751
366.650672723962 578.735127263898
368.960238830102 584.893970213606
372.527066749763 590.351377833175
378 594
383.976441090701 593.146222701328
389.071244074326 590.091968518339
393.723896949775 586.276103050225
397.992783443133 582.007216556867
401.919090578678 577.441212561763
405.54136088376 572.611518821653
409.040688250008 567.692358312489
412.522192286844 562.760227593637
416.00369632368 557.828096874786
419.342951806568 552.802442498343
422.491006614618 547.65108008517
425.639061422669 542.499717671997
428.787116230719 537.348355258824
431.820264884465 532.128633381379
434.845079558719 526.903953489485
437.869894232974 521.679273597591
440.828585105623 516.418155707447
443.629849702533 511.070286931528
446.431114299442 505.72241815561
449.232378896352 500.374549379691
452.116131624915 495.072136284238
455.140946299169 489.847456392344
458.165760973424 484.62277650045
461.190575647678 479.398096608556
464.05935218753 474.087230843693
466.871117976443 468.744875844758
469.682883765356 463.402520845824
472.474966612909 458.050066774182
475.174847491257 452.650305017486
477.874728369605 447.25054326079
480.574609247953 441.850781504094
483.274490126301 436.451019747398
485.974371004649 431.051257990702
488.648199270013 425.638781532972
491.243758672368 420.188106788027
493.839318074723 414.737432043081
496.434877477079 409.286757298135
499.071852497232 403.856295005537
501.77173337558 398.456533248841
504.471614253927 393.056771492145
507.171495132275 387.657009735449
509.941648392011 382.293216706161
512.742912988921 376.945347930243
515.54417758583 371.597479154324
518.34544218274 366.249610378406
521.380290683035 361.032848861609
524.486361844662 355.85606359223
527.592433006289 350.679278322852
530.486629549363 345.38197369404
533.348825733738 340.066466494487
536.267317766399 334.782193908801
539.185821564354 329.50447582839
541.305594924161 323.851746868905
545.377667110034 324.251778073356
549.677142625314 328.34799967544
553.226456026905 333.226456026905
557.495342520262 337.495342520262
561.34552609634 342.127368128453
564.967796401423 346.957061868564
569.542969749743 350.893974071209
574.600679207604 354.040271683042
580.452969596691 355
584.882077585662 351.117922414338
587.095152585521 345.524237072396
588.279128673285 339.604356633574
589.234966113259 333.650338867412
589.835681724351 327.643182756494
591.063697935686 321.745208257257
592.527913923175 315.888344307298
594.076322904166 310.053482684723
595.664793513752 304.229090449577
598.975507791928 299.28061526009
603.658632855607 295.560911429596
609.223144077205 294
614.253767360195 292.119348959707
617.213036226603 286.934818866983
619.431448256444 281.568551743556
621.340435109542 275.957389342747
621.748812226502 269.990497812017
621 264
ID=Serratolamna-serrata_Case-&-Cappetta-1997_3(5B).jpg

LM=160
215 235
215.13118424258 240.39355272774
217.479609710358 245.219414565537
221.61599097273 248.61599097273
225.348978278246 252.523467417369
228.352591643295 257.028887464942
231.764372365395 261.225101092961
235.414799002561 264.84445037404
240.484872622455 262.943172766579
245.440608971125 260.779695514438
250.283789996177 258.358105001912
253.751997816249 259.255993448748
255.464320888913 264.39296266674
257.176643961578 269.529931884733
258.888967034242 274.666901102726
259.993077967052 279.965389835261
261.046118174696 285.276709048179
261.936312551463 290.617875308777
263.501637435918 295.752456153877
266.505250800967 300.257876201451
271.477461568815 300.360362633026
276.385232242453 298.409845171698
280.890652290027 295.406231806649
285.57570036924 292.71214981538
290.418881394293 290.290559302854
294.688007645904 286.982539198806
298.878863361629 283.553657249576
303.132295044002 280.207393469199
307.568305635473 277.102186055169
312.004214901139 273.996838824146
316.33608770088 270.74793422434
320.202505271897 268.810021087589
321.515797118226 274.063188472905
322.829088964555 279.316355858221
325.106446134621 284.212892269243
327.528036647147 289.056073294295
330.092496175892 293.820826959821
332.878408886541 298.464014810902
335.759452643679 303.044247385059
338.9443088671 307.423424692262
342.12916509052 311.802601999465
344.381411466875 316.683763911667
346.282689074336 321.753837531562
348.183966681796 326.823911151457
349.53713172874 332.043746462858
350.478151679933 337.376192852953
351.419171631126 342.708639243048
352.206233755143 348.062337551429
352.745030572518 353.450305725182
353.283827389893 358.838273898934
353.822624207269 364.226242072687
354.190906103895 369.627215973996
354.475503828383 375.034572739275
354.760101552871 380.441929504553
355 385.85046175312
355 391.265302752797
355 396.680143752474
355.004743312168 402.094866243368
355.275147567822 407.502951356447
355.545551823476 412.911036469526
355.81595607913 418.319121582605
356.086360334784 423.727206695684
356.356764590438 429.135291808763
356.627168846092 434.543376921842
356.897573101746 439.951462034921
357 445.363743960564
357 450.778584960241
357 456.193425959918
357.033740580184 461.607330443321
357.334101916689 467.013834500409
357.634463253194 472.420338557498
357.934824589699 477.826842614586
358.248974008216 483.232558139671
358.566944420263 488.638055144466
358.884914832309 494.043552149261
359.677583446166 499.38791723083
360.73952113541 504.697605677052
362.609811950585 509.756227884699
365.33340687025 514.33340687025
370 517
375.114617370151 515.96179420995
379.847259565743 513.845462771411
384.27367234473 511.078954784543
388.115380313249 507.620197147595
391.583251147665 503.718842458877
394.919604901012 499.712553138583
397.953573431565 495.464997195808
400.987541962118 491.217441253034
404.021767088139 486.970070253809
407.091927378002 482.748599855248
410.162087667865 478.527129456686
413.226630832621 474.301588077909
416.28279598917 470.069974784226
419.338961145719 465.838361490543
422.395126302268 461.606748196859
425.462475224429 457.383366367428
428.594377322404 453.207496903462
431.726279420378 449.031627439496
434.767894375095 444.793308839137
437.570296842346 440.389533533456
440.372699309597 435.985758227775
442.906545040026 431.425228049951
445.362938842359 426.819489670577
447.819332644692 422.213751291203
450.212359698903 417.575280602194
452.546741695551 412.906516608897
454.8811236922 408.237752615601
457.215505688848 403.568988622304
459.549887685497 398.900224629007
461.884269682145 394.23146063571
464.218651678793 389.562696642413
466.553033675442 384.893932649116
468.88741567209 380.22516865582
471.221797668739 375.556404662523
473.556179665387 370.887640669226
475.890561662035 366.218876675929
478.224943658684 361.550112682632
480.559325655332 356.881348689335
482.893707651981 352.212584696039
485.228089648629 347.543820702742
487.562471645278 342.875056709445
489.896853641926 338.206292716148
492.274040513456 333.56153517847
495.040548500323 329.135122399483
497.913650680719 324.781799092375
501.045552778693 320.605929628409
504.177454876668 316.430060164443
507.309356974642 312.254190700477
510.441259072617 308.078321236511
513.573161170591 303.902451772545
516.705063268566 299.726582308579
519.655588278228 295.42464045609
522.478254669445 291.033826069752
525.300921060663 286.643011683414
528.046944454852 282.205238077397
530.677068991431 277.696453157547
533.30719352801 273.187668237697
537.075895165949 274.306921374462
541.251764629915 277.438823472436
545.25306727034 280.788343374577
549.150962242784 284.241539588455
551.917470229651 288.667952367442
555.154282902721 292.57714145136
559.823046896017 294.911523448009
564.491810889314 292.754094555343
568.053880801442 289.124566877981
571.06759262562 284.864814748761
573.401974622268 280.196050755464
575.736356618916 275.527286762167
578.070738615565 270.85852276887
580.556154821125 266.284943801411
583.760824646957 262.164654025342
586.965494472788 258.044364249272
591.718587894874 255.9028498245
596.417462222514 253.666030221989
600.49346999341 250.405224005272
603.422710970869 246.12366244661
606.159663131449 241.680673737101
608.34934266029 236.95197201913
610 232
ID=Serratolamna-serrata_Case-&-Cappetta-1997_3(7B).jpg

LM=160
197 249
195.389024600413 253.832926198762
194.08705626585 258.696450126799
194.718932804189 263.751462433515
196.2648610724 268.5297221448
198.858754969538 272.858754969538
202.461005473095 276.461005473095
207.281723200139 276.341273353825
212.316836057619 275.56664060652
216.611723238019 276.223446476039
218.889986496765 280.77997299353
221.689382829479 285.034074244219
223.386306974345 289.704148820412
224.106757075056 294.747299525392
224.827207175767 299.790450230372
225.321595426113 304.859145113353
225.744658292402 309.935899508823
227.039091162986 314.731818604976
229.660113395239 319.100188992065
232.526494551735 322.853751513407
237.434993476504 321.49027958986
242.343492401272 320.126807666313
247.251991326041 318.763335742766
252.104040968555 317.224827011585
256.884290649362 315.46368239234
261.664540330169 313.702537773095
266.444790010977 311.941393153851
271.120904353342 309.939547823329
275.677430870834 307.661284564583
280.233957388325 305.383021305837
284.481228216243 302.653428894324
288.250743051782 299.226597225653
292.02025788732 295.799765556981
295.710355303921 295.710355303921
299.312605807478 299.312605807478
302.914856311035 302.914856311035
306.475923386744 306.555243951201
309.791283407487 310.423163975402
313.106643428231 314.291083999602
316.422003448974 318.159004023803
319.37350642197 322.28917736995
321.994528654223 326.657547757038
324.615550886476 331.025918144126
327.173486953734 335.425831613712
329.095569924053 340.143671631767
331.017652894372 344.861511649823
332.939735864691 349.579351667878
334.86181883501 354.297191685933
336.783901805329 359.015031703989
338.379108539508 363.832357940955
339.411252705821 368.8210547448
340.443396872134 373.809751548646
341.475541038447 378.798448352492
342.50768520476 383.787145156338
343.539829371072 388.775841960183
344.194234389063 393.81639864142
344.544736428871 398.898678218622
344.895238468678 403.980957795825
345.245740508485 409.063237373027
345.596242548292 414.145516950229
345.946744588099 419.227796527431
346.269493772338 424.311900357406
346.587270689053 429.396331024842
346.905047605767 434.480761692277
347.222824522482 439.565192359713
347.540601439197 444.649623027148
347.858378355911 449.734053694584
348.134323213721 454.820787488145
348.376636804811 459.90937290104
348.618950395902 464.997958313935
348.861263986992 470.08654372683
349.572962851544 475.100863788996
350.913375406942 480.015709825454
352.648821605684 484.713703766253
356.075653274356 488.483218601791
359.502484943027 492.25273343733
363.124195952381 495.802997108844
367.269640296016 498.764028782869
371.576864231623 501.472493846642
376 504
381.626304629052 503.488517760995
387.222679046233 502.878538702055
392.182355338464 500.173260724474
397.142031630695 497.467982746893
401.423761280051 493.820793097095
405.5636824958 489.976580539614
409.703603711549 486.132367982133
413.664474363306 482.113595721586
417.402309760964 477.877382270907
421.140145158623 473.641168820228
424.877980556281 469.404955369548
428.552527704098 465.114787787881
432.143959633009 460.753763302775
435.735391561921 456.392738817668
439.326823490832 452.031714332561
442.753894281126 447.544548006423
446.037602934489 442.947355891715
449.321311587852 438.350163777007
452.463529127507 433.658353395988
455.457761310402 428.867581903356
458.451993493298 424.076810410724
461.492946114745 419.317459225737
464.800678502081 414.737522074042
468.108410889416 410.157584922347
471.416143276752 405.577647770652
474.673800459489 400.963383908478
477.752715407217 396.226591681204
480.831630354945 391.489799453931
483.910545302673 386.753007226657
486.989460250401 382.016214999383
489.79334486988 377.11164647771
492.596284770867 372.206501650983
495.399224671853 367.301356824257
498.20216457284 362.39621199753
501.718551446759 358.009593408565
505.518820421504 353.829297536346
509.284616294071 349.620511607906
512.674319884282 345.100906820957
516.064023474494 340.581302034008
519.609672822198 336.189118075027
523.363000305012 331.966624656861
527.116327787826 327.744131238695
530.869655270641 323.521637820529
534.663063375493 319.336936624507
538.657867366912 315.342132633088
542.65267135833 311.34732864167
546.298652316363 307.044589878962
549.767113486043 302.585139803659
553.331137552028 298.202634937567
557.341703429089 295.626128266908
562.461190500808 298.01522223371
567.580677572527 300.404316200512
572.628982296952 302.93084702683
577.534127123678 305.733786927816
582.439271950405 308.536726828803
587.528261642746 310.94809811603
592.818058934122 312.931772100296
598.107856225498 314.915446084562
603.467275569254 316.685354324793
608.910675765097 318.197409934749
614.35407596094 319.709465544706
619.326035712646 320.239250003826
621.551485147059 315.046534656863
623.776934581471 309.853819309901
625.418336744853 304.489979530883
626.347109807346 298.917341155922
627.27588286984 293.344702780961
628.095477434157 287.758793355956
628.528774763534 282.125928074053
628.962072092911 276.493062792151
630.516008603377 271.072972039026
632.177448366102 265.67329281017
635.830500462918 263.353812557865
641.411775354588 264.15441575797
646.701572645964 266.138089742236
650.856930768343 264.40029692432
654.058685183487 259.765259266051
655.428891648387 254.284433406452
654.526535883763 249.053071767526
652 244
ID=Cretolamna-maroccana_Case-&-Cappetta-1997_3(11B).jpg

LM=160
253 230
253.6973388266 235.578710612799
254 241.18199296759
254 246.804118325534
254 252.426243683478
256.368446652504 257.245631101669
260.739052653626 257.260947346374
264.2579185195 252.895362035687
267.564693535824 248.348546388242
270 246.481656726417
270.036440322636 252.097174193696
272.010500327359 257.36133420629
274.006587768495 262.617128198086
276.024813153249 267.864514198446
278.047227573079 273.110197670517
280.261891250604 278.27774625141
282.47655492813 283.445294832303
285.019911071291 288.427875499808
288.287705059205 293.002787082887
292.108898770006 297.108898770006
296.084341735289 301.084341735289
300.324238687149 304.770198905958
304.804646510134 305.85158858446
309.547817153834 302.833207265742
314.275928487209 299.793053634593
318.773628773564 296.419778419827
323.27132905992 293.04650320506
327.86557741265 289.812814373768
332.60874805635 286.79443305505
337.362172509172 283.793044280473
342.243544295371 281.003688974074
347.12491608157 278.214333667674
352.036635001463 275.481682499269
356.737686469543 275.52047566085
360.968766988653 279.222671115071
364.975202195912 283.154766031904
368.774210764887 287.29913901624
372.573219333862 291.443512000576
376.28469614675 295.665478837875
379.943526830188 299.934114635219
381.891667193593 305.202084782381
383.812989534474 310.485721219804
386.269564281687 315.539128563375
388.783855177365 320.56771035473
391.376189878161 325.5557812023
394.041638515444 330.505900100109
396.707087152726 335.456018997919
398.506950463198 340.772009800127
400.19994876295 346.133171082674
401.892947062701 351.49433236522
403.520784937978 356.874825776721
405.025512291468 362.291844249285
406.530239644958 367.708862721849
408.017266858018 373.129501435133
408.760307860142 378.702308951063
409.503348862266 384.275116466993
410.205875021641 389.852875194771
410.826734904703 395.440614142328
411.447594787765 401.028353089885
412.068454670827 406.616092037441
412.689314553889 412.203830984998
413.310174436951 417.791569932555
413.931034320012 423.379308880112
414.383299539861 428.982894018187
414.814496871106 434.588459324377
415.453037724295 440.171264070068
416.248126317352 445.736884221465
417.027665511477 451.304320626242
417.536668825103 456.903357076129
418.038690719304 462.502979350946
418.469888050549 468.108544657136
418.901085381794 473.714109963327
419.939837438646 479.229268473907
421.073136967309 484.731369673093
421.632559349227 490.32559349227
422.677454941633 495.806546511021
424.651514946356 501.070706523615
427.124325764678 506.096697816972
431.562162882339 509.548348908486
436 513
441.544170137316 511.613957465671
447.088340274632 510.227914931342
452.094599407757 507.543240355346
456.994999782942 504.603000130235
461.212229261201 500.787770738799
465.253202932141 496.746797067859
469.182457058221 492.599297235957
473.026647387065 488.370687874229
476.870837715909 484.142078512501
480.450057207302 479.687428490873
484.252010902497 475.422788007253
488.096201231341 471.194178645525
491.873319027694 466.908351215382
495.419671922558 462.427720105603
498.799196851819 457.819277020247
502.178721781081 453.21083393489
505.558246710342 448.602390849533
508.503126417546 443.70892614135
511.382648438642 438.772602676614
514.38949486321 433.915757705185
517.55949541737 429.160756873945
520.634079801205 424.344620323042
523.629191649183 419.477563570078
526.624303497161 414.610506817114
529.351978819985 409.590039712528
532.041296359108 404.547569326672
534.730613898232 399.505098940816
537.127921351792 394.318573026057
539.492722322973 389.116010889458
542.30952404668 384.150793255534
545.24976427179 379.250392880349
548.285266165514 374.408867454192
551.35340210516 369.587510977605
554.387704301278 364.744980510424
557.382816149256 359.87792375746
560.377927997234 355.010867004495
564.20168061205 350.79831938795
568.242654282991 346.757345717009
572.283627953932 342.716372046068
575.933604542478 338.341293754092
579.294888025447 333.71952896501
582.851643036131 329.279378969428
587.214242804666 325.587948396052
591.576842573201 321.896517822676
595.91058884423 318.172191959791
600.139198205958 314.328001630947
604.367807567687 310.483811302103
608.8071645505 306.894626587125
613.37900436701 303.465746724742
617.492085891973 299.507914108027
620.570678428146 294.715535953091
621 289.119651373664
623.99134428189 285.00577047874
628.965210390112 283.736953896292
634.316144159325 285.743554059747
637.990664847583 289.987553130111
641.526232618513 294.460453541199
645.82705774081 298.223675523209
650.198955929452 301.899216947089
654.770795745962 305.328096809471
659.203766160634 308.928295390555
663.504591282932 312.691517372566
668.490399389089 315.308899770908
673.701645145112 316.438683883911
678.131323230572 312.835845961786
681.701330345054 308.373337068683
684.194479881059 303.245293591039
686.589313457501 298.056487508748
688.674828900853 292.750570330491
690.31696453138 287.276784895399
691.654589876634 281.727050616832
692.77535432074 276.123228396302
694.10822459654 270.567101613838
697.017433504312 267.28820478633
702.681647546617 268
707.037868390352 265.282842146197
708 259.888752912109
706.703153390219 254.406306780439
704.14741723723 249.294834474461
702 244
ID=Cretolamna-maroccana_Case-&-Cappetta-1997_3(12B).jpg

LM=160
140 132
140 135.656320364076
140 139.312640728152
139.840703777699 142.955777333804
139.239608412581 146.562349524512
139.048225611502 150.192902446008
139.935013556336 153.740054225345
140.82180150117 157.287206004682
141.802622261342 160.809177914696
142.807090715715 164.324817505002
143.293945923444 167.93945923444
143.657763397602 171.577633976018
144.08054909543 175.201372738576
145.438472388412 178.596180971029
147.917974783928 180.958987391964
151.495391001221 180.300921799756
154.765539363838 178.822973757441
157.117836347916 176.136939420141
158.998997655716 173.001670573807
161.584031333177 170.415968666823
164.819984594997 168.791435173573
168.180673285791 167.351140020375
171.711226588612 167.542245317722
175.22765073499 168.491060293996
178.622458967444 169.848983586977
181.906616668564 171.453308334282
185.185217764594 173.069456661723
188.608737204018 174.353276451507
192.032256643442 175.637096241291
195.249006726096 177.349404035657
198.316881754894 179.316881754894
200.902290678523 181.902290678523
203.814510813179 184.110883109884
206.206172767724 186.809259151587
208.23433439114 189.85150158671
209.625264478803 193.188425675809
210.629732933176 196.704065266115
211.634201387549 200.219704856422
212.638669841922 203.735344446728
213.290372598918 207.322980791341
213.743883324849 210.951066598791
214.19739405078 214.579152406242
214.650904776712 218.207238213692
215 221.841824695225
215 225.498145059301
214.836733934097 229.142862461321
214.319652149371 232.762434954402
213.802570364645 236.382007447482
213.28548857992 240.001579940562
212.768406795194 243.621152433642
212.251325010468 247.240724926722
211.714256546075 250.857332450513
211.158286766783 254.471136015909
210.602316987491 258.084939581305
210.0463472082 261.698743146702
209.342713009503 265.286434952486
208.625649590873 268.871752045634
207.895188286266 272.454184092849
207.073029892867 276.016870464243
206.250871499468 279.579556835638
205.428713106069 283.142243207033
204.446684171425 286.659947485726
203.290454150851 290.128637547447
202.134224130277 293.597327609168
201.071330024836 297.09556658388
200.020694099266 300.597686335781
198.971373889606 304.10019138638
197.966905435233 307.615830976686
196.96243698086 311.131470566992
195.957968526486 314.647110157298
194.953500072113 318.162749747604
193.94903161774 321.67838933791
192.956224923642 325.19698784361
192.163057673131 328.766240470909
191.369890422621 332.335493098207
191 335.951209766237
191 339.607530130313
191 343.263850494389
191.290983574926 346.872950724779
193 350
196.875923102407 349.562038448796
200.343998712775 347.656001287225
203.157797071027 344.842202928973
205.971595429279 342.028404570721
208.785393787531 339.214606212469
211.392187250123 336.209114874857
213.981889041869 333.18779611782
216.448935155919 330.068086458775
218.836522235933 326.884637018757
221.217101489994 323.696057914009
223.530029492884 320.457958709962
225.842957495774 317.219859505916
228.057452731206 313.913820903191
230.26477776752 310.602833348721
232.494689172308 307.307435158768
234.807617175199 304.069335954722
237.118050601302 300.829482464786
239.383114586752 297.557723374692
241.648178572202 294.285964284597
243.913242557652 291.014205194502
246.155416844903 287.72802052142
248.129708376757 284.273010340676
250.107847837387 280.820253604355
252.155186868021 277.408021886631
254.202525898656 273.995790168907
256.24986492929 270.583558451184
258.297203959924 267.17132673346
260.081400268833 263.620919408568
261.728051207975 259.998287342456
263.374702147117 256.375655276344
265.103817631728 252.792364736544
266.883419969432 249.233160061137
268.663022307135 245.67395538573
270.442624644839 242.114750710323
272.222226982542 238.555546034915
274.001829320246 234.996341359508
275.781431657949 231.437136684101
277.561033995653 227.877932008694
279.340636333357 224.318727333287
281.216501459946 220.810297372097
283.149026106583 217.331753008151
285.081550753219 213.853208644205
287.014075399856 210.374664280259
288.946600046493 206.896119916313
291.086137122593 203.551817169877
293.473724202606 200.368367729858
295.86131128262 197.18491828984
298.341459449317 194.073175688353
300.794610900188 190.94051879975
303.182197980201 187.757069359732
305.569785060215 184.573619919714
307.896165745371 181.345367956481
310.209093748261 178.107268752434
312.635817226894 174.955228466383
315.137725164824 171.862274835176
317.951523523075 169.048476476925
320.845156632934 166.323874693653
323.95247710062 163.838018319504
327.502463316228 162.165845561257
331.243444958148 161.162296638765
334.554432512619 163.369621675079
337.735465634925 165.735465634925
340.497280253965 168.596736304758
343.04477358974 171.653728307689
345.793310019784 174.47598601187
349.205541737508 176.523325042505
352.44225777425 175.168306669313
354.908797960654 172.182404078693
355.41692073642 168.247713372221
355.856362211224 164.292740098984
356.649659879103 160.40136048359
357.614784753736 156.540860985058
358.579909628369 152.680361486526
359.545034503001 148.819861987994
360 144.896559000114
360 140.917247200091
360 136.937935400068
360 132.958623600045
360 128.979311800023
360 125
ID=Carcharias-cf-samhammeri_Case-&-Cappetta-1997_7(1B).jpg

LM=160
98 165
97.2042736439959 168.182905424016
96.4085472879918 171.365810848033
95.7375567128436 174.574659722938
95.1981860241884 177.810883854869
95 181.075345292931
95 184.356209107823
95 187.637072922716
95 190.917936737609
95.4523787124675 194.166650987272
95.9163629227995 197.414540459597
96.6522899519507 200.609159807803
97.8261012537564 203.652202507513
99.4638241613874 206.463824161387
102.075289561199 207.7311776097
105.238044014484 206.880977992758
108.172537820492 205.413731089754
111.109989486615 203.952861648594
114.12557915624 202.660466075897
117.141168825864 201.368070503201
120.322899989479 200.66815714436
123.570789461804 200.204172934028
126.10228589182 201.469714522426
128.070804180756 204.094405574341
130.039322469691 206.719096626255
132.075339885032 209.290407862038
134.17569771675 211.8108372601
136.304913319362 214.304913319362
138.624834371023 216.624834371023
140.944755422683 218.944755422683
143.264676474343 221.264676474343
145.458596029645 223.687894044467
147.278491831554 226.417737747331
149.098387633463 229.147581450195
150.918283435372 231.877425153059
152.272654046203 234.863471603956
153.605139043314 237.861562847456
154.937624040425 240.859654090955
156.098061606391 243.92816428371
157.250049800459 247.000132801225
158.27770443309 250.110817732361
159.073430789094 253.293723156378
159.869157145099 256.476628580394
160.574399880749 259.680532776828
161.261836286134 262.88856933529
161.949272691518 266.096605893751
162.636709096903 269.304642452212
163.254328373394 272.525970240363
163.793699062049 275.762194372294
164.223732526961 279.013592742647
164.586043324883 282.274389923949
164.948354122806 285.53518710525
165.4624856703 288.774914021799
166.001856358955 292.01113815373
166.54122704761 295.247362285661
167.069332794314 298.4853295602
167.533317004646 301.733219032524
167.997301214978 304.981108504848
168.46128542531 308.228997977173
168.925269635642 311.476887449497
169.418528328067 314.720434132432
169.91740724168 317.963147070919
170.416286155293 321.205860009405
170.915165068906 324.448572947891
171.534014265931 327.670071329656
172.157239834229 330.891025727296
172.72740584781 334.121966470924
173.297571861391 337.352907214551
173.867737874973 340.583847958178
174.437903888554 343.814788701805
175.01007339069 347.045330258107
175.721792680096 350.248067060431
176.433511969501 353.450803862755
177.131296423215 356.656482116075
177.774726754506 359.873633772532
178.791875909687 362.979689774217
180.012472853361 366.024945706723
181.479719756365 368.959439512731
183.893933318738 370.946966659369
187 372
190.360687834719 370.319656082641
192.900691213705 367.624135982868
195.220121391505 364.669817912742
197.187494403262 361.484390391031
198.471547220832 357.953245142712
199.755600038402 354.422099894394
201.036692285564 350.889923143307
202.224874864255 347.325375407235
203.44638558328 343.772439645979
204.730438400851 340.24129439766
206.014491218421 336.710149149342
207.324443956366 333.188890109086
208.71989362573 329.700265935675
210.115343295094 326.211641762265
211.48291837959 322.712217654427
212.802216686377 319.194088836327
214.09105831733 315.666119503122
215.079685981657 312.041151400592
216.068313645983 308.416183298061
217.059452475009 304.791916337469
218.091679538044 301.179121616845
219.088453639907 297.557731800465
219.825333193864 293.87333403068
220.562212747821 290.188936260896
221.482271845493 286.553184463521
222.670454424183 282.98863672745
223.858637002874 279.424088991379
225.046819581564 275.859541255308
226.235002160254 272.294993519237
227.367639408317 268.71326207089
228.399866471353 265.100467350266
229.497377009681 261.507868970956
230.685559588372 257.943321234885
231.873742167062 254.378773498814
233.147607687813 250.844078858513
234.431660505384 247.312933610194
235.715713322954 243.781788361876
237.152407230337 240.31104979588
238.632505116355 236.857488061838
240.263129759953 233.473740480093
241.943473677313 230.113052645374
243.717669381811 226.803884363649
245.650816812567 223.581971979056
247.923231839852 220.595960200185
250.306115074038 217.693884925962
252.96297208967 215.03702791033
255.371881825525 212.15374180937
257.777287145911 209.267255424907
260.410862627975 206.589137372025
263.053123659109 203.920314511337
265.137333777191 200.793999334213
267.096867258167 197.61253096733
268.012497866814 193.968755332966
269.407947536178 190.480131159555
271.529622707823 187.470377292176
274.999825432124 186.250043641969
278.43857244536 187.21928622268
281.799260280079 188.89963014004
284.119757637018 191.826343516024
286.27042576563 194.905638648444
289.031953825568 197.354635883712
292.593916518484 198
295.681023794622 195.989232154033
297.943013803377 193.113972393246
299.33806318936 189.647747242559
300.249357627574 186.002569489703
301.160652065788 182.357391736847
302.071946504002 178.712213983992
302.983240942216 175.067036231136
303 171.311736140636
301.91039704465 167.731191133949
301.277785534041 164.166643397877
302.658978424658 160.682043150684
304.112246665717 157.219383335708
305.193325004733 153.646724966871
305.724696407859 149.927125144985
306 146.189327144083
306 142.43196391929
305.617706709094 138.706240254567
305 135
ID=Carcharias-sp_Case-&-Cappetta-1997_7(2B).jpg

LM=160
202 129
204.430016785671 132.037520982088
206.683047103874 135.19533243178
208.612990286475 138.57273300133
210.384240488857 142.024641303618
211.750084287751 145.666891434003
213.036460440993 149.328143968935
213.466030777879 153.194277000911
213.895601114765 157.060410032887
214 160.944552730631
214 164.834477575055
214 168.724402419479
214 172.614327263903
214 176.504252108327
214 180.394176952752
215.266991715092 183.900487572638
218.137100684393 183.575266210405
220.275832829682 180.448334340635
221.843293717404 176.89176570649
223.384705071963 173.326766124065
225.314648254563 169.949365554515
227.307968288029 166.615039639964
229.7379850737 163.577518657875
232.49577220302 160.878170847735
235.537146664698 159.537146664698
238.287738900496 162.287738900496
240.845418301061 165.214501961274
243.335687502329 168.202825002795
246.551117031501 170.275558515751
250.019736792883 172.027631510036
252.280709683159 175.192993556423
254.541682573435 178.358355602809
256.22170356924 181.850641661559
257.754020035481 185.426046749456
259.032636176376 189.097908529128
260.262738419902 192.788215259705
261.377991533929 196.511966135716
262.321436887416 200.285747549663
263.090697079232 204.088364950783
263.413737754532 207.964853054386
263.736778429832 211.841341157988
264.079545751073 215.71591175966
264.50911608796 219.582044791636
264.938686424846 223.448177823612
265.221821397202 227.327320958034
265.480575348865 231.208630232979
265.739329300528 235.089939507923
265.998083252191 238.971248782867
266.384194785298 242.841947852982
266.771256774031 246.712567740306
267.132132323825 250.585587885904
267.455172999125 254.462075989506
267.778213674426 258.338564093108
268.101254349726 262.21505219671
268.424295025026 266.091540300312
268.747335700326 269.968028403915
269.112001322958 273.840009922186
269.626108261272 277.695811959538
270.140215199585 281.551613996889
270.654322137899 285.407416034241
271.20950961083 289.257057664979
271.849009315947 293.094055895683
272.488509021064 296.931054126386
273.06466308744 300.775957049284
273.387703762741 304.652445152886
273.710744438041 308.528933256488
274.079785267847 312.398926339235
274.842662294313 316.213311471567
275.60553932078 320.0276966039
276.336047412268 323.848260767475
277.031898322628 327.675440774453
277.727749232988 331.502620781433
278.680438870493 335.268129568311
279.798200549551 338.994001831836
280.915962228608 342.71987409536
281.988299591238 346.459048569332
283.092698330776 350.185396661551
284.832325606675 353.66465121335
287.485475741701 356.485475741701
291 358
294.088375830692 355.882165559077
296.340082426663 352.879890097783
298.364947826135 349.725086956441
300.181791163819 346.454626508542
301.368544741435 342.894365775696
302.425894369077 339.296422523692
303.336092813497 335.655628746011
304.246291257918 332.01483496833
305.139968644882 328.370141098029
305.954074882778 324.7066630275
306.768181120673 321.043184956971
307.466476695146 317.356632060837
308.118665999556 313.660892669181
308.770855303966 309.965153277525
309.423044608376 306.269413885868
310.084901204693 302.575493976533
310.820894529805 298.895527350975
311.556887854917 295.215560725417
312.22708324088 291.52395893428
312.797730182129 287.814753816162
313.368377123378 284.105548698045
313.939024064627 280.396343579927
314.370148554645 276.668663008198
314.784580880754 272.938772073211
315.474174726816 269.261359335007
316.461613390378 265.640750901949
317.449052053939 262.020142468891
318.252250698719 258.36037045833
318.822897639967 254.651165340212
319.393544581216 250.941960222095
319.964191522465 247.232755103977
320.578248914959 243.530506510247
321.065866911254 239.814395597425
321.274037259692 236.067329325546
321.48220760813 232.320263053666
321.690377956567 228.573196781786
321.898548305005 224.826130509907
322.316286864003 221.10227881598
322.933250670814 217.400495975116
323.550214477625 213.698713134253
324.101185909436 209.98814090564
324.474607876841 206.253921231587
324.848029844247 202.519701557534
325.276047136256 198.791622909954
325.741530186262 195.0677585099
326.458507932845 191.395222235041
327.489493559077 187.78677254323
328.847278728165 184.305442543671
330.525601732823 180.948796534354
332.903572150931 178.096427849069
335.55723382302 175.44276617698
338.210895495108 172.789104504892
340.864557167197 170.135442832803
343.963180077158 168.024546615228
347.082432808985 166.061824606739
350.084708270279 168.31353120271
352.166659372934 171.333318745867
353.844982377592 174.689964755184
355.077139565607 178.231418696822
356.309926778983 181.774816947458
357.703698171697 185.259245429243
358.93446166186 188.803384985581
361.641453467877 191.320726733939
364.579636334881 190.420363665119
366.173549089925 187.26450910075
366.54697105733 183.530289426697
366.920393024736 179.796069752644
367 176.047195873363
367 172.294351546745
367 168.541507220128
367.536328027289 164.854687890846
368.683758389363 161.290604026593
370.093358220355 157.813283559289
371.771681225014 154.456637549972
373.450004229672 151.099991540656
375.12832723433 147.743345531339
377.082234861067 144.557020185244
379.276135599947 141.516762700093
381.138067799973 138.258381350047
383 135
ID=Carcharias-holmdelensis_Case-&-Cappetta-1997_7(3B).jpg

LM=160
150 189
150 192.810944562991
150 196.621889125981
150 200.432833688972
151.838465630474 203.558977086983
155.085032811342 205.542516405671
158.230384117985 207.672788088488
160.793288808366 210.38825541464
162.684046797985 213.697081896473
164.251326102612 217.130967461753
165.078036051383 220.851162231223
165.904746000154 224.571357000693
166.731455948925 228.291551770163
167.558165897696 232.011746539633
168.384875846467 235.731941309103
169.211585795238 239.452136078573
170.042815943427 243.171263773708
170.967105764991 246.868423059964
171.891395586555 250.565582346219
173.730330050186 253.883883416977
175.949750305632 256.949750305632
178.911453638964 259
182.433121930903 258.044585379398
184.609621196065 255.171136411805
185.814747681634 251.555756955099
186.782207779274 247.871168882904
187.706497600838 244.174009596649
188.427569407308 240.434583556155
189.064519306445 236.677403467777
189.811907025364 232.940464873179
190.559294744284 229.203526278581
191.58077326149 225.548066846274
192.996122540287 222.009693649281
195.687362279867 219.312637720133
199.268223872935 218.182944031766
202.386840301 219.9094722408
205.230440324039 222.403270567068
207.121198313658 225.712097048901
209.00584479319 229.023379172761
209.930134614754 232.720538459016
210.854424436318 236.417697745271
211.354564835006 240.191083515055
211.775413258884 243.978719329954
212.196261682761 247.766355144853
212.617110106639 251.553990959753
213.031119771692 255.342317488609
213.376146480829 259.137611289117
213.721173189966 262.932905089624
214.111184484532 266.72269914946
214.690665984129 270.489328896835
215.270147483725 274.255958644211
215.849628983321 278.022588391586
216 281.82203359889
216 285.63297816188
216 289.443922724871
216.149991540851 293.249873112765
216.403491802342 297.052377035131
216.656992063833 300.854880957498
216.910492325324 304.657384879864
217 308.465349161452
217 312.276293724443
217 316.087238287433
217 319.898182850424
217 323.709127413415
217 327.520071976405
217.301576067474 331.317336742216
217.646602776611 335.112630542724
217.991629485748 338.907924343231
218 342.718489211181
218 346.529433774172
218.14802002529 350.332180227614
218.568868449168 354.119816042514
218.989716873046 357.907451857413
219.806509888904 361.629294500067
220.633219837675 365.349489269537
222.090819266693 368.818032111155
224.07082680261 372.07082680261
226.900845596436 374.600563730957
230.263061405402 376.25261228108
234 377
238.401594198312 376.266400966948
242.638596024916 374.944561590034
246.498486303672 372.801210957062
249.982963993817 370.013628804947
252.463141771362 366.305287342957
254.756550406471 362.486899187058
256.752155529129 358.495688941741
258.747760651788 354.504478696424
260.743365774447 350.513268451107
262.495560437239 346.410654950627
264.211833018205 342.291600756309
265.928105599171 338.172546561991
267.912009523581 334.175980952837
269.7994545077 330.134606148701
271.557244024988 326.033097275028
272.809664525882 321.761341896474
273.89193335809 317.432266567638
275.056873822104 313.124795985618
276.230984913857 308.819721982523
277.373408260942 304.50636695623
278.455677093151 300.177291627395
279.53794592536 295.848216298559
280.672846712812 291.532895386355
281.846957804566 287.227821383259
283.015703828127 282.921480859367
283.890834566226 278.545827168872
284.765965304324 274.170173478378
285.641096042423 269.794519787883
286.516226780522 265.418866097388
287.432893324282 261.051980040731
288.400903995781 256.695932018984
289.368914667281 252.339883997237
290.33692533878 247.98383597549
291.304936010279 243.627787953742
292.272946681779 239.271739931995
293.305148832181 234.931979087368
294.531039314159 230.641362400445
296.528346617019 226.707480074471
299.004576541286 222.995423458714
302.159905290236 219.840094709764
305.315234039187 216.684765960813
308.15360436195 216.730406542925
310.628847879288 220.443271818932
311.536440154489 224.755081081423
312.146912396629 229.175299173034
312.700393673193 233.603149385541
313 238.046805280769
313 242.50911399128
313.278801272204 246.951608905431
313.909867021995 251.369069153961
314.422397529492 255.801577765429
314.915177090211 260.236593811899
315.895976220178 264.58390488071
317.779162375496 268.389581187748
321.272367852109 267.182896443674
322.593764066006 262.92182576898
323.819654547984 258.631209082057
325.203512709872 254.389461870385
326.471390966619 250.114436133526
327.553659798828 245.78536080469
328.514216685998 241.428916570011
329.389347424097 237.053262879516
330.35483468954 232.698939471686
331.528945781293 228.393865468591
332.703056873047 224.088791465495
333.653802398993 219.730988005037
334.528933137092 215.355334314542
335.404063875191 210.979680624048
336.636661673785 206.726676652429
338.632266796444 202.735466407112
340.627871919102 198.744256161795
344.394137047788 197
348.856445758299 197
352.026147764427 194.921556706719
353 190.617282458346
353.204948970241 186.180204119036
354.232246480701 181.838767596494
355.244857732183 177.510284535635
357 173.462308710511
357 169
ID=Carcharias-holmdelensis_Case-&-Cappetta-1997_7(4).jpg

LM=160
102 137
101.17032279079 141.148386046051
100 145.199783385732
100 149.430323665478
103.445949130414 151.222974565207
105.788374347612 154.365123042836
107.239426128028 158.31923483737
109.777750295876 161.703667061167
110.426279395887 165.836514562979
110.8934644151 170.041179735901
111 174.265819527561
111 178.496359807308
111 182.726900087054
111 186.957440366801
111 191.187980646547
111 195.418520926293
111 199.64906120604
111 203.879601485786
111.03482988446 208.104489653379
112.833257731692 211.833257731692
116.19106623997 211.713400640045
118.433546107117 208.132907785766
120.209144115937 204.302852946875
121.424780920126 200.250730266247
122.640417724314 196.198607585619
123.646269940076 192.09178526966
124.564002979781 187.961986590984
125.61007137473 183.864750188445
126.772290171997 179.796984398009
128.886903685176 176.169644472236
132.221322398932 173.584008200801
135.3031834548 175.3031834548
138.902499301177 177.451249650588
142.345337279438 179.876269823551
145.42750133413 182.712502223551
147.604096351225 186.340160585375
149.717157655237 190.005025896665
151.816093418306 193.678163482036
152.634557850108 197.807347100645
153.330054387852 201.980326327114
154.025550925597 206.153305553583
154.721047463342 210.326284780052
155.252116378108 214.521163781079
155.673070869411 218.730708694108
156.078473259851 222.941679118214
156.429800507423 227.15760608908
156.781127754995 231.373533059945
157 235.594969440851
157 239.825509720598
157 244.056050000344
157 248.286590280091
157 252.517130559837
156.732989508354 256.738146883044
156.431575993567 260.957936090062
156.13016247878 265.177725297079
156 269.403622831205
156 273.634163110951
156 277.864703390698
156 282.095243670444
156 286.32578395019
156 290.556324229937
156 294.786864509683
156 299.01740478943
156 303.247945069176
156 307.478485348923
156 311.709025628669
156 315.939565908416
156 320.170106188162
156 324.400646467909
156 328.631186747655
156 332.861727027402
156 337.092267307148
156.288108822542 341.304870580338
156.81284276331 345.502742106477
157.384896662074 349.694276634521
157.983185406053 353.882297842369
159.671302772655 357.671302772655
162.838315371095 360.419157685547
166.781290287077 361.927096762359
171 362
175.029291256988 361.656902914337
178.904632408128 360.365122530624
182.072069951392 357.927930048608
184.211380645652 354.506778493479
185.820528473119 350.75210022939
187.382995760743 346.978677971353
188.817323871202 343.153803010128
190.22664207099 339.320073787031
191.518422454703 335.444732635891
192.810202838416 331.569391484751
194.101983222129 327.694050333612
195.393763605843 323.818709182472
196.685543989556 319.943368031332
197.977324373269 316.068026880192
199.034067626767 312.122246399624
200.086611373326 308.175207350027
201.139155119885 304.22816830043
202.161394454224 300.273724955991
203.047548486711 296.286031809801
203.933702519198 292.298338663611
204.741191900394 288.294040498028
205.542320085602 284.288399571992
206.424740376255 280.301038494981
207.415490703843 276.338037184629
208.254691933849 272.344502429982
208.875840703598 268.307035426612
209.496989473347 264.269568423242
210.127726997066 260.233638017601
210.799291640419 256.204250157484
211.512347028607 252.182091342664
212.243088363908 248.163013998503
212.97382969921 244.143936654343
213 240.061328179633
213 235.976359930372
213.217415978882 231.912920105588
214.018544164089 227.907279179553
214.819672349297 223.901638253517
216.00101078389 219.99696764833
217 216.074113031593
217 211.989144782333
217.1740486655 207.911416014004
217.513286813947 203.840558232638
217.852524962394 199.769700451273
218.452858364193 195.735708179033
219.480981517916 191.797546205209
220.998100638894 188.004748402764
223.884892474177 185.115107525823
226.773401224161 182.226598775839
229.955564166461 179.696290555693
233.354463200618 177.430357866254
236.339907960519 179.339907960519
239.445474025617 181.963649350412
242.22958203985 184.844373059775
243.381282939375 188.668980575628
243.958984689372 192.712892825605
244 196.794946206486
244.941017477612 200.764069910448
245.753434472872 204.767172364361
246.613419855646 208.760389350406
247.499573888132 212.748082496596
248.795198479731 216.590396959463
251.979192571905 218.989596285953
254.816449624207 216.367100751585
255 212.325462868308
255.194304864356 208.251256220801
255.645414142089 204.191272721203
256.108413395927 200.13269283258
256.61509134853 196.079269211761
257 192.018264508442
257 187.933296259182
257.036785860914 183.852856556344
258 179.886465386279
258 175.801497137019
258.068751843387 171.724992626451
259.048113904101 167.759430479497
259.849242089308 163.753789553462
260.650370274515 159.748148627426
262.02957489649 155.94085020702
263 152.08496824926
263 148
ID=Carcharias-holmdelensis_Case-&-Cappetta-1997_7(5).jpg

LM=160
161 152
162.113198663962 155.339595991885
163.39712718401 158.595690776015
165.221426589497 161.590470905326
166.457466520415 164.886577387774
167.693506451333 168.182683870222
169.183930579827 171.367861159654
171.516462456035 173.758231228017
173.700076344174 171.599847311652
175.340322774253 169.510484161379
177.103591993694 172.517959968472
177.793968497842 175.969842489211
178.917217840088 179.293044600219
180.131191530883 182.590361888974
180.894839514291 186.026777814309
181.658487497699 189.463193739645
182.870254588462 192.740509176924
184.551402907884 195.827104361826
186.642581675072 198.642581675072
189.860068989319 198.046643670227
192.326589543169 195.564547275774
194.438735502995 192.748352662674
196.827731331961 190.172268668039
198.965971147797 187.37870513627
201.49507942788 185.003280381413
204.530860290627 183.234569854686
207.759661148325 182
210.896995139313 183.264663426209
213.370953505966 185.713691882458
215.570032040658 188.462540050822
217.457030731174 191.428384551957
219.233110119059 194.466220238119
220.80741076725 197.614821534499
222.291688870017 200.802144392546
223.494707586678 204.110445863365
224.69772630334 207.418747334184
225.900745020001 210.727048805004
226.849818130542 214.115999811988
227.776055406548 217.512203157343
228.702292682554 220.908406502698
229.337824701896 224.36477291327
229.835662278912 227.849635952382
230.311668497474 231.337513731056
230.776916943184 234.826877073878
231.242165388893 238.316240416699
231.707413834603 241.805603759521
232.123861178516 245.300542374415
232.457612248431 248.804928608521
232.791363318345 252.309314842627
233.12511438826 255.813701076733
233.458865458175 259.318087310839
233.79261652809 262.822473544945
234.219121442515 266.314728655091
234.797845870576 269.787075223455
235.555549120143 273.222196480573
236.409333521033 276.637334084134
237.107947901545 280.079479015446
237.458225198408 283.582251984076
237.808502495271 287.085024952706
238 290.59571716209
238 294.115960428465
238 297.636203694841
238 301.156446961216
238 304.676690227591
238 308.196933493967
238 311.717176760342
238 315.237420026718
238 318.757663293093
238 322.277906559468
238 325.798149825844
238.031681296786 329.316812967864
238.381958593649 332.819585936494
238.732235890512 336.322358905124
239.091575041544 339.824175373899
239.480320877605 343.322887898443
239.869066713665 346.821600422988
240.383804549263 350.302827295576
240.962528977323 353.77517386394
242.746880092419 356.746880092419
246 358
249.186383014881 357.20340424628
252.035021322292 355.643319118472
254.327282320726 353.340897099093
256.379060991085 350.776173761143
258.270519182243 348.094221226635
259.977075280173 345.290118259697
261.606618039061 342.438418431643
263.244898593417 339.591835677638
264.934733371377 336.775444381038
266.602284033006 333.946002942239
268.231826791894 331.094303114185
269.861369550782 328.242603286132
271.49091230967 325.390903458078
273.120455068557 322.539203630024
274.561419753349 319.596450616628
275.781233278519 316.546916803702
277.205419976442 313.589160047116
278.559950731785 310.600123170538
279.779764256955 307.550589357613
280.999577782125 304.501055544687
282.219391307295 301.451521731761
283.439204832466 298.401987918836
284.636994459835 295.34381440443
285.816042734532 292.278288890216
286.99509100923 289.212763376002
288.174139283928 286.147237861788
289.311125965513 283.06662210346
290.349759756239 279.950720731284
291.388393546964 276.834819359108
292.427027337689 273.718917986932
293.465661128415 270.603016614756
294.50429491914 267.48711524258
295.542928709865 264.371213870404
296.581562500591 261.255312498228
297.620196291316 258.139411126051
298.505299606525 254.978801573899
299.301895360245 251.792418559018
300.098491113966 248.606035544138
300.895086867686 245.419652529257
301.691682621406 242.233269514376
302.488278375126 239.046886499496
303.254799166853 235.853403749164
303.967296069215 232.647167688533
304.679792971577 229.440931627902
305.571855845944 226.284432462167
306.61048963667 223.168531089991
307.589841450936 220.033861830214
308.533620763556 216.887930788148
309.477400076175 213.741999746082
310.463509995727 210.609470012818
311.644914612455 207.548942121977
312.978855461071 204.547575212591
314.312796309687 201.546208303205
315.503562858149 198.489311425553
316.542196648874 195.373410053377
318.018843989817 192.471734015274
320.07172234934 189.92827765066
322.39417810913 187.60582189087
324.71663386892 185.28336613108
327.055281083071 183
330.240225044941 183.240225044941
332.895028828539 185.137017297123
335.711420125139 186.826852075083
338.084486698694 189.084486698694
340.887611386561 190.62920379552
343.493330240774 189.506669759226
345.515948369013 186.968103261975
346.69635760001 183.910927199971
347.328698142512 180.699113002415
347.79318929447 177.447674938708
348 174.177924089514
349.489537648372 171.510462351628
351.811993408162 169.188006591838
354.134449167952 166.865550832048
356.358425714218 164.462361428674
358.180309904775 161.729535142837
360.00176893621 158.99646212758
361.470618929393 156.058762141214
362.78018647483 153.049533812926
364 150
ID=Carcharias-heathi-nov-sp_Case-&-Cappetta-1997_7(7A).jpg

LM=160
149 130
149.781728929278 133.12691571711
151.038964955352 136.077929910704
152.260534498739 139.042137994957
153.014471221122 142.173654653466
153.282139338075 145.385672056898
153.549807455027 148.597689460329
153.81747557198 151.809706863761
154.724972387727 154.724972387727
157.419989604336 156
160.367175578556 155.088549614296
163.04899927188 153.30066715208
165.861283124239 151.827743375152
169.021842656733 151.195631468653
171.573752599389 152.573752599389
173.753465017416 154.94183127177
175.76695145091 157.458689313638
177.780437884404 159.975547355506
179.793924317899 162.492405397373
181.716943257331 165.075414885996
183.504825719547 167.75723857932
185.235988880641 170.471977761283
186.677425804046 173.354851608093
188.118862727452 176.237725454903
189.560299650857 179.120599301714
190.340600653422 182.213904247243
190.830703910698 185.399575419537
191.320807167974 188.585246591831
191.81091042525 191.770917764125
192.164397531301 194.972770375611
192.432065648254 198.184787779043
192.699733765206 201.396805182474
192.967401882159 204.608822585905
193 207.830617626937
193 211.053768572949
193 214.276919518961
193 217.500070464973
193 220.723221410985
193 223.946372356997
193 227.169523303009
193 230.392674249022
193.146289939507 233.609189334573
193.438100315012 236.819103465127
193.729910690516 240.02901759568
194.021721066021 243.238931726234
194.313531441526 246.448845856787
194.605341817031 249.658759987341
194.897152192536 252.868674117894
195.173329185689 256.079950228273
195.440997302642 259.291967631704
195.708665419595 262.503985035136
195.976333536547 265.716002438567
196.324466485211 268.920198366896
196.680403962948 272.123635666536
197.054101362703 275.324608176218
197.58398411416 278.503904684958
198.07648764719 281.688388824708
198.432425124927 284.891826124347
198.788362602665 288.095263423987
199.144300080403 291.298700723626
199.500237558141 294.502138023266
199.856175035878 297.705575322905
200.23824101925 300.905928154001
200.63802369138 304.104189531037
201.030329195965 307.30329195965
201.351044702059 310.510447020593
201.671760208154 313.717602081536
201.992475714248 316.924757142478
202.517451206485 320.10470723891
203.060327872064 323.281530069631
203.735671752624 326.433134845577
204.411015633184 329.584739621524
205.086359513744 332.73634439747
205.761703394304 335.887949173417
206.659605232911 338.978815698732
207.678855056103 342.036565168309
208.987269388259 344.974538776517
210.677844196074 347.677844196074
212.956956086787 349.956956086787
216 351
218.908590352092 349.394273098605
221.508811682385 347.363985397019
223.58783283209 344.765208959888
225.592135372296 342.111796941556
227.391946599113 339.314093451553
229.043125602491 336.424530195641
230.694304605869 333.53496693973
232.101410526191 330.52182631607
233.453062766655 327.480608775026
234.80471500712 324.439391233981
235.818143838382 321.272853872061
236.774454175328 318.085152748907
237.730764512274 314.897451625753
238.68707484922 311.709750502598
239.643385186167 308.522049379444
240.599695523113 305.33434825629
241.469296053902 302.122815784392
242.276468603102 298.89412558759
243.083641152303 295.665435390788
243.890813701504 292.436745193986
244.826950157381 289.243499475398
245.783260494327 286.055798352244
246.739570831273 282.868097229089
247.637201305173 279.663595214367
248.512871207854 276.452805571203
249.388541110535 273.242015928039
250.179628948279 270.012040784465
250.774970004444 266.737664975558
251.370311060609 263.463289166651
251.965652116774 260.188913357744
252.515562979549 256.906622122705
253.074787382388 253.626063088062
253.727473191803 250.362634040986
254.380159001218 247.099204993911
255.027532939105 243.834802365369
255.574662251137 240.55202649318
256.132523548372 237.271120483956
256.727864604536 233.99674467505
257.323205660701 230.722368866143
257.918546716866 227.447993057236
258.28584632204 224.141536779598
258.617000438163 220.829995618374
258.948154554285 217.518454457149
259.396972207336 214.22119454865
259.867630637858 210.926585534991
260.338289068381 207.631976521331
260.808947498904 204.337367507672
261.479520212942 201.081919148233
262.286692762142 197.853228951431
263.093865311343 194.624538754629
263.901037860543 191.395848557827
265.084470551641 188.288823620897
266.320480143787 185.198799640532
267.556489735933 182.108775660167
269.183657966618 179.224513050074
271.029732213904 176.455401679144
272.947329530962 173.736893958717
274.944164138034 171.074447815955
277.020887172295 168.473891034632
279.113088541776 165.886911458224
281.395737141942 163.472350477411
283.392571749013 160.809904334649
286.078063324164 158.984387335167
289.34149237124 158.331701525752
292.463913568303 158.731956784152
295.409890315049 160.273260210033
298.152122181629 162.152122181629
300.505414334243 164.505414334243
302.858706486857 163.141293513143
305 160.700188648856
305 157.372130970403
305 154.04407329195
304.593968485856 150.781905457567
304 147.550235595212
304.737906819225 144.754031060258
307.785124406312 143.476583729125
310.471009840548 141.528990159452
312 138.656115356906
312 135.328057678453
312 132
ID=Carcharias-heathi-nov-sp_Case-&-Cappetta-1997_7(8B).jpg

LM=160
140 125
141.048553706317 128.145661118952
142.097107412634 131.291322237903
143.145661118952 134.436983356855
144.194214825269 137.582644475807
145.108569387885 140.759985715194
145.577496860962 144.042478026732
146 147.328269614108
146 150.644087575082
146 153.959905536056
146 157.275723497029
146 160.591541458003
146.177947822431 163.889739112155
146.828233225759 167.141166128794
148.725323453437 169.725323453437
151.777143860988 169.074285379671
153.708979697684 166.436530453473
155.436046995521 163.606588340798
157.195189555062 160.804810444938
159.539826920447 158.460173079553
162.66503495083 158
164.653479695096 160.480219542644
166.492764568695 163.239146853043
168.073932593726 166.147865187451
169.556811466076 169.113622932152
171.039690338426 172.079380676853
172.522569210777 175.045138421554
173.591553776435 178.169030513595
174.464003196405 181.368011720153
175.336452616376 184.56699292671
176.251069001198 187.753207003594
177.299622707515 190.898868122545
178.348176413832 194.044529241497
179.282102170322 197.222442738061
180.027695361329 200.45334656576
180.773288552337 203.684250393459
181.518881743344 206.915154221158
182.264474934351 210.146058048856
183.010068125359 213.376961876555
183.755661316366 216.607865704254
184.501254507374 219.838769531953
185.238143296708 223.071644835185
185.957445205025 226.308503422613
186.676747113342 229.545362010041
187.317279150957 232.797915188758
187.893519682487 236.063278200758
188.469760214016 239.328641212758
189.046000745546 242.594004224759
189.622241277075 245.859367236759
190.133445450287 249.13428632744
190.520869757554 252.427392939206
190.90829406482 255.720499550971
191.295718372087 259.013606162737
191.683142679353 262.306712774503
192.074911537136 265.599292297087
192.486188137871 268.889505102971
192.897464738607 272.179717908855
193.445273091942 275.44900200568
194.038424640882 278.71133552485
194.631576189822 281.973669044021
195.20652889941 285.23917339646
195.751646014283 288.509876085698
196.322913195944 291.77602257769
196.916064744884 295.038356096861
197.509216293824 298.300689616032
198.124139243642 301.558626596389
198.843441151959 304.795485183817
199.562743060277 308.032343771245
200.315335861244 311.261343444976
201.119539842916 314.478159371662
201.923743824587 317.694975298348
203.053863897281 320.810303726082
204.218125311418 323.915000830449
205.404458511772 327.01114627943
206.635922386965 330.089805967413
208.20160946036 333.002682433933
209.907583727051 335.845972878418
211.739646880091 338.609470320137
214.7003887752 339.900129591733
218 340
221.091561641761 339.22710958956
224.010072025757 337.989927974243
226.263415427389 335.736584572611
228.516758829022 333.483241170978
229.986099196988 330.699101873696
231.241405291973 327.77005431873
232.305824586744 324.776701653023
233.078714997185 321.685140011262
233.851605407625 318.593578369501
234.739881214725 315.53372928425
235.655575250112 312.481415832961
236.571269285498 309.429102381673
237.36762816588 306.345673253538
238.058922364641 303.234849359114
238.750216563402 300.124025464691
239.33459534873 296.99242790762
239.858487048167 293.849077710995
240.564118247144 290.743527011424
241.337008657584 287.651965369663
242.109899068024 284.560403727902
242.882789478465 281.468842086141
243.586457921228 278.360939354472
244.277752119989 275.250115460049
244.96904631875 272.139291565625
245.430489349001 268.986574556993
245.881158029327 265.831893794709
246.310104877652 262.674213417607
246.731272167411 259.515458744418
247.15243945717 256.356704071229
247.573606746928 253.197949398039
247.994774036687 250.03919472485
248.415941326445 246.880440051661
248.837108616204 243.721685378471
249.258275905962 240.562930705282
249.679443195721 237.404176032093
250.115754513553 234.247595661908
250.600316480607 231.097942876053
251.084878447662 227.948290090199
251.569440414716 224.798637304344
252.069649707465 221.651751462677
252.694614720989 218.526926395057
253.319579734513 215.402101327437
253.944544748037 212.277276259816
254.629953334643 209.165209994107
255.321247533404 206.054386099683
256.014022082838 202.943911668649
256.786912493278 199.852350026888
257.559802903718 196.760788385127
258.332693314158 193.669226743366
259.137664334271 190.587006997188
260.145390138811 187.563829583568
261.153115943351 184.540652169948
262.160841747891 181.517474756328
263.168567552431 178.494297342708
264.176293356971 175.471119929088
265.288713013975 172.494752225544
266.869763334498 169.727914164628
268.450813655021 166.961076103713
270.247872999804 164.336169333595
272.166479438722 161.791900701598
274.157200643625 159.303499195469
276.229720521267 157.057430130317
279.321282163028 157.830320540757
281.758647019438 159.758647019438
284.015166816274 162.007583408137
286.865445816142 163.432722908071
289.356399564166 162.643600435834
291.609742965798 160.390257034202
292.639033352025 157.4438665919
293 154.301594817654
293 151.114886018382
293 147.92817721911
293 144.741468419838
293 141.554759620566
293.395805814085 138.41677674366
294.219952966535 135.340141100396
295.197794676843 132.307718631051
296.073250912459 129.243621806393
296.948707148076 126.179524981735
297 123
ID=Carcharias-heathi-nov-sp_Case-&-Cappetta-1997_7(9B).jpg

LM=160
77 128
77.680764017436 131.063438078462
78.3615280348721 134.126876156924
79.0472839519344 137.189135807738
79.8084012617459 140.233605046983
81.0501403579452 143.10028071589
82 146.01421633312
82.068147925954 149.136295851908
83.7456317117536 151.745631711754
85.9646509216758 153.964650921676
88.9693550976221 154.848387170749
91.9867778792774 155.710507965508
94.9774356089973 156.659145202999
97.9545622870556 157.651520762352
100.99663773414 158.399327546828
104.074301603715 159.012383600619
107.169770525483 159.52829508758
110.230578214385 160.138346928631
112.921534269615 161.752920561769
115.505072460802 163.505072460802
117.724091670724 165.724091670724
119.943110880646 167.943110880646
122.162130090568 170.162130090568
124.381149300491 172.381149300491
126.600168510413 174.600168510413
128.5180998055 177.036199611
129.921530780504 179.843061561008
131.469913091543 182.5723479102
133.02687996599 185.297039940482
134.437045464876 188.092613662189
135.602531452484 191.00632863121
136.768017440092 193.920043600231
137.933503427701 196.833758569251
138.717691912373 199.870767649494
139.17873394944 202.966073443836
139.462850245589 206.091352701481
139.746966541739 209.216631959127
140.026331531419 212.342309908444
140.267017957977 215.471233453704
140.507704384536 218.600156998963
140.748390811094 221.729080544222
140.989077237652 224.858004089481
141 227.995751664703
141 231.133918726541
141 234.27208578838
141 237.410252850218
141 240.548419912056
140.900960202696 243.68367655417
140.716680687603 246.816428310745
140.532401172511 249.94918006732
140.348121657418 253.081931823896
140.163842142325 256.214683580471
140 259.34803591716
140 262.486202978999
140 265.624370040837
140 268.762537102676
140 271.900704164514
140 275.038871226353
140 278.177038288191
140 281.315205350029
140 284.453372411868
140 287.591539473706
140 290.729706535545
140 293.867873597383
140 297.006040659221
140 300.14420772106
140 303.282374782898
140 306.420541844737
140 309.558708906575
140 312.696875968413
140 315.835043030252
140 318.97321009209
140.269548552679 322.078194210717
141.030665862491 325.122663449962
141.791783172302 328.167132689208
142.846647101752 331.11661775438
144.018121690924 334.027182536386
145.758863575913 336.63829536387
148.249408191354 338.499605460903
151 340
153.926560322788 338.244063806327
156.703501306621 336.296498693379
158.94764027368 333.736479635094
160.995396168824 331.006138441567
162.751988441009 328.080019264986
164.507924634681 325.153458942198
166.263860828354 322.22689861941
168.019797022027 319.300338296622
169.7757332157 316.373777973833
171.477020610303 313.41521393197
173.170306336688 310.451963910796
174.706934950428 307.409396361538
176.093055680604 304.29062471864
177.479176410781 301.171853075743
178.865297140958 298.053081432845
180.251417871134 294.934309789947
181.637538601311 291.81553814705
182.93607861174 288.65980347065
184.203607689916 285.490980775209
185.471136768093 282.322158079768
186.628951304572 279.113146086284
187.708213424688 275.875359725937
188.787475544803 272.63757336559
189.866737664919 269.399787005242
190.945999785035 266.162000644895
192.025261905151 262.924214284548
193.104524025266 259.686427924201
194.183786145382 256.448641563853
195.263048265498 253.210855203506
196.342310385614 249.973068843159
197.42157250573 246.735282482811
198.500834625845 243.497496122464
199.580096745961 240.259709762117
200.712560194839 237.040459464193
201.878904148273 233.833013592248
203.045248101708 230.625567720304
204.208244488761 227.41691543147
205.356135888269 224.202819512848
206.504027287776 220.988723594226
207.651918687284 217.774627675604
208.799810086792 214.560531756982
210.046474598408 211.383813503979
211.314003676585 208.214990808537
212.581532754762 205.046168113096
213.928501150862 201.910872410562
215.314621881038 198.792100767664
216.700742611215 195.673329124766
217.993875107143 192.515312232142
219.432123518787 189.444412618703
221.52745770311 186.750411524573
223.622791887433 184.056410430443
225.718126071757 181.362409336313
227.975990717687 178.804454758126
230.259118172393 176.267646475118
232.5422456271 173.730838192111
234.825373081806 171.194029909104
237.461209426786 169.031032458571
240.121682772097 166.893527574415
242.690171710654 164.646099753177
245.258660649212 162.398671931939
247.82714958777 160.151244110701
250.648622731713 158.234251512192
253.596588407609 156.516235195652
256.559838428783 154.822949469267
259.61238149907 153.308979357541
262.749355921925 151.964561747747
265.906241563472 150.670457613283
269.113687435417 149.504113659848
272.321133307362 148.337769706414
275.528579179306 147.17142575298
278.761906185228 146.079364604924
281.711352821779 144.373188306933
284.446356903087 142.404857462551
286.494112798232 139.674516269024
288.149241070256 136.701517859487
289.477684711739 133.566945864783
290 130.238779475724
290 126.825852983816
290 123.412926491908
290 120
ID=Anomotodon-toddi-nov-sp_Case-&-Cappetta-1997_5(1B).jpg

LM=160
134 136
135.411490873748 138.822981747496
136.822981747496 141.645963494992
138.234472621244 144.468945242488
139.645963494992 147.291926989984
140.573485150833 150.293940603331
141.775262179086 153.162893268628
143.848151350236 155.424075675118
146.671133097732 156.835566548866
149.494114845228 158.247057422614
151.883535254279 160.178047005705
153.777248980272 162.702998640362
155.245462066358 165.490924132716
156.656952940106 168.313905880212
157.941117716366 171.195941338187
159.184401687454 174.096937270726
160.558597806126 176.930996343543
162.182443929489 179.637406549149
163.70084907358 182.40169814716
165.112339947328 185.224679894656
166.581138118479 188.016991707339
168.147046647756 190.757331633572
169.712955177032 193.497671559806
170.678219899208 196.486806297096
171.508668304035 199.531783781461
172.339116708862 202.576761265826
173.091138510112 205.637969570782
173.53749111587 208.762437811091
173.983843721629 211.886906051401
174.151907604193 215.038152083859
174.30952018861 218.190403772193
174.467132773026 221.342655460527
174.624745357443 224.494907148861
174.78235794186 227.647158837194
174.939970526276 230.799410525528
174.897294770067 233.951399368723
174.731409130556 237.103226519437
174.565523491045 240.25505367015
174.399637851534 243.406880820863
174.233752212022 246.558707971576
174.067866572511 249.71053512229
174 252.864939938282
174 256.021129481604
174 259.177319024925
174 262.333508568246
174 265.489698111567
174 268.645887654888
174 271.802077198209
174 274.95826674153
174 278.114456284852
174 281.270645828173
174 284.426835371494
174 287.583024914815
174 290.739214458136
174 293.895404001457
174 297.051593544778
174 300.2077830881
174 303.363972631421
174 306.520162174742
174 309.676351718063
174 312.832541261384
174 315.988730804705
174 319.144920348026
174 322.301109891347
174 325.457299434669
174 328.61348897799
174.19542829977 331.758854697932
174.543971127621 334.895740148586
174.892513955471 338.03262559924
175.473529255865 341.130881651391
176.15820289846 344.211913043069
176.842876541055 347.292944434747
177.589819036092 350.359276144368
178.655154547291 353.310309094582
180.089414215099 356.119218953466
181.983127941092 358.644170588123
184.253142544159 360.751885526495
186.959552749764 362.375731649859
189.905101525002 363.381020305
193 364
196.023047474049 363.39539050519
199.012066452091 362.66264451597
201.883201828022 361.558399085989
204.640645379076 360.179677310462
206.895855762713 358.104144237287
208.55588260048 355.510587839233
210.189824607032 352.896280628749
211.823766613585 350.281973418264
213.117042881127 347.486653517464
214.369133498813 344.66944962767
215.621224116499 341.852245737876
216.734846061737 338.979173330223
217.788411086267 336.081869512765
218.841976110797 333.184565695308
219.895541135327 330.28726187785
220.67358223347 327.30567106612
221.421299098394 324.314803606423
222.191445096235 321.329942163177
223.038387150414 318.36564497355
223.885329204593 315.401347783923
224.599364727706 312.402752846608
225.292587611445 309.398787017071
225.985810495185 306.394821187534
226.679033378924 303.390855357997
227.372256262663 300.386889528459
228.065479146403 297.382923698922
228.758702030142 294.378957869385
229.451924913881 291.374992039848
230.126593825234 288.367030873831
230.731203320044 285.343983399782
231.335812814853 282.320935925733
231.940422309663 279.297888451685
232.602877467408 276.287051396662
233.271655762566 273.277549068454
233.940434057723 270.268046740245
234.397157863618 267.219894954674
234.833147970652 264.167964205438
235.269138077686 261.116033456201
235.705128184719 258.064102706964
236.178502088581 255.018238512805
236.729990798792 251.985050606645
237.281479509003 248.951862700485
237.832968219214 245.918674794325
238.353322945098 242.880062329413
238.860151149681 239.839093101912
239.366979354265 236.798123874411
239.873807558848 233.757154646911
240.380635763432 230.71618541941
240.887463968015 227.675216191909
241.429036268594 224.640300522733
241.980524978805 221.607112616573
242.532013689016 218.573924710413
243.066014442911 215.537898899621
243.502004549945 212.485968150384
243.937994656979 209.434037401148
244.373984764013 206.382106651911
244.809974871047 203.330175902674
245.264463182839 200.280989311544
245.733242650114 197.233922774261
246.202022117388 194.186856236979
246.670801584662 191.139789699696
247.164208075814 188.096855583022
247.715696786025 185.063667676861
248.267185496236 182.030479770701
248.818674206447 178.997291864541
250.004928101853 176.191129416664
251.502124276308 173.496176302645
252.999320450764 170.801223188625
254.507247641214 168.112316627875
256.036802120064 165.435596289888
257.566356598914 162.7588759519
259.561913598701 160.438086401299
261.74186413387 158.25813586613
263.646787958236 155.868121073086
265.176342437086 153.191400735099
266.705896915937 150.514680397111
267.603945695593 147.584217217629
268.571160088975 144.667293125724
269.785580044488 141.833646562862
271 139
ID=Anomotodon-toddi-nov-sp_Case-&-Cappetta-1997_5(2B).jpg

LM=160
184 249
172.066464575545 256.533448813974
159.812423590213 263.53575794845
147.700047833355 270.779971299987
135.654902421888 278.135444663453
124.62515525309 286.843607684668
114.41604063525 296.58395936475
104.735018163681 306.831227295399
95.9183188490911 317.852101438636
88.8013438504689 330.019833154722
82.2435742332252 342.51285153355
76.3136360020882 355.287879993039
72.2581213703657 368.806262098781
68.3255309311994 382.360641740802
64.6361135788756 395.982768400273
60.8124627826867 409.56261165194
56.6208190816789 423.022298231046
54.0198434424057 436.894168307169
52.0192624798424 450.865162641103
52 464.977398967661
52.9774613644609 478.932384093383
61.7009065401577 488.829089451519
75.3026616938976 486.727430702615
71.1259418826429 496.769106548488
67.4312183643629 510.382931133639
67 524.4400279637
67 538.553633232551
66.0974966252818 552.635047246055
68.4995344474874 566.497672237437
71.422517001633 580.305079340954
74.7545997817076 594.01839912683
80.625450940779 606.804151209573
90.7077819574479 614.58802422695
103.262173497867 609.0533698766
114.372194777902 600.356504351748
126.547545124826 596.095090249653
132.645724220815 608.820593285794
136.506974002354 622.288357012945
137.809188808786 636.328643323007
138 650.435442576555
138 664.549047845406
138 678.662653114258
140.220022173422 692.545105323753
143.18734192093 706.343038644187
147.048916400006 719.90897830002
152.285673128698 732.999903966962
159.856978265086 744.809304353449
168.889451144188 755.592967429459
180.760387402792 763
194.520339682429 760.992603751844
206.288845015825 753.609561415007
216.79831454692 744.20168545308
226.054386692344 733.594151076874
234.674097098058 722.419018016783
244.997840822128 712.924239557315
257.466060373549 706.315838492344
270.25557151273 700.347399960726
276.570165853574 712.068692682744
283.27352971307 724.486275045457
290.192883327861 736.78734813842
296.878935342987 749.215766758976
303.51547810352 761.671602192251
309.890404246513 774.253409554655
315.622482240889 787.150585041999
321.455609295817 800.002340450798
327.340590449163 812.830135392677
333.382432139795 825.585134517345
338.572866060539 838.697779307178
343.522329367783 851.914561231442
348.637752828895 865.068507274301
354.326162618297 877.983865891168
360.206270516342 890.813324847226
366.087175963086 903.64028448178
371.460928420637 916.690826164404
377.406681135814 929.489197413605
384.067873450164 941.915384865279
391.507778261955 953.884722827444
401.027885709209 964.162775506578
413.257584091488 971.128792045744
428 974
441.333504832854 972.111082527858
452.511042589333 964.767962142815
462.064818111027 955.322218266767
469.608459572801 944.186706385598
475.501103343427 932.09757264446
482.179319766586 920.406880400138
488.29526882141 908.40946235718
494.161759758932 896.289227229159
499.39506358295 883.880653181642
503.877928125312 871.179203644948
508.659955249115 858.588686502276
513.430791501811 845.99378379493
518.208315655027 833.410752167798
523.904300233466 821.205070928288
530.492544197587 809.45769920429
536.736380895442 797.527238209116
543.046220579173 785.628447495822
548.9174824006 773.512121465368
554.619195006839 761.309210610468
560.559447461372 749.22764895756
567.162938688404 737.488108998394
573.535036952718 725.621805713653
579.449387359371 713.52632738803
587.713968653045 712.675065261582
597.372113014296 721.996700587766
607.013627653902 731.376025139911
616.048726465285 741.310908081607
624.462951234894 751.828689043618
633.250382850187 762.031680706461
642.198919725259 772.098784690916
651.198519523669 782.099259761835
663.699301438052 786.671328776865
675.887344693857 781.867593183686
686.608652364349 773.956572241592
694.433634991654 763.03285929883
700.341978879809 750.979250688457
705.319455647894 738.464256905416
709.650046630256 725.749766848718
712.21027567428 712.528070280043
714.115126822471 699.194112242701
715.953208812306 685.850933907704
717 672.451080912882
716.599671916523 658.99507874785
715.479555667966 645.576223177711
714 632.19362513876
713.811012861567 618.732154338808
716.438561024434 607.624575590226
729.249984537804 603.611114547155
742.641712199123 603.116674945295
755.941224525251 605
767.692946940084 600.25587754993
775.077821904668 589.125808254218
779.807219986131 576.514080036983
783.557648745922 563.583522101005
786 550.392345012463
785.3805234041 536.946804253306
784.445655709579 524
796.0749391456 520.68009736704
800.665827046545 508.226140449455
802 494.898151564635
800.426507688232 481.559046129389
797.640884166048 468.383978747214
794.333743133151 455.334726652715
790.533151337564 442.412714547719
786.732559541977 429.490702442723
782.875627933011 416.58542644337
778.856375512794 403.732501465126
774.406776084593 391.019360241695
770.252620114911 378.208384367716
765.628285682342 365.578938702496
759.981206738181 353.369930781089
752.842475246232 341.947960393971
744.545127409656 331.371514211412
735.176366880747 321.743853130071
725.076552130329 312.832251879702
715.208262440315 303.666599943826
705.356491217281 294.485192973825
694.83871025527 286.070968204216
684.397384346757 277.562551814977
674 269
ID=Plicatoscyllium-deramei_Cappetta-2012_162A.jpg

LM=160
283 343
273.455896625105 350.341617980689
264.568657601562 358.431342398438
256.111446221531 366.999623000778
248.111742397908 375.999289802353
240.286286895462 385.130045748852
233.85639784172 395.310703417276
227.790798336468 405.687114807849
222.84953620503 416.667697322155
218.454499166361 427.857288334294
214.803578820174 439.331609422309
211.757359438169 450.964674696791
209.301515921253 462.752723577987
207.030253881441 474.576040181715
204.967109305096 486.439121495698
203.733697720749 498.391254702031
203.232418138314 510.421964680469
203.872598030979 522.399052227179
205.499516230547 534.329785690675
208.022011683532 546.088046734127
210.942419227665 557.769676910658
216.497548480074 568.445342112141
221.611684791015 579.293817966308
224.714239099995 590.928396624982
226.602084360125 602.814069430841
228.366698590979 614.725215489106
230.269112121887 626.614672731319
232.399732492406 638.465239959501
234.223348191187 650.3502228678
235.024313493223 662.364702398349
235.82527879526 674.379181928899
237.636104306127 686.271257734719
239.592977680897 698.150843766277
241.410274668992 710.051373344959
243.771738229233 721.858691146167
246.638117608092 733.552470432366
250.102332043185 745.08257914035
255.019890184217 756.039780368435
261.568093173983 766.090790898644
269.826859573751 774.826859573751
279.902558158744 781.341534895247
291.317789773812 784.954601460884
302.732501126383 781.633749436809
313.230316152929 775.769683847071
321.744694104519 767.255305895481
330.304849262199 758.796767158534
340.542496603748 752.476390775696
350.687065451239 746.019054184133
361.490749313614 741.052775205916
373.242255547143 738.501408082338
385.206281433002 738.767190119417
396.490550261665 742.490550261665
404.458799552065 751.431332586775
410.15398910176 762.000371664576
414.364665416513 773.276328957794
417.672623388971 784.854181861399
422.03117883393 796.072750612503
426.774419713193 807.140312664118
432.276102429571 817.839521120879
438.138337449641 828.357044354917
444.007308210755 838.870715248546
449.716014713794 849.472598754189
455.117084972599 860.234169945199
460.27224513229 871.112551547652
465.162618825009 882.115892356271
470.181922668517 893.060832448453
474.563601691036 904.263538124602
478.493105308146 915.643684360486
481.953103948233 927.177013160778
485.466839277418 938.693885687739
489.057592462074 950.187175501739
492.598723920345 961.695852741123
495.589471032989 973.357884131954
498.973618007895 984.912060026316
503.624872530257 995.999796048411
510.677229857686 1005.67722985769
519.191607809276 1014.19160780928
529.053996797963 1020.91888710998
540.318369823469 1025.07959245587
552 1028
564.754029606655 1027.2131343981
576.321254961747 1021.7858300255
587.024944668653 1014.65003688756
596.442191193399 1005.98411027437
604.484901661456 995.947983578128
611.348908026758 985.085153288736
618.147319216341 974.164289253854
625.103553400484 963.344669899273
631.659670821159 952.290603494542
637.95763114861 941.074145489932
644.542430657416 930.023624816652
651.044368079988 918.933447880019
657.804705275371 907.992157874382
665.471547195724 897.679439319783
674.029903741482 888.077884731686
682.583107606331 878.469003942877
690.496292063633 868.33745326263
698.913778631097 858.629332053355
706.049571769034 847.925642346449
713.445498950945 837.40600139874
720.12135208882 826.444187837163
725.998537748109 815.002924503782
731.285077845599 803.287305386003
736.68802061991 791.623958760179
741.28717184885 779.68309067207
747.119658155592 768.230769149918
753.36423872839 757.017218034576
763.319661202084 749.226779599305
774.968059729235 751.968059729235
784.064446843061 761.064446843061
792.479562157753 770.719343236629
799.989788897455 781.154753713698
808.652623735445 790.652623735445
816.878197467962 800.504263290616
823.974887850564 811.218609813205
834.303344946019 818.162918118252
846.678065905974 816.72877363761
857.830607517181 810.446261655213
867.219455411754 801.71784304203
874.936348104401 791.439419825998
881.351597469406 780.296805061188
887.104657821065 768.790684357869
892.193638552768 757.021204824108
895.730763044485 744.653868836887
899.986126402903 732.534683992743
903.912068475001 720.293105083329
906.823835903906 707.763377749743
910.318849159866 695.38402794047
913.175919260772 682.845710116395
916.349959569302 670.383481579224
919.520842593113 657.916629627547
923.097252292289 645.562364684699
925.80270343601 632.98648281995
928.3255872945 620.372063527501
929.853334758795 607.613317653251
932.637128446406 595.271452589324
941.26890334574 586.038657992556
950.914615357589 577.919538499375
956.767503932525 566.523116151819
961.592495382846 554.630018468618
964.446719403616 542.096323876498
966.350118318243 529.374112613176
968.031608260296 516.620700876445
969 503.796746697995
969 490.932512673026
969 478.068278648058
968.414901751717 465.223526275749
968 452.373106976493
968 439.508872951524
965.896358124037 426.884218537492
962.389126115861 414.514659876548
957.140498154216 402.832353714973
950.538612246222 391.807918369333
942.867817192017 381.519796880019
934.262098329975 371.957887033306
925.672498025916 362.381560279155
916.811075730115 353.076819419272
907.262912053899 344.463936039199
896.853058816039 336.906491973843
886 330
ID=Plicatoscyllium-deramei_Cappetta-2012_162E.jpg

LM=160
129 265
117.989082928071 275.224422995362
108.92773950024 287.108390749641
101.058119003192 299.898291744414
93.9381307011329 313.123738597734
87.2183223652801 326.56335526944
80.776581498147 340.138327948356
74.6359619728584 353.84942206333
68.7566145841873 367.67607059948
63.6670333878236 381.813796144934
58.73531400564 396.00483898214
54.2105296591618 410.333322745988
51.9738817871644 425.18282748985
50.2282953154763 440.102899187499
48.8911775035515 455.067627432522
48.1014311977707 470.072807242357
48.6229173863305 485.081265112941
50.0529561772684 500.019707848456
52.2567745513263 514.883013376393
54.2869785714784 529.771176190842
55.9700352142165 544.700352142165
57.2334548757382 559.669097514764
57.9838149229032 574.676298458065
61.565720515891 589.262882063564
66.0647855125594 603.581399435166
72.7704776577115 616.950796096186
85.3289404812699 623.767105951873
100.058818788793 621.074867603056
113.41026696642 624.394907685829
117.650083544303 638.810284050631
119.371742464878 653.717424648781
121.151415371311 668.635615284833
122.950289833262 683.552608499359
125.278642218791 698.370297318921
128.758960272194 712.987633143213
130.46404620287 727.90843892726
132.772085084341 742.746467963876
135.529761150898 757.516365466765
138.625263974966 772.220003881089
141.433886494765 786.980727972078
143.864386195798 801.807779240055
146.518846056104 816.594230280519
149.624771190374 831.290827698039
156.241714265745 844.241714265745
169.840241526899 844.498405801485
183.457100088151 838.271449955924
196.175767850306 830.276450553658
209.083561001342 822.638812999553
223.355268485654 817.967702864941
238.207819180914 815.948045204772
252.747511945817 812.159769469323
264.38582618403 803.393701710811
272.761168076787 790.945303910415
282.107559004536 779.189921327285
295.44279439186 773.395245067571
308.359324170011 778.55707140338
311.643707733221 793.218538666106
314.49503296762 807.970197805722
316.965283640714 822.791701844283
319.730193525598 837.561032136524
324.761902583909 851.698406890424
329.827379849382 865.844242906582
334.68731528938 880.061945868141
339.461968208337 894.308909923622
344.462906068904 908.478233861895
349.463843929471 922.647557800169
354.866315717867 936.665789294668
359.934855341388 950.804566024164
364.98292966706 964.954479112159
370.73929206422 978.820995636468
377.622488404405 992.121715605761
386.750002275949 1004.05769528393
396.455552344744 1015.52063125114
406.422290568379 1026.76451962522
416.510379166093 1037.90042129566
427.069120660352 1048.56220859432
439.506147964615 1056.75307398231
453.418990806695 1062.36392528811
468.059419699513 1065.43705995707
484 1067
500.121574116265 1067.31307098062
515.363749046208 1062.3181254769
528.311974401702 1052.65336177589
539.285899918181 1040.71410008182
550.755186531173 1029.24481346883
562.281329457262 1017.83515503885
574.274576421952 1006.91497161321
585.969827395821 995.701868038209
596.415584103751 983.307359827082
604.760715895959 969.398806840068
613.05515539441 955.465228517222
622.244264616795 942.09925146648
631.80306640863 928.995818533686
639.928613996097 914.989716864391
647.531800805636 900.662154033799
656.673177690929 887.324869001793
666.815934994794 874.66941278414
675.33617880797 860.911687086053
683.483047406929 846.886204445265
689.785134831619 831.950386837498
695.50429983843 816.774043295691
700.84632401917 801.461027942489
704.243594423411 785.67304182442
706.725659009956 769.646045940263
709.353401282585 754.206150748174
723.213276654733 762.609655748897
735.42835443299 773.114025319588
745.303118825338 785.954678238007
752.951800073565 800.168657321515
759.341630922942 815.073533666375
766.167429772775 829.78734951309
775.060845984931 843.060845984931
786.150025278707 854.885743175665
795.633483423073 868.026142722217
809.638955878302 875
825.121672053697 871.676553041608
838.824842785724 863.234219538953
849.889941313983 851.503711054931
858.554869126552 837.890261746897
865.777435961848 823.367384480119
872.750967526338 808.722968194689
879.081176704495 793.797058238763
884.430794464995 778.515287884184
888.525082856511 762.820515716708
892.346236454931 747.057348104452
896.074569625237 731.271893648958
899.669268508316 715.455218563408
902.63456966699 699.509866831555
905.160221557368 683.491708579298
907.136834317147 667.400147974208
907.989339677254 651.20254613218
912.286903744267 635.567146520637
915.658486235694 619.707568821529
919.511584869551 603.953660521795
931.033087235466 599.003308723547
947.203397317824 600
961.938007193882 594.637195683671
974.078851727374 583.921148272626
984.217292406562 571.348122780314
989.309189759936 555.948754816219
993.88593336995 540.387826542171
997.101727198696 524.491364006519
999.443728357471 508.450173140232
1001.83025438136 492.408388918027
1004.29350678565 476.376621428995
1006.97157101483 460.385037679544
1010.34806123557 444.52073974881
1014.05674116204 428.730479480293
1017.39823542473 412.858381732537
1019.97277701924 396.848153205073
1022.37886223328 380.807585111496
1024 364.708473435217
1023.62743594433 348.516239628839
1021.22135073029 332.475671535262
1017.42797407526 316.711896301052
1012.42805720402 301.304726696619
1005.57540006937 286.707436470843
996.50973134384 273.280459242893
985.886744467501 261.02316669327
974 250
ID=Plicatoscyllium-deramei_Cappetta-2012_162F.jpg

LM=160
91 154
87.5356551038581 155.53970884273
84.0713102077162 157.079417685459
80.5398682662594 158.438039520122
76.9086593943573 159.527402181693
73.2774505224552 160.616764843263
69.8020383223224 162.098980838839
66.4111813356827 163.794409332159
63.3348970774236 165.998827191932
61.0508016587014 168.898396682597
60 172.441429422328
60.2989306838813 176.195722735525
61.4027205477999 179.8054410956
63.1404999436492 183.168599932379
65.5674987717073 186.080998526049
67.9944975997654 188.993397119719
70.9536349740108 191.362907979209
73.9139815341248 193.7311852273
76.8743280942387 196.099462475391
80.0009967217681 198.231382598011
83.2297129129642 200.218284869516
86.4584291041603 202.205187141022
89.6871452953564 204.192089412527
92.8717519485571 206.247834632371
96.0261322963158 208.350754864211
99.1805126440745 210.45367509605
102.334892991833 212.556595327889
105.489273339592 214.659515559728
108.694324920628 216.683953075392
111.909165661974 218.693228538734
115.102867605163 220.735245070108
118.257247952921 222.838165301948
121.372074202909 224.99787214757
124.438068203764 227.227685966373
127.504062204618 229.457499785177
130.570056205473 231.68731360398
133.794971620064 233.676982972039
137.045807358741 235.627484415244
140.296643097417 237.57798585845
143.596986043339 239.442770024077
146.910997890234 241.283887716796
150.218276368202 243.136422730127
153.433117109549 245.145698193468
156.647957850895 247.154973656809
159.687552335193 249.406293612661
162.599950928863 251.833292440719
165.012855840798 254.688093067997
166.963357284004 257.938928806674
169.630347228266 260.630347228266
172.393456977675 263.196728488838
175.784313964315 264.892156982158
179.443956440216 265.860989110054
183.094123275671 265.11596477838
186.739350331027 264.074471333992
190.056227680992 262.25358418229
193.347818493749 260.372675146429
197.039942590329 260
200.831035952382 260
204.513981588956 259.121504602761
208.191882381503 258.202029404624
209 260.958104787307
209 264.74919814936
208.808950351192 268.528397190465
208.338723092227 272.290215262187
207.792073655652 276.039631721741
207.048579077538 279.757104612311
207 283.543387697735
207 287.334481059789
206.98613262496 291.12480637536
206.567476399496 294.892712404534
206.148820174032 298.660618433708
205.227307139837 302.318078580489
204.028458155194 305.914625534419
202.82960917055 309.511172488349
202 313.167638815351
202 316.958732177404
202 320.749825539458
202.373727728908 324.494910915633
203.725343982768 327.967125310357
206 331
210.681922929728 331.936384585946
215.450267038334 332
220.148115719072 331.300418729095
224.809060702062 330.26465317732
229.470005685052 329.228887625544
234.130950668042 328.193122073769
238.734938337264 326.932874760782
243.325872188545 325.621179374701
247.916806039827 324.309483988621
252.451078945704 322.819568421719
256.884223934728 321.046310426109
261.317368923752 319.273052430499
265.750513912776 317.499794434889
270.133373513727 315.607389549454
274.496497679845 313.668223253402
278.653670200528 311.34145612467
282.702559600775 308.810900249516
286.902094013089 306.548952993455
291.172664786436 304.413667606782
295.132592627369 301.762433837594
299.018841174157 298.988695295506
303.113064006097 296.532161596342
307.207286838037 294.075627897178
311.35627034312 291.714761631025
315.547908537334 289.42841352509
319.739546731548 287.142065419156
324.00521291932 284.99739354034
328.275783692667 282.862108153667
332.533972733178 280.703348481568
336.707761893747 278.384576725696
340.881551054315 276.065804969825
345.149375239477 273.925312380262
349.419946012824 271.790026993588
353.720562629208 269.722860527228
358.176954952015 268.008863479994
362.633347274823 266.29486643276
367.062910022025 264.516859080898
371.409585202305 262.541097635316
375.756260382584 260.565336189734
380.048607355448 258.475696322276
384.319178128795 256.340410935602
388.466743176409 253.977733147095
392.590979297503 251.571928743123
396.715215418597 249.166124339152
400.885582868771 246.841342850683
405.059372029339 244.522571094811
409.358181787383 242.450069944285
413.693363957436 240.44921663503
418.028546127489 238.448363325774
422.35714782268 236.433331016083
426.68384905885 234.414203772537
431.01055029502 232.395076528991
435.281263598942 230.267849372033
439.426814879389 227.898962926064
443.572366159835 225.530076480094
447.717917440281 223.161190034125
451.81563289821 220.710620261074
455.909855730149 218.25408656191
460.09039900515 215.954800497425
464.360969778497 213.819515110752
468.631540551843 211.684229724078
472.802668071792 209.365110291455
476.926904192886 206.959305887483
481.05114031398 204.553501483512
484.991402181985 201.863284155725
488.876689228709 199.088079122351
492.269029761153 195.730970238847
495.645212399334 192.354787600666
498.860407066884 188.829525088635
501.967703722211 185.20434565742
504.425907621631 181.148184756739
506.360583009894 176.798056633687
507.732566659576 172.224777801415
509.135128922183 167.662177694543
510.908386917793 163.229032705519
511.50003036136 158.499726747762
512.048484937161 153.757575314193
512.984869523107 149.075652384465
513 144.302507320964
511 140
ID=Galeorhinus-aff-girardoti_Case-&-Cappetta-1997_7(12B).jpg

LM=160
172 151
168.946186632364 153.443050694109
166.423911138743 156.296199937829
164.835589180243 159.869924344452
163.247267221744 163.443648751075
162.352431512984 167.237842435078
162.414537365592 171.072686827962
163.34372351228 174.859308780701
164.796154187383 178.490385468457
166.503495271126 182.006990542252
168.178511514938 185.535534544813
169.41521167174 189.245635015219
170.651911828542 192.955735485625
171.888611985344 196.665835956031
172.977608717985 200.421630512947
174.084625708444 204.169251416888
175.833583842783 207.667167685565
178.029294818818 210.898992598312
180.271985206595 214.102836009422
182.514675594373 217.306679420532
185.35420155621 219.961834630175
188.358553099731 222.465460916442
191.637487491603 224.582492494962
195.056046243693 226.469353886086
198.629770650316 228.057675844585
202.203495056939 229.645997803084
205.718307300159 231.359153650079
209.429695817031 232.485939163406
212.212006146022 234.272036876132
212.85493594292 238.129615657519
215.141401516614 241.141401516614
218.001334698829 243.801067759063
221.055148066465 246.244118453172
224.507619090249 248.0030476361
228.20259677638 249.240519355276
232.037042612055 249.990739346986
235.831065499932 249.042233625017
238.989324465027 246.75800665123
242.647444859466 246
242.992262202897 248.351388193241
241.451726833544 251.94597072173
240.125933935858 255.622198192426
240.676433463285 259.35286692657
242.425391597623 262.850783195247
245.050503576578 265.640402861262
248.124036009629 268.049614403852
251.755112697385 269.502045078954
255.535036941392 270.422506156899
259.394030951101 271.056290135872
263.265514816853 271.60935925955
267.126238200622 271.774752359876
270.961082593507 271.007783481299
273.73728187747 268.26271812253
276.123549847731 265.168600203025
278.732439208325 262.267560791675
281.497784826719 259.502215173281
284.263130445114 256.736869554886
287.829666631573 255.528388894738
291.418035064707 255.557380086276
293.764508631616 258.686011508822
293.310003883133 262.449980584336
291.352389277834 265.647610722166
288.439650750349 268.248279399721
285.385837382712 270.69133009383
282.584044991721 273.415955008279
279.818699373327 276.181300626673
277.187154251136 279.071823712987
274.611881491051 282.014992581656
272.036608730965 284.958161450325
269.686882674364 288.084156434182
267.763013983143 291.473972033714
266.014055848805 294.971888302391
264.265097714466 298.469804571068
262.657859015961 302.026422952118
261.421158859158 305.736523422525
260.494222758001 309.528886209994
260 313.390737791072
260.315666681243 317.262666724973
261.653526433091 320.871368577455
264 324
268.169712038662 326.584856019331
272.866055631223 327.966513907806
277.775262396632 328
282.688591488369 328
287.531973716226 327.293605256755
292.349889276894 326.330022144621
297.210780898222 325.643246566864
302.094058765598 325.100660137156
306.966708482564 324.471105535658
311.83693736353 323.821741684863
316.707166244496 323.172377834067
321.559949041459 322.406675159757
326.392244883023 321.521551023395
331.210160443691 320.557967911262
336.015274675339 319.534936613383
340.802779283879 318.430127857566
345.590283892418 317.32531910175
350.349514325078 316.106796179979
355.096944563274 314.840814783127
359.84437480147 313.574833386275
364.563758305651 312.211151290569
369.259815114477 310.766210734007
373.955871923302 309.321270177445
378.723043895522 308.14083602411
383.510548504061 307.036027268294
388.290189413765 305.903270195412
392.951382660922 304.349539113026
397.612575908079 302.79580803064
402.273769155236 301.242076948255
406.934962402394 299.688345865869
411.596155649551 298.134614783483
416.290130231191 296.696439945602
421.072849122761 295.571094324056
425.855568014331 294.44574870251
430.638286905902 293.320403080964
435.263065667697 291.694773732921
439.824977204024 289.87000911839
444.438835034315 288.187054988562
449.100028281472 286.633323906176
453.761221528629 285.07959282379
458.259855426154 283.106730921709
462.749712292356 281.111238981175
467.093618998384 278.816736534195
471.428909373447 276.504581667495
475.764199748509 274.192426800795
480.017745939273 271.738908787954
484.184240676086 269.134849577447
488.306525948194 266.462316034537
492.364387120996 263.696344065837
496.138911082933 260.550907430889
500.227780429672 257.886109785164
504.781470533262 257.927156844421
509.462190570992 258.582231265431
514.186474155338 257.232435955618
518.77634630308 255.489461478768
523.338257839407 253.664696864237
527.793813106593 251.603093446704
532.188428244574 249.405785877713
536.259787223051 246.671580554964
540.312655417316 243.947890763781
545.159133379193 243.140144436801
550.020050025746 242.425707139179
554.583495751862 240.944336165425
558.568722287104 238.073458284672
561.874539170371 234.500614439506
565.147880011318 230.852119988682
569.091856037064 227.954071981468
573.637300943649 226.12089968545
578.068800952781 224.144959237775
581.905466391048 221.075626887162
584.785448616754 217.100371936544
587.611984544718 213.082023182923
590.337409156024 208.993886265964
593.323132472547 205.096084409316
596.146827150148 201.08862141642
598.786845106978 196.950873190695
601.297042500138 192.811829999446
602 187.985038930512
601.485077265414 183.227615898121
599 179
ID=Galeorhinus-aff-girardoti_Case-&-Cappetta-1997_7(13B).jpg

LM=160
201 156
201.505309509393 159.537166565749
201.976255152141 163.071234543577
200.846348739462 166.460953781615
199.716442326782 169.850673019653
198.743580459218 173.28209770391
198.042842249181 176.785788754093
197.342104039145 180.289479804276
197 183.828682635619
197 187.401760442515
197 190.974838249412
197.33579013876 194.51105562442
198.110899543232 197.999047944543
198.886008947704 201.487040264666
200.512035519008 204.646062158264
202.284778548788 207.74836246038
204.507200144245 210.507200144245
207.033747691209 213.033747691209
210.184413333442 214.312059047635
213.721579899191 214.817368557027
217.281678489058 215
220.854756295955 215
223 216.427834102852
223 220.000911909749
223 223.573989716646
223 227.147067523543
223.53346438922 230.6673219461
224.168885896093 234.182201272653
224.674195405486 237.719367838403
225.1574362251 241.259489800796
225.600621982545 244.804975860357
226.058063961795 248.34838377077
226.645474334812 251.872846008872
227.156435353445 255.407918181002
227.551015788444 258.959142096
227.945596223444 262.510366010998
228.340176658444 266.061589925996
228.734757093444 269.612813840994
229 273.171201132872
229 276.744278939769
229 280.317356746665
229 283.890434553562
228.793028097114 287.448803320203
228.287718587721 290.985969885953
227.782409078328 294.523136451702
227.277099568935 298.060303017452
226.649941931125 301.575261309939
225.874832526653 305.063253630063
225.099723122181 308.551245950186
224.324613717709 312.039238270309
223.549504313237 315.527230590432
222.73203391367 319.004872823737
221.811385215287 322.457305442674
220.890736516904 325.909738061612
219.97008781852 329.362170680549
219.049439120137 332.814603299487
217.981813889259 336.224256017347
216.905848081522 339.631481075179
215.829882273786 343.038706133011
214.753916466049 346.445931190844
213.677950658313 349.853156248676
212.679432754878 353.282268980488
211.812834095679 356.748663617285
210.94623543648 360.215058254081
210.07963677728 363.681452890878
209.213038118081 367.147847527675
208.14786130968 370.556416070961
207.017954897 373.946135308999
205.888048484321 377.335854547037
204.758142071642 380.725573785075
203.789698330759 384.156659180824
203.15052674155 387.672102921476
202.51135515234 391.187546662128
202 394.714515603702
202 398.287593410599
202 401.860671217496
202 405.433749024392
202.634614365641 408.903843096924
203.764520778321 412.293562334962
206 415
210.227988035253 415.943002991187
214.391071439111 414.739285707259
217.864486415436 412.135513584564
220.946135771128 409.053864228872
223.43732001134 405.479426650286
225.917999890513 401.89622238037
228.398679769686 398.313018110453
230.856943813208 394.714584280189
233.274388459165 391.088417311252
235.691833105123 387.462250342315
238.056260235435 383.801372967101
240.412941471133 380.135424378238
242.769622706831 376.469475789374
245.122412652534 372.801079439632
247.406487048495 369.089458546196
249.690561444456 365.377837652759
251.974635840417 361.666216759322
254.298722493671 357.979765009845
256.655403729369 354.313816420981
259.012084965067 350.647867832118
261.368766200765 346.981919243255
263.829801648436 343.385997645092
266.329013805694 339.815694563294
268.828225962952 336.245391481497
271.12708705146 332.543483541377
273.411161447421 328.83186264794
275.695235843383 325.120241754503
278.121139152442 321.505147796745
280.736005340421 318.018659546106
283.3508715284 314.532171295467
285.965737716379 311.045683044828
288.686817464587 307.641478169266
291.409307394001 304.238365757499
294.133599659814 300.836711526894
296.893319804304 297.463720239183
299.653039948795 294.090728951473
302.412760093286 290.717737663762
305.29505042431 287.449943972989
308.210472520427 284.210586088415
311.125894616544 280.97122820384
314.041316712661 277.731870319266
316.956738808778 274.492512434692
319.872160904894 271.253154550117
322.759631842262 267.988992180272
325.629467565169 264.709179925521
328.420594827374 261.369107758939
330.838039473332 257.742940790002
333.25548411929 254.116773821065
335.551675580268 250.413874032887
337.793904838145 246.676825269758
340.036134096022 242.93977650663
342.278363353899 239.202727743501
344.520592611776 235.465678980373
346.53224363769 231.616166542006
348.096714065484 227.54854342974
349.661184493279 223.480920317475
351.19878136553 219.40365590341
352.576936853959 215.269189438122
353.955092342389 211.134722972833
356.981232780564 208.018767219436
361.094842026507 207.41056575994
365.175467871913 208.940800451967
369.272666877156 210.424222292385
373.537341331285 211
377.695343490142 210.152328254929
381.137135741406 207.490291406875
383.541881945808 204.103413189673
384.739146926578 199.912985756976
385.422783654403 195.617730764775
385.963340710424 191.293274316611
386.503897766444 186.968817868447
387 182.641593763136
387 178.283483449837
386.992574349547 173.925743495467
386.55892616547 169.589261654697
386.125277981393 165.252779813927
385.019984164809 161.059952494426
383.53999247507 156.964983068907
381.769996237535 152.982491534453
380 149
ID=Scyliorhinus-ivagrantae-nov-sp_Case-&-Cappetta-1997_8(1F).jpg

LM=160
200 189
199 192.050643878929
199 195.337355735358
199 198.624067591787
198.853449906181 201.905151219648
198.60137061395 205.182182018652
198.349291321719 208.459212817655
198.097212029488 211.736243616659
197.832312734803 215.012247182362
197.559366171545 218.287605941459
197.286419608287 221.562964700556
197.013473045029 224.838323459654
197 228.12447491045
197 231.411186766879
197 234.697898623308
197.246160634117 237.969285072937
197.6538270669 241.230616535204
198.097229760148 244.486148800739
198.741806986744 247.709034933718
199.731706721752 250.82926680438
200.952360861092 253.88090215273
204.158439549284 254
207.370991001754 253.543002999415
209.496346548484 254.489039645453
210 257.694019798234
210 260.980731654663
210 264.267443511092
210 267.554155367521
210 270.84086722395
210.020973871616 274.125843229694
210.561305972377 277.367835834262
211.12953931891 280.604516821581
211.818201059109 283.818271609174
212.506862799307 287.032026396767
213.195524539506 290.24578118436
213.884186279704 293.459535971953
214.449463293724 296.696779762342
214.989795394485 299.938772366911
215.530127495247 303.180764971479
216.028509315569 306.427639733539
216.247138136136 309.707072042035
216.465766956702 312.986504350531
216.684395777268 316.265936659027
216.903024597835 319.545368967523
217.114080646796 322.825290348738
217.319100099486 326.105601591777
217.524119552176 329.385912834817
217.729139004866 332.666224077856
217.934158457556 335.946535320895
218 339.231191634532
218 342.517903490961
218 345.80461534739
218 349.091327203819
218 352.378039060248
217.866928689472 355.661426210558
217.702798131781 358.944037364384
217.53866757409 362.226648518209
217.374537016398 365.509259672035
217.210406458707 368.791870825861
217.046275901016 372.074481979687
216.707273355128 375.341813158973
216.299606922345 378.60314462124
215.94884116159 381.869700252963
215.755838795809 385.150740471246
215.562836430028 388.43178068953
215.369834064246 391.712820907813
215.176831698465 394.993861126096
214.972599009987 398.274009900131
214.645558956922 401.544410430782
214.318518903857 404.814810961432
214.00711172338 408.085340680554
214.280058286638 411.360699439652
214.553004849896 414.636058198749
214.825951413154 417.911416957846
215.469114292165 421.094600015052
216.763813521282 424.11556488299
218.082395135868 427.123592703802
219.905534847565 429.858302271347
222.433509225688 431.94680738055
225 434
228.623641834934 433.275271633013
232.049838090889 431.975080954556
234.751678666035 429.684562334438
236.585112525726 426.47605307998
238.349087147212 423.232008276133
239.8782562381 419.867836276179
241.407425328988 416.503664276225
242.936594419877 413.139492276271
244.395332106731 409.744225084294
245.851023091987 406.347612785363
247.306714077243 402.951000486432
248.762405062499 399.554388187502
250.382895215202 396.234209569596
252.035530163024 392.928939673953
253.688165110845 389.62366977831
255.263445493954 386.284933659267
256.540966489282 382.817376671949
257.81848748461 379.34981968463
259.096008479938 375.882262697312
260.373529475265 372.414705709994
261.651050470593 368.947148722676
262.903406248207 365.470462505022
264.146305143715 361.990345597597
265.389204039224 358.510228690172
266.632102934733 355.030111782747
268.163456343304 351.673087313391
269.816091291126 348.367817417748
271.468726238947 345.062547522106
273.112294476094 341.752952152594
274.641463566982 338.38878015264
276.17063265787 335.024608152686
277.699801748758 331.660436152732
279.244578578545 328.30341307982
280.793167879524 324.948136261032
282.341757180503 321.592859442244
283.890346481482 318.237582623456
285.766643373703 315.055594377162
287.66791309019 311.88681151635
289.569182806677 308.718028655539
291.278157016766 305.443685966468
292.930791964587 302.138416070826
294.583426912409 298.833146175183
296.23606186023 295.52787627954
297.888696808051 292.222606383898
299.541331755873 288.917336488255
301.10476725743 285.569512033653
302.633936348319 282.205340033699
304.163105439207 278.841168033745
305.405751670368 275.376993318529
306.302018809963 271.791924760149
307.198285949558 268.206856201769
308.055133451436 264.614065839949
308.577742509027 260.955802436812
309.194940115842 257.317709594552
310.210145694198 253.764490070307
311.39836853243 250.282936641626
313.193015404314 247.052572272234
314.987662276199 243.822207902842
317.594683038322 241.772188137383
321.252946441458 241.249579079792
324.872970195762 240.531757451059
328.458038754142 239.635490311465
331.76028857006 238.23971142994
334.373333858014 235.626666141986
336.256296479584 232.487407040832
337.908931427405 229.182137145189
338.684792156036 225.576039219818
339.409520523023 221.952397384883
340 218.31546229016
340 214.620058204839
340 210.924654119519
339.123811928123 207.37143578437
337.955222549693 203.865667649079
336.786633171263 200.359899513788
335.618043792832 196.854131378497
334.449454414402 193.348363243206
333.280865035972 189.842595107915
332.449456733974 186.247283669869
331.724728366987 182.623641834934
331 179
ID=Scyliorhinus-ivagrantae-nov-sp_Case-&-Cappetta-1997_8(2C).jpg

LM=160
100 100
97.8948620766927 102.105137923307
95.7897241533855 104.210275846615
93.7213470083401 106.348316239575
91.8615582605893 108.673052174263
90.0017695128385 110.997788108952
88.3501651914307 113.474752212854
86.6987591376233 115.951861293565
85.2319515018603 118.536096996279
83.9460631575182 121.215747369927
83.2240068067642 124.103972772943
82.3506228429822 126.948131471053
82 129.8683478183
82 132.845462420107
82.8925772260503 135.677731678151
83.8340235257558 138.502070577267
85.0966799443786 141.193359888757
86.5979765605063 143.747470700633
88.4577653082572 146.072206635321
90.3594467849162 148.359446784916
92.4645847082235 150.464584708223
94.5697226315308 152.569722631531
96.7182569015896 154.628474788891
98.9587639683811 156.588918472334
101.199271035173 158.549362155776
103.439778101964 160.509805839219
105.914532639028 162.148719583417
108.467387349113 163.680432409468
111.235085377512 164.745028459171
114.059424276629 165.686474758876
116.970327218895 166.246290902362
119.924452174709 166.615556521839
122.878577130524 166.984822141315
125.854746793025 167
128.499116836899 167.665489115866
130.285385597983 170.047180797311
131.79876399842 172.59752799684
133.130170123709 175.260340247419
134.461576248999 177.923152497998
135.792982374288 180.585964748577
137.143102436287 183.238504060479
138.674815262338 185.791358770564
140.179519788076 188.359039576152
141.510925913366 191.021851826731
142.842332038655 193.68466407731
144.173738163945 196.34747632789
145.505144289234 199.010288578469
146.836550414524 201.673100829048
148.167956539813 204.335913079627
149.306756046702 207.073646163457
150.12463232799 209.936213147966
150.942508609278 212.798780132474
151.875268739238 215.625806217714
152.959183168899 218.397957922247
154.064855774448 221.162139436119
155.170528379997 223.926320949991
156.412527159765 226.618790739648
158.05154460465 229.1030892093
159.382950729939 231.765901459879
160.714356855229 234.428713710458
162.045762980519 237.091525961037
163.446988258612 239.71518121378
165.024855841838 242.239769346941
166.602723425064 244.764357480102
168.126547077078 247.316367692696
169.232219682627 250.080549206568
170.406876194552 252.813752389103
171.738282319841 255.476564639682
173.230620379585 258.051033965975
174.762333205636 260.60388867606
176.778496157686 262.778496157685
178.883634080993 264.883634080993
181.163484864097 266.775656576065
183.640593944808 268.427062629872
186.126526950599 270.063263475299
188.789339201178 271.394669600589
191.452151451757 272.726075725878
194.126784492451 274.021130748742
197.063392246226 274.510565374371
200 275
203.241695408177 275
206.448817105573 274.820473157771
209.458655731015 273.616537707594
212.265293460459 272.051029904656
214.858649787001 270.106012659749
217.167287687996 267.832712312004
219.377716943059 265.471196279718
221.261914126695 262.833320222627
223.146111310331 260.195444165536
224.879460723505 257.460943733865
226.487792041795 254.646363926859
228.099679861702 251.833866897163
229.767518389598 249.054136017336
231.410942184246 246.260304068356
232.985248644262 243.426552440329
234.559555104277 240.592800812301
236.141814494193 237.763642509678
237.809653022089 234.983911629852
239.415048541484 232.169902917033
240.86477880049 229.27044239902
242.348916474035 226.389396170439
243.957247792324 223.574816363433
245.565579110613 220.760236556427
247.254026311738 217.99355790122
248.972121441885 215.244605692985
250.690216572032 212.495653484749
252.878922162805 210.121077837195
255.171146968468 207.828853031532
257.463371774131 205.536628225869
259.755596579795 203.244403420205
262.047821385458 200.952178614542
264.340046191121 198.659953808879
266.632270996785 196.367729003215
268.924495802448 194.075504197552
271.216720608111 191.783279391889
273.508945413774 189.491054586225
275.801170219438 187.198829780562
277.642194166561 184.536708750158
279.44036324558 181.839455131631
281.238532324598 179.142201513103
282.694106903308 176.26473274173
283.898042353485 173.254894116288
286.468831379645 171.35411241357
288.840818278964 172.840818278964
291.168287669742 175.084143834871
294.132517976242 176.377505992081
297.273196513345 177
300.514891921522 177
303.738932737608 176.751581037485
306.948047465536 176.293136076352
310.108925710963 175.630358096346
313.116538580006 174.441730709997
315.593787227646 172.406212772354
317.88601203331 170.11398796669
320.178236838973 167.821763161027
322.29754606976 165.40490786048
323.747276328766 162.505447342467
325.352416097821 159.735687926635
327.945772424362 157.790670681728
330.360410471104 155.639589528896
332.652635276768 153.347364723233
334.650268503295 150.799641995607
336.313743137159 148.058770588523
337.338857234194 144.983428297419
338 141.849021590314
338 138.607326182137
338 135.365630773959
338 132.123935365782
337.956265018208 128.890662545519
336.752329568031 125.880823920077
335.45619450578 122.912389011559
334.006464246773 120.012928493546
332.556733987767 117.113467975533
331.10700372876 114.21400745752
329.198543321906 111.598057762541
327.120272045112 109.120272045112
324.086019590094 108.028673196698
321.59081976464 106.18163952928
320.392658565001 103.177975695004
320 100
ID=Cantioscyllium-meyeri-nov-sp_Case-&-Cappetta-1997_6(6B).jpg

LM=160
52 144
53.3511217262706 145.351121726271
54.7022434525412 146.702243452541
55.4710792289909 148.413237686973
56.0753192341545 150.225957702464
56.6795592393181 152.038677717954
57.3333053092853 153.833263273213
58.0429492062288 155.607373015572
58.7525931031722 157.381482757931
59.6903860839583 159.035579125937
60.750293168188 160.625439752282
62.0328067242489 162.032806724249
63.3839284505196 163.38392845052
64.8649311988284 164.576620799219
66.4547918251729 165.636527883449
68.1910870529898 166.397029017663
70.003893184313 167.000973296078
71.8576168995988 167.4644042249
73.7113406148845 167.927835153721
75.5650643301702 168.391266082543
77.418788045456 168.854697011364
79.3015461830121 169.162693272877
81.197565615149 169.399695701894
83.093585047286 169.636698130911
84.989604479423 169.873700559928
86.7982906059766 170.399145302988
88.5073394264381 171.253669713219
90.2012974407931 172.134198293862
91.7911580671377 173.194105378092
93.3810186934822 174.254012462321
94.9708793198268 175.313919546551
96.5036982307183 176.447731760639
97.9318290247634 177.717181355345
99.3599598188085 178.986630950052
100.788090612854 180.256080544759
102.216221406899 181.525530139466
103.644352200944 182.794979734172
105.077583185734 184.058187389301
106.606202921502 185.204652191126
108.134822657269 186.351116992952
109.64757683948 187.518061471584
111.139641180929 188.711712944743
112.631705522379 189.905364417903
114.126802210391 191.095101657793
115.655421946158 192.241566459618
117.184041681925 193.388031261444
118.79677968745 194.398389843725
120.525084639541 195.210033855816
122.299194381899 195.91967775276
124.073304124258 196.629321649703
125.40816856889 197.816337137779
126.26269297912 199.525385958241
127.092031578595 201.24541754292
127.762949356723 203.034531617928
128.433867134851 204.823645692937
129.104784912979 206.612759767945
129.775702691107 208.401873842953
130.209111509388 210.25466905633
130.523240930057 212.139445580343
130.837370350726 214.024222104356
131.412123934542 215.824247869083
132.266648344772 217.533296689545
133.121172755003 219.242345510006
133.975697165234 220.951394330468
134.830221575465 222.660443150929
135.684745985695 224.369491971391
136.668882604305 226.003323906457
137.728789688535 227.593184532802
138.528059355069 229.320148387672
139.237703252012 231.094258130031
139.947347148956 232.86836787239
140.791121981662 234.582243963323
142.020856580725 236.020856580725
143.371978306995 237.371978306995
144.723100033266 238.723100033266
146.215343185066 239.9115073888
147.743962920833 241.057972190625
149.323243267069 242.10774775569
151.13596328256 242.711987760853
153 243
155.497304105384 242.500539178923
157.994608210768 242.001078357846
160.272973747502 240.863513126249
162.512448479694 239.658367680204
164.631481280816 238.245679146123
166.750514081938 236.832990612041
168.836052232879 235.372960825341
170.873460611235 233.844904541574
172.874686175912 232.271094853407
174.831161765266 230.640698528945
176.78763735462 229.010302204483
178.788196871073 227.437002234948
180.860581111055 225.956727777818
182.932965351037 224.476453320688
185.005133534404 222.995893172477
186.993819352849 221.404944517721
188.982505171295 219.813995862964
190.879450845479 218.120549154521
192.680282445956 216.319717554044
194.42504126691 214.468698416362
196.015989921666 212.480012597917
197.606938576423 210.491326779471
199.355916278798 208.644083721202
201.156747879276 206.843252120724
202.957579479753 205.042420520247
204.858044188414 203.35646685869
206.89545256677 201.828410574923
209.042970243429 200.478514878286
211.320862059395 199.339568970303
213.487257594529 198.008494936981
215.606290395651 196.595806402899
217.725323196774 195.183117868818
219.844355997896 193.770429334736
221.963388799018 192.357740800654
224.076098797822 190.936584335148
226.032574387176 189.306188010687
227.98904997653 187.675791686225
229.945525565885 186.045395361763
231.980680520837 184.514489609372
234.020224004117 182.989887997941
236.298115820084 181.850942089958
238.57600763605 180.711996181975
240.794348939225 179.470434040517
242.913381740347 178.057745506435
245.03241454147 176.645056972354
247.237768701276 175.381115649362
249.515660517242 174.242169741379
251.793552333209 173.103223833396
254.064998577962 171.953572444313
256.137382817944 170.473297987183
258.209767057926 168.993023530053
260.282151297908 167.512749072923
262.385025604663 166.076649596891
264.504058405785 164.66396106281
266.623091206907 163.251272528728
268.74212400803 161.838583994647
270.827985341763 160.379010993677
272.86539372012 158.85095470991
274.918300356757 157.344071173745
276.990684596739 155.863796716615
279.063068836721 154.383522259485
281.133167019911 152.900124735066
283.170575398268 151.372068451299
285.222930771398 149.866241537161
287.406759860433 148.55594408374
289.590588949468 147.245646630319
291.850846455111 146.074576772444
294.119760129634 144.920159913577
296.238792930756 143.507471379496
298.357825731879 142.094782845414
300.458490104501 140.656132421624
302.495898482857 139.128076137857
304.471381122522 137.528618877478
306.272212722999 135.727787277001
307.841765222209 133.737352166686
309.286562006771 131.641797491537
310.877510661527 129.653111673091
312.468459316283 127.664425854646
314.199168399522 125.800831600478
316 124
ID=Cantioscyllium-meyeri-nov-sp_Case-&-Cappetta-1997_6(7).jpg

LM=160
194 165
188.940900664279 167.529549667861
183.881801328557 170.059099335721
178.629966549926 172.123344483358
173.263981379448 173.912006206851
168.189784695632 176.405107652184
163.13068535991 178.934657320045
158.192511259627 181.684493244224
153.342321177628 184.594607293423
148.519899565577 187.550062771514
143.723413390231 190.547866631106
139.157470819573 193.88189688532
134.732975404283 197.373834434004
131.445349771555 201.976510319824
128.582524650511 206.834950698977
126.052974982651 211.894050034699
124.408727940288 217.304240199038
122.836493472782 222.735779372482
121.609481653272 228.257332560277
120.685637511022 233.8292624008
120.061009742737 239.450912315367
119.537925624686 245.082818128456
119.025833262924 250.715834107831
119.666179060782 256.329432486258
120.581463661424 261.90731830712
121.69074457214 267.453722860702
121.549511645697 273.054395188725
121 278.680205420119
121 284.336450429917
122.578828925304 289.736486775911
127.015090794852 289.393963682059
132.595465331841 289
132.098577331091 292.802845337818
129.790947709856 297.940735305647
128.563935890346 303.462288493442
128.432272619224 309.025908334566
129.321984686919 314.609923434593
132.176930315863 317.689009954877
137.760794378822 316.809801405294
143.248158054063 315.437960486484
148.850487664177 315
151.012549623342 317.304050878868
148.807863645351 322.512363612397
146.821823431044 327.80847085055
145.53109050282 333.282366480262
145.522208614714 338.827730151498
147.277003170641 344
152.933248180439 344
158.360947206705 342.739644797486
163.696315574745 340.912960553157
169.30888236324 340.211389704595
174.431268007768 338.039275424132
179.325644607773 335.204613235336
184.14094655522 332.239368963186
188.84722688047 329.101848746353
186.552563416583 333.894873166833
184.399842116626 339.100552591807
183.055795993164 344.557959931642
183.618613407333 350.186134073331
184.442229075725 355.768916302899
185.814069994535 361.25627997814
189.130268660539 365.756322392646
193.653952181278 368.663488045319
199.14566505075 370
204.801910060548 370
209.877358944148 368.081760703901
214.548776905189 364.893730782008
219.151452791008 361.60610514928
223.602508799377 358.117992960498
228.866583054137 357
234.342048146159 358.11401604872
239.22900387963 360.783203103704
242.261420385153 365.091363081224
242.962991233715 370.703929869719
243 376.357870797062
243.787232878039 381.936164390193
247.803585876735 385.535723917823
252.975441254112 387.495906875685
258.51263632476 388.62815908119
267 391
271.552773522592 391
275.986057854469 390.146840613009
280.36920437037 388.917954584362
284.813562971072 387.930319339762
289.211370613108 386.841472040169
292.853589431182 384.109807926614
296.495808249255 381.378143813059
299.773650273568 378.226349726432
302.9929473046 375.0070526954
307.113059365787 373.688694063421
311.643238339369 373.235676166063
316.158858161725 372.667867975119
320.658690657268 371.975586052728
325.15852315281 371.283304130337
329.658355648353 370.591022207946
334.158188143896 369.898740285554
338.658020639439 369.206458363163
343.187929193304 369.212528612887
347.730619041228 369.515374602749
352.273308889153 369.81822059261
356.790672571266 369.674423168861
361.270009447643 368.859998282247
365.749346324021 368.045573395633
370.169682648329 366.957579337918
374.586521736132 365.853369565967
378.877034329363 364.451853544148
382.73777855504 362.0388884031
386.459332831997 359.464111696003
389.422238565799 356.007388339901
392.492414990296 352.671723339803
396.280551539822 350.146298973452
400.068688089348 347.620874607101
403.710221820359 344.892049695277
407.303963695629 342.096917125622
410.863478769909 339.259875340078
414.320202126011 336.296969606277
418.015369461857 333.873078817268
422.532985906013 333.308376761748
426.681629518934 331.798836057904
430.386373721091 329.152590199221
433.361981928922 325.820828913724
435.774947069971 321.960084688047
438.002361421751 317.995277156498
440.038423638286 313.923152723428
441.975797787152 309.804454978908
443.824854241906 305.644077955711
446.440686833891 302.176750380634
450.393601222527 299.917942158556
453.570855477221 296.80080233189
456.217101335905 293.096058129734
458.590533982287 289.216565530999
460.849342204364 285.263651142363
463.063551705604 281.285606929913
465.274573984108 277.305766828606
467.136095195335 273.159762011662
468.826952833178 268.932617917056
470.153968863983 264.614280224149
470.656738591956 260.089352672393
471.302645758034 255.587653129174
472.256584245421 251.135940188036
473.210522732807 246.684227246899
474 242.215091225804
474 237.662317703212
474 233.109544180621
474 228.556770658029
474 224.003997135437
472.956355083849 219.608154022509
471.617448817893 215.256708658151
470.278542551936 210.905263293793
467.625678370928 207.286489566775
464.62765602772 203.860178317394
461.645685138816 200.419965995285
458.682779405014 196.963242639184
455.331961670053 193.957476043783
451.471217444376 191.544510902735
447.766830703152 188.920976865258
444.340519453771 185.922954522049
440.913446712203 182.925811467603
437.456723356102 179.962905733801
434 177
ID=Nebrius-sp_Case-&-Cappetta-1997_6(3A).jpg

LM=160
92 96
88.5315558261219 98.1677776086738
85.0631116522438 100.335555217348
81.8653292226495 102.867836930182
78.7871741841026 105.56122258891
75.7782730130655 108.316752838478
73.4327233606059 111.667538056277
71.0871737081463 115.018323274077
68.7842510974485 118.395539654678
66.8256718468016 121.986268280864
64.8670925961546 125.57699690705
62.9329164330143 129.178889511962
61.4967672691099 133.008620615707
60.0606181052055 136.838351719452
59.2317122611517 140.841438694241
58.4295669465787 144.852165267106
58 148.899784368745
58 152.98993898049
58.1883228252112 157.071551077323
58.5586280244148 161.144908268563
58.9289332236183 165.218265459802
59.2992384228219 169.291622651041
59.6695436220254 173.36497984228
60.0954807731819 177.429663479318
60.9827598856568 181.422419485455
61.8700389981316 185.415175491592
63.0031498572035 189.343832857345
64.1784471365278 193.261490455093
65.4322563797253 197.152683679268
66.8684055436298 200.982414783013
68.2382854655951 204.833999129583
69.3619373538083 208.766780738329
71.1041931756695 212.380241469587
73.6592925053582 215.574115631698
76.9494156954553 217.966277130304
80.4155784923236 219.916884301535
84.4263050651885 219.114738986962
85.4347539346523 222.478031477219
85.9420751763489 226.536601410791
87.6203218282729 230.240643656546
89.449494578342 233.898989156684
91.786120000746 237.232650000933
94.3496798847109 240.419615861653
96.9681330593656 243.561759671239
99.8810222674319 246.251720647838
103.813803876178 247.375372536051
107.723260748971 247.425579750343
111.603522115577 246.132159294808
115.188388710193 244.178063594176
118.739637402069 242.148778627389
119.470126584849 245.761012678794
119.977447826546 249.819582612367
120.484769068242 253.878152545939
120.992090309939 257.936722479512
122.586070617833 261.70083144161
124.320582682004 265.384699218405
126.939035856659 268.52684302799
129.778890189377 271.389445094688
133.437235689515 273.218617844757
137.100058962428 275.037522110911
140.929790066173 276.473671274815
144.759521169918 277.909820438719
148.833323108634 278
152.923477720379 278
157.013632332123 278
160.803982421573 276.917610547056
164.21779379646 274.709608271386
166.671886563507 271.43748458199
170.038353726935 269.176987763839
173.274561105277 269.274561105277
176.166737167343 272.166737167343
178.894937234438 275.210760106844
181.556774571862 278.316237000506
184.324062948339 281.324062948339
187.216239010405 284.216239010405
190.588883286274 286.479361877871
194.14013197815 288.508646844657
197.980532573071 289.851580735163
201.913314181817 290.975232623376
206 291
209.708525571521 290.629147442848
213.417051143042 290.258294885696
217.073141627556 289.642286124148
220.608905219822 288.463698260059
223.938516613649 286.836890031811
227.120418380299 284.899651349751
229.983596046425 282.513669961313
232.84677371255 280.127688572875
236.500325845489 280.437540730686
240.198567394703 280.899820924338
243.919352544179 281
247.646374617332 281
251.373396690486 281
254.773098845685 279.613450577157
258.10664872937 277.946675635315
260.935904508352 275.689733688308
263.102192086103 272.656931079456
265.229171477088 269.598949915096
267.078292251695 266.362988559534
268.927413026302 263.127027203972
270.257274150541 259.64726893189
271.565918967743 256.157549419352
274.312611443258 255.925044577303
277.821287380429 257.136881230072
281.497599307376 257.749599884563
285.025701556398 257.131842190115
288.451375371704 255.66369626927
291.773098946116 253.98680060222
295.009060301678 252.137679827613
298.08873985579 250.066794409323
300.918505971992 247.641280595435
303.748272088195 245.215766781547
306.400964694688 242.599035305312
309.025516969018 239.955345304218
310.874637743625 236.719383948656
312.723758518232 233.483422593094
314.572879292839 230.247461237532
316.422000067445 227.011499881971
317.70384266266 223.53655068069
318.727734370295 219.952929703967
319.960659769019 216.43824061595
321.26930458622 212.948521103412
323.285310546419 212.028248437135
326.19562583545 214.35650066836
329.660226025186 215.443371004198
333.292559500028 215.824464299983
336.488454561732 213.906927262961
339.141710098545 211.401605862037
341.307997676296 208.368803253185
343.474285254047 205.336000644334
345.640572831798 202.303198035483
347.806860409549 199.270395426632
349.883058593815 196.175412109277
351.950438469129 193.074342296306
353.927963233025 189.91525882716
355.903280981165 186.754750430137
357.673270667662 183.48514099776
359.1869576954 180.07934518535
360.700644723138 176.67354937294
361.586376493888 173.068117530562
362.317305658449 169.413471707754
363.048234823011 165.758825884946
363.779163987572 162.104180062139
364.367833403056 158.425166178606
364.894913919368 154.735602564424
365.42199443568 151.046038950242
365.949074951992 147.35647533606
366.25823155933 143.642989728714
366.544081103607 139.926945653113
366.829930647884 136.210901577512
366.884219807839 132.494857501911
366.598370263562 128.77881342631
366.312520719285 125.062769350709
366.026671175008 121.346725275108
365.444451023726 117.666706142355
364.831732369235 113.990394215409
364.219013714744 110.314082288462
363.027374055476 106.81159162482
361.513687027738 103.40579581241
360 100
ID=Ginglymostoma-sp_Case-&-Cappetta-1997_6(4).jpg

LM=160
209 125
210.060713535698 127.651783839245
211.146217556464 130.292435112928
212.423485792575 132.846971585151
213.495507925628 135.486523776884
214.398672956777 138.19601887033
215.301837987925 140.905513963775
216.289918049901 143.579836099802
217.567186286013 146.134372572025
218.844454522124 148.688909044248
220.107217097216 151.250173226838
221.232273698199 153.875305295797
222.357330299181 156.500437364757
223.547650193384 159.095300386767
224.824918429495 161.64983685899
226.102186665606 164.204373331212
227.509092172781 166.678789563709
229.222727333649 168.963636444866
231.248483326022 170.936362494517
233.533330207179 172.649997655384
235.948842488676 174.169305493206
238.397892534837 175.638735520902
240.826492241879 177.141557651174
243.248425092045 178.655265682528
245.67035794221 180.168973713881
247.910811050763 181.910811050763
249.930349455312 183.930349455312
251.949887859861 185.949887859861
253.969426264409 187.969426264409
255.858661791626 190.103993732091
257.612112161632 192.358429922099
259.365562531639 194.612866112107
261.119012901645 196.867302302115
262.527778611514 199.319446528784
263.588492147212 201.971230368029
264.64920568291 204.623014207274
265.709919218608 207.274798046519
266.770632754306 209.926581885765
267.831346290004 212.57836572501
268.75956157167 215.27868471501
269.662726602818 217.988179808455
270.565891633967 220.6976749019
271.469056665115 223.407169995346
272.372221696264 226.116665088791
273.275386727412 228.826160182237
274.178551758561 231.535655275682
275.081716789709 234.245150369127
275.984881820858 236.954645462573
276.888046852006 239.664140556018
277.562605605388 242.437957623347
278.204817533612 245.220875978984
278.847029461836 248.003794334621
279.48924139006 250.786712690258
280.126817980417 253.570680911875
280.746384080385 256.358728361733
281.365950180354 259.146775811592
281.985516280322 261.934823261451
282.605082380291 264.722870711309
283.22464848026 267.510918161168
283.844214580228 270.298965611027
284.193558480925 273.129143290174
284.452133877148 275.973472648628
284.710709273371 278.817802007082
284.969284669594 281.662131365536
285.209008588678 284.508103064141
285.446191345726 287.354296148711
285.683374102773 290.200489233281
285.920556859821 293.046682317851
286.312265439573 295.873592637439
286.781798581336 298.690791488014
287.251331723098 301.507990338589
287.720864864861 304.325189189164
288.318167137075 307.113584979762
289.102786777405 309.859753720918
289.887406417735 312.605922462074
291.729732934737 314.729732934737
293.749271339286 316.749271339286
295.768809743835 318.768809743835
298.348216160755 319.939286464302
301 321
304.222533487898 321
307.186934386968 319.906532806516
309.845321060765 318.154678939235
312.123996342659 315.876003657341
313.984179517414 313.277685844525
315.583003860919 310.479743243391
317.188555729375 307.685740451042
318.846535530622 304.922440782297
320.504515331868 302.159141113553
322.162495133115 299.395841444809
323.628189654114 296.5342241404
324.897607785315 293.572248500932
326.157473544269 290.606316139326
327.354292435914 287.614268910216
328.710574740416 284.697279642571
330.253691767285 281.868231759977
331.796808794155 279.039183877383
333.339925821024 276.210135994789
335.02291294038 273.46563058943
336.81045289846 270.784320652311
338.597992856539 268.103010715192
340.417017499444 265.443976667408
342.350537592183 262.86594987709
344.284057684921 260.287923086772
346.192193319214 257.692490689258
347.900132651924 254.959787756921
349.608071984635 252.227084824584
351.330739415705 249.503890876443
353.118279373784 246.822580939324
354.905819331864 244.141271002205
356.693359289943 241.459961065086
358.433312117214 238.747652387236
360.163411369638 236.028924990569
361.893510622062 233.310197593903
363.623609874486 230.591470197236
365.398653373544 227.902019939685
367.186193331623 225.220710002566
368.973733289702 222.539400065447
370.84257508466 219.916689176865
372.821019271293 217.372975222624
374.799463457925 214.829261268382
376.777907644557 212.28554731414
378.716470739215 209.711372347714
380.649990831953 207.133345557395
382.583510924692 204.555318767077
384.664953192096 202.09719635189
386.787006342888 199.671992750986
388.909059493679 197.246789150081
391.252671744008 195.060496191994
393.830698534327 193.126976099255
396.408725324645 191.193456006516
399.181421390887 189.645573582734
402.268048670601 188.71958539882
405.354675950315 187.793597214906
408.421024140041 186.812878159982
411.365812457097 185.504083352401
414.310600774154 184.195288544821
417.261682245201 182.90186915805
420.279034375613 181.770362109145
423.296386506025 180.638855060241
426.14172785223 179.18448010555
428.764011213417 177.311420561845
431.386294574604 175.43836101814
433.896237977917 173.419801685069
436.371856777535 171.35678601872
438.780056141909 169.219943858091
441.058731423803 166.941268576197
443.337406705696 164.662593294304
445.616081987589 162.383918012411
447.894757269483 160.105242730517
449.995690537212 157.672412617051
451.92921062995 155.094385826733
453.804483734401 152.473722771838
455.677543278106 149.851439410651
457.525463564854 147.211804652719
459.313003522933 144.5304947156
461.073615577258 141.83436495117
462.382410384839 138.889576634113
463.691205192419 135.944788317057
465 133
ID=Cretorectolobus-olsoni_Case-&-Cappetta-1997_5(4D).jpg

LM=160
130 218
130 220.829543804646
130 223.659087609293
130 226.488631413939
130 229.318175218585
130 232.147719023232
130 234.977262827878
130 237.806806632525
130 240.636350437171
130 243.465894241817
130 246.295438046464
130.22062709274 249.103135463701
130.775546287912 251.877731439559
131.330465483083 254.652327415416
131.885384678255 257.426923391273
132.833815908303 260.084539770756
133.884682095684 262.711705239209
134.935548283065 265.338870707662
135.986414470446 267.966036176115
137.249051314598 270.498102629196
138.514461773098 273.028923546197
139.779872231599 275.559744463198
141.053665134501 278.085864215202
142.553320351656 280.48531256265
144.052975568811 282.884760910098
145.552630785966 285.284209257546
147.403924635303 287.403924635303
149.404714247233 289.404714247233
151.232907843229 291.524042647266
152.38209442368 294.109712453279
153.53128100413 296.695382259292
154.68046758458 299.281052065304
156.133134057981 301.699701086971
157.961810321913 303.824408847354
160.110160137272 305.665851546234
162.258509952632 307.507294245113
164.479293085212 309.239646542606
167.010114002213 310.505057001107
169.540934919215 311.770467459607
172.077830132007 313.019457533002
174.822890832917 313.705722708229
177.567951533828 314.391987883457
180.314962485599 315.069991663466
183.077126533918 315.683805896426
185.839290582237 316.297620129386
188.601454630557 316.911434362346
191.402578993 317.300322374125
194.210272711543 317.651284088943
197.018106248771 318
199.847650053417 318
202.677193858063 318
205.50673766271 318
208.336281467356 318
211.165825272002 318
213.995369076649 318
216.800283045062 317.799929238735
219.545343745972 317.113664063507
222.290404446883 316.427398888279
223.76846295412 317.041916706459
223.15464872116 319.804080754778
222.540834488201 322.566244803097
221.881875051554 325.314999862522
220.888355892742 327.964384286022
219.894836733929 330.613768709522
218.885855730716 333.256824605889
217.736669150266 335.842494411901
216.587482569816 338.428164217914
215.438295989366 341.013834023927
214.497036293553 343.676545688158
213.68397286417 346.386757119433
212.870909434788 349.096968550708
212.057846005405 351.807179981983
211.738480962868 354.615190371319
211.456930831173 357.43069168827
211.175380699478 360.246193005222
211 363.066989588549
211 365.896533393195
211 368.726077197842
211.949133812619 371.372834531547
213 374
218.569695048516 374
224.120188754235 373.653312360641
229.655818070046 373.038242436662
235.18305935533 372.352117580584
240.677801436984 371.464439712603
246.13933677105 370.37213264579
251.517313809564 368.944805857131
256.852114127698 367.34436576169
261.994514279595 365.22466032018
267.080513609764 362.955270216798
271.949303062202 360.250387187666
276.837062402654 357.581468798673
281.818749099624 355.090625450188
286.857172560633 352.74284823181
292.191972878767 351.14240813637
297.575462523667 349.757621150205
303.080391474165 348.910709003975
308.585320424662 348.063796857744
314.104959211281 347.319338771829
319.625796341663 346.583227154445
325.141041620105 345.809826396649
330.634954973559 344.894174171073
336.130313894688 343.990691864665
341.685854676234 343.593867523126
347.24139545778 343.197043181587
352.720339916257 342.319915020936
358.123737795671 340.969065551082
363.493355984913 339.502214671696
368.777232652674 337.740922449109
374.062491612355 335.984377096911
379.465889491769 334.633527627058
384.869287371183 333.282678157204
390.39121056299 332.662214572078
395.944499993989 332.235038462001
401.354340819881 331.143876065498
406.588703597312 329.240471419159
411.871505416093 327.489589431975
417.244945694228 326.024105719756
422.654670349791 324.724221608368
428.148583703245 323.808569382793
433.643388794889 322.898412295544
439.144927291989 322.029748322318
444.646465789089 321.161084349091
450.14800428619 320.292420375865
455.505152962355 318.831615679215
460.520939477213 316.487436313672
465.626621167872 314.474675766426
471.055283409005 314.763820852251
476.533371263028 315.755561877171
481.960932718899 315.009766820275
487.316778253566 313.506208154913
492.531846237652 311.55055766088
497.643019125235 309.344082215802
502.713482787093 307.039326005867
507.488437858425 304.22254438684
512.022221119831 300.987654933427
516.891010572269 298.282771904295
521.816849651535 295.702963763078
527.051212428966 293.79955911674
532.282136388707 291.887145444517
537.453468416593 289.818612633363
542.559912164554 287.626725223631
547.194178569043 284.537214287305
551.6556512703 281.250684262514
555.32332112417 277.059061572377
558.797601355614 272.723837831017
561.749533827468 268.00074587605
564.127218674742 262.994083534022
566.026063109688 257.765432012804
566.641133033668 252.229802696993
567.256202957647 246.694173381181
567.871272881626 241.158544065369
567.601278635704 235.614064992745
567.097022139257 230.067243531832
564.504930508482 225.257395762723
560.444940833562 221.722470416781
555.570426010258 219.046950673506
550.960524487426 215.934207479043
548.094940025939 211.158233376564
546 206
ID=Squalus-huntensis-nov-sp_Case-&-Cappetta-1997_7(10A).jpg

LM=160
194 165
193.142401156811 168.430395372755
192.284802313623 171.86079074551
190.943815386136 175.112369227727
189.362481253876 178.275037492248
187.893094835772 181.490536619512
186.457001154237 184.721747402967
185.020907472702 187.952958186421
184.710628695339 191.472455655934
184.416982318878 194.996212173466
184.123335942417 198.519968690998
184.563400616333 201.971902157167
185.534806451864 205.371822581523
186.582694101462 208.748082304387
187.700866189705 212.102598569116
188.819038277948 215.457114833845
189.718807538053 218.875230152214
190.576406381242 222.305625524969
191.434005224431 225.736020897724
192.316349838417 229.159949407527
193.24672525356 232.571325929718
194.177100668702 235.982702451909
195.15170267946 239.37925669865
196.464929197686 242.662322994216
197.778155715913 245.945389289782
199.099932073584 249.224847165565
200.53602575512 252.456057949019
201.972119436655 255.687268732473
203.584207297021 258.817890215829
205.639448470254 261.695227858356
207.694689643488 264.572565500883
210.128882720513 267.128882720513
212.629191520367 269.629191520367
215.129500320222 272.129500320222
217.629809120076 274.629809120076
220.13011791993 277.13011791993
222.630426719784 279.630426719784
225.147910355965 282.110932766974
227.976686847865 284.232515135899
230.805463339764 286.354097504823
233.634239831664 288.475679873748
236.463016323564 290.597262242673
239.155937327518 292.886445161578
241.817026405441 295.214898104761
244.478115483364 297.543351047943
247.124516258505 299.888458896449
249.767333646654 302.237629908136
252.410151034802 304.586800919824
255.231534027526 306.684185570848
258.322528468671 308.401404704817
261.413522909815 310.118623838786
264.59800682275 311.6392027291
267.881073118316 312.952429247326
271.164139413882 314.265655765553
274.528419578398 315.30568391568
277.995724033155 315.999144806631
281.463028487912 316.692605697582
284.956520826674 317.217391202964
288.470864507081 317.60787383412
291.985208187489 317.998356465277
295.512139634007 317.749132883285
299.03912428616 317.497205408131
302.566108938312 317.245277932978
305.948229402473 317.07765589629
303.986825808556 320.019761287166
302.025422214638 322.961866678042
300.064018620721 325.903972068919
297.947664356953 328.736447524062
295.826081988028 331.565224015962
293.72680980122 334.409785298169
291.765406207303 337.351890689046
289.804002613385 340.293996079922
287.835068633044 343.230903913739
285.77982745981 346.108241556266
283.724586286577 348.985579198792
281.730099751337 351.904850372995
279.768696157419 354.846955763871
278.57831424184 358.108428790799
278.142401156811 361.569604627245
279 365
284.2386570518 367.89546282072
290.032091455986 369.252674287999
296.027967171828 369.752330597652
302.034324176941 370
308.050982886524 370
314.050136736905 369.579155271925
320.046012452747 369.079498962271
326.046507072781 368.639535209087
332.047875646567 368.210866025245
338.026288479413 367.56767307437
343.982476722497 366.716789039643
349.914784041867 365.750513443127
355.719438689607 364.167425811925
361.558263664348 362.740289389275
367.493059257253 361.751156790458
373.427854850157 360.76202419164
379.348550206902 359.700322176244
385.22193458474 358.395125647836
391.095318962578 357.089929119427
396.965954683322 355.772716545101
402.822673567233 354.394665043004
408.679392451145 353.016613540907
414.536111335057 351.63856203881
420.392830218969 350.260510536713
426.24954910288 348.882459034616
432.099182300412 347.475204424897
437.936198623448 346.015950344138
443.773214946483 344.556696263379
449.670708362276 343.388215272954
455.60550395518 342.399082674137
461.493724239258 341.177947237822
467.35044312317 339.799895735725
473.207162007082 338.421844233628
478.89658770888 336.501312419662
484.512209679492 334.34145781558
490.149819599734 332.24124014127
495.823470603338 330.238775081175
501.497121606942 328.236310021079
507.13736206865 326.14505517254
512.72368943751 323.910524224996
518.310016806369 321.675993277452
523.896344175229 319.441462329909
529.482671544088 317.206931382365
535.067342187699 314.968573645741
540.519536869428 312.4242161276
545.971731551158 309.87985860946
551.405453582683 307.297273208659
556.7869167315 304.60654163425
562.207021849636 301.996808250165
567.684386245174 299.507097161285
573.252737527319 297.249087490894
578.96064115517 295.346452948277
584.668544783022 293.443818405659
590.126155131789 290.936922434106
595.507618280606 288.246190859697
600.742942245167 285.339606893185
605.239849032048 281.342356415957
609.697027749883 277.302972250117
613.951447923514 273.048552076486
617.915563314339 268.561257648895
621.145759920405 263.485234410792
624.289772805511 258.362499827876
626.779483894392 252.885135432339
629.127581208508 247.362093957462
630.307545061077 241.462274694617
631.487508913645 235.562455431773
632 229.596543340281
632 223.579884630699
632 217.563225921116
632 211.546567211533
632 205.52990850195
632 199.513249792367
632 193.496591082784
632 187.479932373201
631.800664842914 181.501662107285
629.56613389537 175.915334738426
626.814879945122 170.645577080139
622.852882460889 166.117579955302
618.568187849429 161.915589585225
614 158
ID=Squalus-huntensis-nov-sp_Case-&-Cappetta-1997_7(11B).jpg

LM=160
99 138
96.9395646427356 142.120870714529
94.8791292854713 146.241741429057
92.8494335026755 150.376416243311
91.1383350731592 154.654162317102
89.6608402571211 159.017479228637
88.3083859506681 163.420649172661
87.0426705721486 167.85065299748
86.3703991513875 172.407205940287
86 176.988156005169
86.3128894727707 181.564447363854
87.6622101214501 185.8829468286
90.3943680194901 189.591552029235
92.5415967503528 193.624790251059
93.998544563671 197.995633691013
94 202.602671028298
93.8499248488253 207.200601209398
93.2784629003333 211.772296797333
93 216.362233846261
93 220.969507368348
92.4323201969819 225.541438424145
92 230.121796664224
92 234.729070186311
92 239.336343708399
92 243.943617230486
92 248.550890752573
92.1904010338874 253.142406203324
92.9478321351573 257.686992810944
94.1179759318943 262.117975931894
97.4422147604749 265.294809840317
101.487420778147 266.628144805463
105.613892912783 264.789580315412
109.148793722739 261.851206277261
112.406628072988 258.593371927012
115.751753416503 255.436184937623
119.437572234173 252.67182082437
123.10906331187 249.89093668813
126.415097319817 246.688677010137
130.108168592481 243.935098844511
134.058873044494 241.564676173304
138.374699368822 240.035800180336
142.137586162509 239.825516975051
142.895017263778 244.370103582671
143.56125730561 248.928801139267
144 253.504894178092
144.015862908285 258.111040357998
144.667429778335 262.672008448346
145.489318521742 267.201933347839
146.488776476184 271.699494142828
148.006521063768 276.013042127535
150.058977246384 280.137613574897
151.873871200567 284.372366134657
153.781949862375 288.563899724751
155.84238521964 292.684770439279
157.902820576904 296.805641153808
159.963255934168 300.926511868337
162.330479402115 304.862671162961
165.008402742062 308.611763838887
167.142864310328 312.666683390766
168.957758264511 316.901435950526
170.580069191868 321.213517844981
172.192506877452 325.529393912992
173.767010643368 329.859279269262
175.341514409284 334.189164625532
176.736370605427 338.577297118994
178.00164717383 343.007412282236
179.001105128272 347.504973077226
180.000563082715 352.002533872216
181.000021037157 356.500094667205
181.999478991599 360.997655462195
183.116845458292 365.467381833168
184.18943525521 369.947176276052
185.149951434483 374.449854303448
186.606899247801 378.820697743403
188.063847061119 383.191541183357
189.520794874437 387.562384623312
191.590766266627 391.651277111045
194.494572388899 395.120929291674
198.455413392381 397.24256889873
203 398
207.370518131012 397.125896373798
210.69769961322 394.30230038678
213.849325057562 391.150674942438
215.576176422374 387.059558944064
216.910945463738 382.811690876917
218.135397158752 378.526109944368
219.359848853766 374.24052901182
220.559620753506 369.948057237146
221.732353830046 365.648035956497
222.905086906587 361.348014675848
223.993509883915 357.025960464341
225.097147189514 352.708558431457
226.506596936148 348.480209191557
227.916046682781 344.251859951657
229.204443876373 339.985187078758
230.48517393246 335.7160868918
231.935892894618 331.504285614353
233.500875160462 327.330999572102
235.195766958356 323.209877097169
236.95149341644 319.113182028308
238.370509972391 314.888470082827
239.779959719024 310.660120842927
241.481626197272 306.542872206366
243.211566383061 302.435822978503
244.776548648905 298.262536936253
246.383157609109 294.105965578746
248.138884067192 290.009270509885
249.776115672119 285.865681901673
251.299288920782 281.676955467851
252.822462169444 277.488229034028
254.462374813238 273.344062966904
256.117689592464 269.20577601884
257.658189505403 265.025431483791
259.067639252036 260.797082243891
260.327280353036 256.52723841134
261.294154902544 252.176302938552
262.291839799459 247.832640802163
263.372838408667 243.508646365333
264.694952904332 239.262617739171
266.843556287891 235.578221856055
270.880435110001 234.29347837
275.108784349901 235.702928116634
278.487352518931 238.487352518931
281.638977963273 241.638977963273
284.790603407615 244.790603407615
287.942228851957 247.942228851957
291.093854296299 251.093854296299
294.245479740641 254.245479740641
297.397105184983 257.397105184983
301.496829574709 258.874207393677
304.784880126244 256.215119873756
307.224753660931 252.550492678137
309.133926537747 248.531257117887
310.358378232761 244.245676185338
311.263143777675 239.894849778597
311.815975451638 235.472196386897
312 231.026581894001
312 226.569510447093
312 222.112439000184
312 217.655367553276
312 213.198296106367
312 208.741224659459
312 204.28415321255
312 199.827081765641
312 195.370010318733
312.507509723222 190.954941660669
313.912910629622 186.858861712972
316.697221089102 183.378473638622
319.203484792022 179.694772811967
321.544866081627 175.910267836747
323.538129028799 171.923741942402
324.484268663457 167.610119355798
325 163.189699806488
325 158.732628359579
324.809567118237 154.286104064133
324.31736591653 149.856293248773
323.616017393983 145.464069575931
322.535018784775 141.140075139101
320.993262947172 136.986525894344
319 133
ID=Plicatoscyllium-antiquum-nov-gen-nov-sp_Case-&-Cappetta-1997_6(2).jpg

LM=160
74 151
74 154.694789705502
74.0764028084153 158.382014042077
74.8010106856066 162.005053428033
75.9953787504749 165.488446876187
77.3129909239936 168.938972771981
78.4813860184664 172.444158055399
79 176.054788297447
79 179.749578002948
79 183.44436770845
79 187.139157413951
79 190.833947119453
79 194.528736824954
79 198.223526530456
79.2903833187571 201.903833187571
79.658028635455 205.58028635455
80.0284935452113 209.256441906902
80.4365148109155 212.92863329824
80.8445360766197 216.600824689577
81.7232141671219 220.169642501366
82.8916092615947 223.674827784784
84.7246042268861 226.874340378144
86.9340540617647 229.778378384804
89.7724701371683 232.143725114307
92.7797534785915 233.844049304282
96.402792864548 233.11944142709
99.8650520908367 231.853979163665
102.986682968916 230.013317031084
105.599293824734 227.400706175266
108.211904680553 224.788095319447
111.212550080011 222.672469951993
114.438050071566 220.926991654739
118.08256818691 220.319571968848
121.238079844687 221.238079844687
123.850690700506 223.850690700506
124.432091676789 227.456733414313
124.890373937274 231.122991498191
125.772229039018 234.702801636563
126.787265834257 238.2554304199
128.025429906393 241.734479750382
129.322757183734 245.194019156625
130.519355997029 248.687906990344
131.605941363847 252.219309432504
132.692526730666 255.750711874664
133.779112097485 259.282114316825
135.218107437059 262.679836361529
136.747022295769 266.043449050692
138.275937154479 269.407061739854
139.664694623629 272.82791021498
140.927363375048 276.300249281383
142.190032126468 279.772588347786
143.418901223612 283.256703670837
144.587296318085 286.761888954255
145.755691412558 290.267074237674
146.924086507031 293.772259521092
148.283054571701 297.207636429253
149.655265019414 300.638162548534
151.019465414975 304.071373188242
151.991628897234 307.635972623192
152.963792379493 311.200572058141
153.935955861752 314.765171493091
154.908119344011 318.32977092804
155.88028282627 321.894370362989
156.852446308529 325.458969797939
157.679859923743 329.059369656845
158.481372346101 332.666175557456
159.255742176721 336.278710883607
159.980350053913 339.901750269564
160.704957931104 343.52478965552
161.644155185269 347.093504352123
162.730740552087 350.624906794284
163.817325918906 354.156309236444
164.903911285724 357.687711678604
166.506238981119 361.012477962237
168.158599169932 364.317198339864
169.810959358746 367.621918717491
172.313711357467 370.313711357467
174.926322213286 372.926322213286
178.415527477594 374.103881869398
182 375
186.060591185374 374.323234802438
189.720353152629 372.709735135528
192.651888464789 369.913519225352
194.769862713135 366.383562144775
196.362742138442 362.593144653895
197.891609734133 358.770975664667
199.358023545385 354.925929363846
200.659807394853 351.02057781544
201.961591244322 347.115226267035
203.228805660355 343.199180188756
204.359723200928 339.240968796752
205.46991696659 335.276971122504
206.553066601704 331.305422460418
207.636216236819 327.333873798331
208.78561226927 323.381292435768
209.968509145533 319.438302848222
211.166623074118 315.500130777645
212.468406923587 311.59477922924
213.770190773055 307.689427680834
215.071974622524 303.784076132428
216.373758471992 299.878724584023
217.675542321461 295.973373035617
219.085173933376 292.106202844331
220.530609390189 288.251708292829
222.243154041275 284.513691917449
224.084154416472 280.831691167056
225.925154791669 277.149690416662
227.766155166866 273.467689666269
229.607155542062 269.785688915876
231.372173231981 266.069566920048
232.901040827672 262.24739793082
234.429908423363 258.425228941592
236.154519211332 254.690961577336
237.995519586529 251.008960826943
239.928035573831 247.375937745796
241.970442112575 243.801726302993
243.560832666756 240.037085666355
244.691750207328 236.07887427435
245.492301941532 232.046188350808
246.529104995548 228.118158340753
248.647079243894 224.588201260176
252.185276085221 222.725889565912
256.007445074449 222.80297802978
259.775794081283 224.44331090359
263.350005524086 226.485717442335
266.924216966889 228.528123981079
270.498428409692 230.570530519824
273.612937058569 233.072639852495
275.655343597313 236.646851295298
278.205944059876 239.723566435926
281.735901140453 241.841540684272
285.734651756371 242.746930351274
289.423442140631 241.545934715622
292.694564064579 239.131794919276
295.2661849377 235.917268827875
296.808208880768 232.171268917313
297.939126421341 228.213057525308
298.640337148646 224.157977108121
299.174630622466 220.079063152878
299.547330254387 215.979367201745
299.920029886308 211.879671250612
300 207.766696790771
300 203.650094805228
300 199.533492819686
300 195.416890834144
300 191.300288848601
300 187.183686863059
300 183.067084877516
300 178.950482891974
300.239207837163 174.847129465536
300.693810476669 170.755705709981
301.424990488167 166.725028535498
302.726774337636 162.819676987092
304.028558187105 158.914325438686
305.537459369229 155.104234384618
307.655433617575 151.574277304041
309.090000844052 147.729997467845
310 143.761068016085
309.841000375197 139.682000750393
308 136
ID=Plicatoscyllium-antiquum-nov-gen-nov-sp_Case-&-Cappetta-1997_6(1).jpg

LM=160
103 104
99.8256748271637 106.267375123455
96.6513496543274 108.534750246909
94.0151122881924 111.381865254169
91.5177915719897 114.378650113612
89.6171603893435 117.765679221313
87.9646675769155 121.282659384676
87.4808155611827 125.153475510538
87.0040245988729 129.024147593237
87.6453351289882 132.872010773929
88.3419475979686 136.709737989843
89.1725078195434 140.51752345863
90.7705077759896 144.027343701319
93.1587384811769 147.095243088706
96.5037666457205 149.102259987432
100.091672555776 150.522918138944
103.367460197756 152.367460197756
104 156.006393295797
104.128316257574 159.898213803016
104.679992435297 163.759947047078
105.518026766966 167.554080300898
106.751612201922 171.254836605766
108.602895308074 174.671492180124
110.65757281226 177.98635921839
112.821424808718 181.232137213076
115.109603971391 184.387004964239
117.546501659596 187.433127074495
121.174988109102 188
125.067619325071 187.866547584366
128.938435450933 187.382695568633
132.809251576795 186.898843552901
136.680067702657 186.414991537168
140.461930133103 185.692046577932
143.842010762489 183.879712748216
147.703744006551 183.328036570493
150.707210533874 184.414421067748
151.722483712092 187.971307007678
150.650813168048 191.722153911831
149.628449011114 195.486203955544
148.68233217175 199.270671312998
147.628316127613 203.022130649065
146.295197058307 206.688208089657
144.962077989001 210.354285530249
143.628958919694 214.02036297084
142.295839850388 217.686440411432
140.962720781082 221.352517852024
139.573050488358 224.996215527165
138.03639507256 228.581744830694
136.499739656762 232.167274134222
134.963084240964 235.752803437751
133.488742273785 239.363353936572
132.119030913929 243.015917562855
130.680717120346 246.638565759308
128.936163867885 250.12767226423
127.191610615424 253.616778769152
125.447057362963 257.105885274075
123.702504110502 260.594991778997
121.957950858041 264.084098283919
120.262920069717 267.597006515614
118.628199404205 271.138901290888
116.993478738694 274.680796066162
115.358758073183 278.222690841436
113.740038720348 281.771914815235
112.12581840231 285.323199514917
110.511598084273 288.8744842146
108.808351510227 292.383296979545
107.063798257766 295.872403484468
105.400370353869 299.399135840972
103.863714938071 302.9846651445
102.29309187941 306.555197865298
100.678871561373 310.10648256498
99.0646512433352 313.657767264662
97.5461331980525 317.248133705356
96.2130141287464 320.914211145947
94.8798950594403 324.580288586539
93.7399082797355 328.300458601323
93 332.128132906231
93 336.029072569103
93.9929831012738 339.654971835456
96 343
101.550494999926 344
107.176706139529 343.764658772094
112.565698834726 342.217150582637
117.618778231566 339.690610884217
122.773330824513 337.382858218066
127.752339566868 334.773362303193
132.380602191777 331.533578465756
137.002093605851 328.284218852963
141.599292661569 325.000505241736
146.331090155363 321.918068652898
151.124136767524 318.927586885611
156.00406820462 316.080960213971
160.883999641717 313.234333542332
165.699559115783 310.282098744502
170.465836935222 307.249012859404
175.288621198728 304.312735360678
180.27348694595 301.654140295493
185.258352693172 298.995545230308
190.208191153454 296.275085307928
195.052609882506 293.368434070496
199.918371945997 290.499069847638
204.87805572653 287.793787785529
209.837739507063 285.08850572342
214.887763382743 282.556118308629
219.830684848753 279.835018732612
224.596962668192 276.801932847514
229.358241260321 273.76117249312
234.05892147416 270.627385683894
238.816547279292 267.591726360354
243.869626676131 265.065186661934
248.718878040324 262.187414639784
253.419558254163 259.053627830558
258.120238468002 255.919841021332
262.820918681841 252.786054212106
267.52159889568 249.65226740288
272.051801571076 246.290165357436
276.408089544159 242.693932841881
280.927701154974 239.30422413377
285.505296265967 235.996469156022
290.205976479806 232.862682346796
294.703270546184 229.467056508435
298.90252161322 225.687730548102
303.103043657354 221.909836799815
307.354736616636 218.189605460443
311.704399737559 214.608666812467
316.642963956105 211.865020024386
321.581528174652 209.121373236305
326.520092393198 206.377726448223
331.411786424385 203.552928145369
336.256205153437 200.646276907938
341.077364647905 197.701647095059
345.868143373821 194.707410391362
350.405877416256 191.350984231801
354.865334224602 187.88251782531
359.849019963173 185.289324460812
365.011797915937 182.995280833625
370.257240456557 180.897103817377
375.532673227122 178.903150322342
381.091060563645 177.892534442974
386.649447900169 176.881918563606
392.207835236692 175.871302684238
397.729198590636 174.726550528512
403.019003868743 172.742873549221
408.352466257864 170.882511247379
413.627623236594 168.873875755745
418.798285497329 166.600857251336
423.851364894168 164.074317552916
427.877303654249 160.122696345751
431.872113677169 156.127886322831
435.712606891829 152.002350351439
438.996320503056 147.405151295721
441.240472670574 142.278581988279
442.358646060642 136.772185454225
442.982530569951 131.157224870437
443.606415079261 125.542264286648
443.547602057493 119.964209258718
442.322050287622 114.4492262943
440.359351315941 109.171819737195
437.170589781352 104.780393187568
433 101
ID=Palaeogaleus-navarroensis-nov-sp_Case-&-Cappetta-1997_4(5A).jpg

LM=160
66 121
64.4407669569953 124.118466086009
63.2091250460556 127.372624861833
62.6004507818666 130.796844526934
62.1073779999776 134.248354000157
62.4483610767302 137.690166460381
63.067431102108 141.11238517018
64.8612468322659 144.102078053776
66.9002973787536 146.900297378754
69.3656612881987 149.365661288199
72.1545615106151 151.43637434041
75.2937649612321 152.917505984493
78.4903545331136 154.294212719868
81.48004741671 156.088028450026
83.8818441801839 158.469740300306
85.6756599103417 161.459433183903
86 164.8561472568
86 168.342698333722
86.2586949325497 171.810864527848
86.7517677144387 175.262374001071
88.0815243861757 178.35190548272
90.2595555769747 181.074444471218
92.9733156014118 183.183989360847
95.9630084850083 184.977805091005
99.4434119280355 185
102.929963004958 185
106.41651408188 185
109.903065158803 185
113.36344120126 184.579569849843
116.823068700922 184.147116412385
120.300460641271 184
123.787011718194 184
127.273562795116 184
130.760113872039 184
132.947998969377 186.597331959169
134.891732288556 189.486220480927
136.685548018714 192.475913364523
137.623754524576 195.806895360592
138.380093645901 199.210421406554
139 202.628923981435
139 206.115475058357
139 209.60202613528
138.991980596011 213.08821344388
138.676323093146 216.56044597539
138.360665590282 220.032678506899
138.045008087417 223.504911038409
137.669873731807 226.971136413738
137.284848575644 230.4363628192
136.837726307511 233.892505308688
136.214033090309 237.322818003298
135.590339873107 240.753130697909
134.961589168293 244.182451450608
134.243323103732 247.594215257275
133.52505703917 251.005979063943
132.806790974608 254.417742870611
132.088524910047 257.829506677278
131.370258845485 261.241270483946
130.590291969779 264.638832120886
129.744679125116 268.021283499536
128.899066280454 271.403734878186
128.053453435791 274.786186256835
127.207840591129 278.168637635485
126.362227746466 281.551089014135
125.516614901804 284.933540392785
124.643083010082 288.308695629701
123.72571073556 291.672393969613
122.808338461039 295.036092309525
121.918730993735 298.406345031323
121.234962071568 301.825189642162
120.5511931494 305.244034253002
119.897208362314 308.668145644957
119.3670532228 312.1141540518
118.836898083286 315.560162458643
118.306742943771 319.006170865487
117.792214646898 322.454497471716
117.299141865009 325.906006944939
117 329.371298664078
117 332.857849741
118.206184269842 336.010307116404
120 339
124.304264279649 339
128.438711680937 338.280644159532
131.991874084179 335.86294708273
135.494397997449 333.361144287536
138.796287516737 330.603182128511
142.064328589386 327.80200406624
145.172169987223 324.827830012777
148.215744447382 321.784255552618
151.259318907541 318.740681092459
154.302893367701 315.697106632299
157.239232419093 312.554228844391
160.040410481364 309.286187771742
162.914414342975 306.085585657025
165.957988803135 303.042011196865
169.001381068409 299.998273664488
171.690233647272 296.63720794091
174.379086226134 293.276142217332
177.071615768876 289.918153406999
179.905993630509 286.678864422276
182.740371492142 283.439575437552
185.58876113146 280.212643727108
188.448358671626 276.995596494421
191.307956211793 273.778549261733
194.00304291493 270.424659109375
196.645605567509 267.02707855606
199.311835608708 263.649184940204
202.171433148874 260.432137707517
205.031030689041 257.215090474829
207.896796061893 254.00355993123
210.776197060561 250.804225488266
213.655598059229 247.604891045302
216.56550284923 244.43449715077
219.609077309389 241.390922690611
222.652651769548 238.347348230452
225.696226229708 235.303773770292
228.813730706284 232.33741351924
231.986636940545 229.428916137833
235.159543174807 226.520418756427
238.332449409069 223.61192137502
241.65392808878 220.876857528976
245.014993812358 218.188004950114
248.376059535936 215.499152371252
251.834806484594 212.938322556659
255.315820323924 210.406676128055
258.796834163254 207.875029699452
262.214707235457 205.259872886427
265.599229173684 202.600605649249
268.98375111191 199.941338412071
272.368273050137 197.282071174892
275.993782187744 195.003108906128
279.843633196712 193.078183401644
283.69348420568 191.15325789716
287.570838472982 189.285982512281
291.489296383314 187.504865280312
295.407754293647 185.723748048342
299.514031709935 184.542903325466
303.7488678198 183.772933123673
307.983703929664 183.002962921879
311.835036399572 181.082481800214
315.68488740854 179.15755629573
319.334114505984 176.87829076892
322.965456511745 174.567436765253
326.596798517506 172.256582761587
330.183712083111 169.877525277926
333.765076443902 167.489949037399
337.21783500025 164.934394374781
340.457123984974 162.100016513148
343.696412969697 159.265638651515
346.758329847461 156.241670152539
350.014337631032 153.492831184484
353.772953817769 151.420284636673
357.150022302388 148.774966546418
359.190069787625 145.049651061873
360 140.825585677897
360 136.521321398247
360 132.217057118598
360 127.912792838948
360 123.608528559299
360 119.304264279649
360 115
ID=Palaeogaleus-navarroensis-nov-sp_Case-&-Cappetta-1997_4(6B).jpg

LM=160
168 125
164.357389885918 126.214203371361
160.742154492488 127.503138203005
157.177130641158 128.929147743537
153.871117509669 130.877329494199
150.82792174919 133.17207825081
148.112880472318 135.887119527682
145.397839195446 138.602160804554
143.182237133826 141.726644299261
141.429781399164 145.140437201671
141 148.878627772159
141 152.718275968314
141 156.557924164469
141.666318760218 160.331593801089
142.419335724738 164.09667862369
143.308577717875 167.822873914333
144.656768206998 171.418048551993
146.00631571709 175.012631434181
147.723458592348 178.446917184696
149.440601467605 181.881202935211
151.553277030724 185.071036040965
153.914467082767 188.097360499321
156.372549958145 191.047059949775
158.9174639519 193.9174639519
161.632505228772 196.632505228772
164.206772999788 199.474944777518
166.638183338886 202.446668525305
169.069593677985 205.418392273093
171.501004017083 208.39011602088
173.804629557648 211.460858487702
176.075257981967 214.55716997541
178.345886406286 217.653481463118
180.616514830605 220.749792950825
182.887143254924 223.846104438533
184.481920743195 227.334321672189
186.041349571766 230.843036536474
187.661538590827 234.323077181654
189.378681466085 237.757362932169
190.860371012823 241.29432270086
192.208561501945 244.889497338521
193.624610401436 248.457424270017
195.137121925656 251.98661782653
196.649633449876 255.515811383044
198.162144974096 259.045004939558
199.708710759798 262.559163671556
201.297568488448 266.054650674586
202.886426217098 269.550137677615
204.475283945747 273.045624680644
206.064141674397 276.541111683673
207.652999403047 280.036598686703
209.209813998804 283.54551639689
210.58816737313 287.129235170137
211.966520747455 290.712953943384
213.344874121781 294.296672716631
214.670525594046 297.899822516462
215.948437758751 301.520573649796
217.226349923457 305.141324783129
218.504262088163 308.762075916462
219.782174252869 312.382827049795
221.08850745545 315.993395502489
222.40068059118 319.601871625745
223.712853726909 323.210347749
224.985367376455 326.83293120731
226.246771001411 330.459466629057
227.508174626366 334.086002050804
228.769578251322 337.712537472551
230.030981876277 341.339072894298
231.292385501233 344.965608316045
232.605133119681 348.573346111172
233.983486494007 352.157064884418
235.361839868333 355.740783657665
236.740193242658 359.324502430912
237.85600639685 362.996022388975
238.910838880027 366.687936080094
240.571999087638 370.143998175276
242.289141962896 373.578283925791
244.591076031729 376.591076031729
247.713600882428 378.809067254952
251.234915177399 380.24698303548
255 381
258.511974767337 380.872006308166
261.934377035111 380.016405741222
264.878967993438 378.080688004375
267.39162544632 375.60837455368
269.886108319844 373.113891680156
271.505618069757 369.988763860487
273.073344594654 366.828862612475
274.462986116982 363.586365727043
275.85262763931 360.343868841611
276.997260106812 357.008219679565
278.112826761594 353.661519715219
279.228393416376 350.314819750873
280.343960071158 346.968119786527
281.45952672594 343.621419822181
282.542444379088 340.264177986919
283.594678471271 336.897028891934
284.646912563454 333.529879796948
285.699146655637 330.162730701963
286.75138074782 326.795581606977
287.945999546816 323.477334541823
289.184668775904 320.174216597588
290.459057538934 316.885145976875
291.802240624678 313.623129911497
293.145423710422 310.361113846118
294.488606796166 307.09909778074
295.83178988191 303.837081715362
297.205516296791 300.588967406418
298.783165789715 297.43366842057
300.360815282639 294.278369434722
302.04113319031 291.178016916957
303.791378156909 288.115088225409
305.541623123508 285.052159533861
307.291868090107 281.989230842313
309.042113056706 278.926302150764
310.792358023305 275.863373459216
312.542602989904 272.800444767668
314.340682487525 269.765529187459
316.155685376143 266.740524373096
317.970688264761 263.715519558732
319.757658290864 260.674097990989
321.507903257462 257.611169299441
323.232691664631 254.534616670738
324.810341157555 251.37931768489
326.387990650479 248.224018699043
328.04861818698 245.112487263437
329.761836058318 242.028695095028
331.475053929656 238.944902926619
333.21395344599 235.875581469518
334.964198412589 232.81265277797
336.899565033567 229.875543708042
339.103321437494 227.120848203133
341.479511657449 224.520488342551
343.973994530973 222.026005469027
346.319263749338 219.390828281995
348.662960998245 216.754168876975
351.006658247152 214.117509471954
353.437232842108 211.562767157892
355.931715715633 209.068284284367
358.426198589157 206.573801410843
360.920681462682 204.079318537318
363.415164336206 201.584835663794
365.909647209731 199.090352790269
368.404130083256 196.595869916744
370.89861295678 194.10138704322
373.308369739913 191.53744539013
375.265203101209 188.602195348186
377.179011519024 185.641976961952
378.756661011948 182.486677976104
380.414661147421 179.378008278868
382.371494508717 176.442758236924
384.219826692942 173.450433267646
385.52999328475 170.175016788124
386.443653862037 166.781730689816
387 163.309088302941
387 159.781356792095
387 156.253625281249
387 152.725893770403
385.746980070089 149.493960140179
384.310166591809 146.275416479522
383 143
ID=Cantioscyllium-meyeri-nov-sp_Case-&-Cappetta-1997_6(5A).jpg

LM=160
81 91
79.7909395160356 93.0151008066073
78.5818790320713 95.0302016132145
77.6145115147655 97.1564654557035
76.8713790558678 99.3858628323966
76.1282465969701 101.61526020909
76.2749853171347 103.924897219943
76.6073242560111 106.251269792078
76.9396631948875 108.577642364212
77.7143125982952 110.785781495738
78.58707740958 112.96769352395
79.4598422208648 115.149605552162
80.3326070321497 117.331517580374
81.4946008953074 119.247300447654
83.596496899333 120.298248449666
85.7808270034566 121
88.1308181767748 121
89 122.480809350093
89 124.830800523411
89.0297219718555 127.178331831133
89.4160581409256 129.496348845553
89.8023943099956 131.814365859974
90.4263574941531 134.065893735383
91.2991223054379 136.247805763595
92.2776921355325 138.37025618071
93.6876868395234 140.250249119365
95.1456150476301 142.072807523815
97.2475110516556 143.123755525828
99.3906489641606 144
101.740640137479 144
104.089398174279 143.985100304287
106.407415188699 143.598764135217
108.72543220312 143.212427966147
111.017140704713 142.709388370082
113.276713494603 142.063796144399
115.536286284493 141.418203918716
117.740322690952 140.629838654524
119.842218694978 139.578890652511
122.035054209883 138.792989158023
124.339410142483 138.332117971503
126.622824963232 138.207608321077
128.852222339925 138.950740779975
128.639272480005 141.164365119973
128.252936310935 143.482382134393
127.549894262142 145.675158606787
126.246353697175 147.630469454238
124.942813132208 149.585780301688
123.622014625434 151.529179524392
122.256110000599 153.441445999162
120.890205375763 155.353712473931
119.524300750928 157.265978948701
118.158396126093 159.17824542347
116.792491501258 161.090511898239
115.426586876422 163.002778373009
114.060682251587 164.915044847778
112.844653744056 166.925577093241
111.635593260091 168.940677899848
110.331228040865 170.891695945513
108.921233336874 172.771688884168
107.568261655856 174.69078135063
106.322768824981 176.683569880031
105.077275994105 178.676358409432
103.83178316323 180.669146938833
102.567008881523 182.649486677715
101.263468316556 184.604797525166
100.161466945646 186.677066108708
99.110518943633 188.778962112734
98.0595709416203 190.880858116759
97.0086229396074 192.982754120785
95.9432149699859 195.075713373352
94.5332202659949 196.955706312007
93.123225562004 198.835699250661
92.0408989090561 200.918202181888
90.9899509070433 203.020098185913
89.9390029050305 205.121994189939
89 207.2503168466
89 209.600308019918
89 211.950299193237
89.5815075300209 214.163015060042
91 216
93.9411313601712 217
97.0849401391938 216.728764965202
100.154221080603 215.922889459699
102.995994559442 214.502002720279
105.761879678732 212.942872192761
108.486305634363 211.308216619382
111.210731589994 209.673561046003
113.935157545626 208.038905472625
116.774138105317 206.612930947341
119.615911584157 205.192044207921
122.525604133834 203.917598228357
125.445911114431 202.666038093815
128.380088685106 201.447964525958
131.33004421243 200.267982315028
134.257084587916 199.03267803375
137.177391568513 197.781117899209
140.118220896747 196.58066716372
143.093125339561 195.465077997665
146.068029782375 194.349488831609
149.025801240142 193.189679503943
151.975756767466 192.009697293014
154.925712294789 190.829715082084
157.843554951966 189.578222524017
160.685328430806 188.157335784597
163.527101909646 186.736449045177
166.368875388485 185.315562305757
169.210648867325 183.894675566337
172.052422346165 182.473788826917
174.894195825005 181.052902087498
177.719290433511 179.600394203605
180.496662352224 178.05740980432
183.274034270938 176.514425405035
186.052598193787 174.973700903106
188.894371672627 173.552814163686
191.736145151467 172.131927424267
194.561000260858 170.679428422367
197.319581796954 169.103096116027
200.078163333049 167.526763809686
202.892136515898 166.053931742051
205.733909994738 164.633045002631
208.510617572175 163.093629456695
211.235043527806 161.458973883316
213.984034958403 159.866265738056
216.742616494498 158.289933431715
219.501198030593 156.713601125375
222.259779566688 155.137268819035
225.018361102783 153.560936512695
227.75494129272 151.947035224368
230.479367248352 150.312379650989
233.203793203983 148.67772407761
235.928219159615 147.043068504231
238.934741548332 146.021752817223
241.948897494557 145.017034168481
244.899941486551 146.15997659462
247.915367097761 147
251.092566435432 147
254.107424614095 146.157030154362
257.047476308341 144.960436409716
259.488268449063 142.926442959114
261.929060589784 140.892449508513
264.260876495735 138.739123504265
266.507495692583 136.492504307417
268.754114889432 134.245885110568
271.00073408628 131.99926591372
273.247353283129 129.752646716871
275.352579130417 127.376905043499
277.386572581019 124.936112902778
279.464530365081 122.535469634919
281.711149561929 120.288850438071
283.957768758778 118.042231241222
285.995759081298 115.605089102443
288.029752531899 113.164296961721
289.854898671596 110.575168880674
291.489554244975 107.850742925042
292 104.814928876489
292 101.637729538818
291.640864736923 98.486053158458
291.191540897553 95.3407862828701
291 92.1771993376709
291 89
ID=Palaeogaleus-navarroensis-nov-sp_Case-&-Cappetta-1997_4(7A).jpg

LM=160
99 84
97.6745215827488 85.7673045563349
96.3490431654977 87.5346091126698
95.0235647482465 89.3019136690046
93.6980863309954 91.0692182253395
92.6116540479104 92.970864880224
91.7912035047843 95.0219912380393
91 97.0787500607957
91 99.2878807562143
91 101.497011451633
91 103.706142147051
91 105.91527284247
92.5021801476178 107.502180147618
94 109.090893546188
94 111.300024241607
94 113.509154937025
94 115.718285632444
94 117.927416327862
94.0331175176383 120.132470070553
94.5689104116386 122.275641646554
95.1047033056389 124.418813222556
95.6404961996392 126.561984798557
96.6047828735647 128.403188582376
98.4428907189185 129.628593812612
100.539568669093 130
102.748699364512 130
104.751136440959 129.124431779521
106.727043003414 128.136478498293
108.702949565869 127.148525217066
110.678856128324 126.160571935838
112.794842140459 126.448710535115
114.93801371646 126.984503429115
117.081185292461 127.520296323115
119.16352676341 128.16352676341
120.725618058668 129.725618058668
122.244129482206 131.325505976275
123.569607899458 133.09281053261
124.895086316709 134.860115088945
126.046625624745 136.744376041241
127.183213990722 138.638689984537
128.439526298665 140.439526298665
130.001617593923 142.001617593923
131.773402215414 143.193350553853
133.916573791415 143.729143447854
136.071147618299 144.21422952366
138.237378488302 144.64747569766
140.382163233174 145.152865293269
142.433289590989 145.973315836396
144.484415948804 146.793766379522
146.631327545329 146.728112075779
148.810400640241 146.364933226627
150.989473735153 146.001754377475
152.829228652617 144.780514231589
154.78646360508 143.842707278984
156.952694475083 143.409461104983
159.067274334373 143.100911501559
160.292679564608 144.939019346913
161 146.933990646425
161 149.143121341843
160.888608125182 151.334175624455
160.19001966053 153.429941018409
159.491431195879 155.525706412363
158.590769268945 157.511538413819
157.210736264116 159.236579669855
155.830703259288 160.96162092589
154.450670254459 162.686662181926
153.070637249631 164.411703437962
151.690604244802 166.136744693997
150.310571239974 167.861785950033
148.930538235145 169.586827206068
147.550505230317 171.311868462104
146.506833162138 173.232917094655
145.686382619012 175.28404345247
145 177.360988933352
145 179.570119628771
145 181.779250324189
145.389342357973 183.908465501937
146.259561571982 185.938977001291
147.129780785991 187.969488500646
148 190
150.366098668833 192.366098668833
153.27448653418 193.909794613672
156.410700987875 195
159.756869815252 195
163.103038642628 195
166.449207470005 195
169.795376297381 195
173.12233060124 195.34692562236
176.448033372241 195.716448152471
179.772485986608 195.903439251674
183.092815285763 195.48839808928
186.413144584917 195.073356926885
189.727059779298 194.610420031529
193.039597915664 194.137200297762
196.357668327925 193.705291459009
199.677997627079 193.290250296615
202.967385517379 192.723604137892
206.18480697775 191.8043408635
209.410200322731 190.917959935454
212.691388812456 190.261722237509
215.934241987058 189.447359432269
219.15166344743 188.528096157877
222.236265186219 187.293562750732
225.14155332298 185.633398101155
228.044888866347 183.970074089102
230.82906962407 182.113953583953
233.613250381793 180.257833078805
236.213517175919 178.155402353401
238.784115274235 176.013237271471
241.246941522886 173.753058477114
243.613040191719 171.386959808281
245.979138860552 169.020861139448
248.345237529385 166.654762470615
250.711336198218 164.288663801782
253.085512505398 161.931589995682
255.698431373827 159.841254900939
258.281939635648 157.718060364352
260.64803830448 155.35196169552
263.009919156651 152.982641475862
264.670083806228 150.077353339101
266.330248455805 147.172065202341
267.892746308837 147.785492617674
269.522164583359 150.696219444479
271.529865879785 153.37315450638
274.050089568281 155.537567176211
276.88164686549 157.220411716372
280.127907457589 157.968023135603
283.374168049689 157.156457987578
286.160860814897 155.379354388827
288.628346907599 153.162204123202
290.636048204024 150.485269061301
292.225178540329 147.549642919341
293.72163073277 144.556738534459
294.861314696464 141.416055910607
295.919466189461 138.241601431618
297.148153740188 135.12961564953
298.84200206213 132.368498453403
301.518937124031 130.360797156977
303.646904139449 132.195872185932
305.975828168704 134.487914084352
308.968732553586 135.984366276793
311.961636938468 134.519181530766
313.977270661675 132.04545867665
315.417269457574 129.02637126566
316.735389934982 125.950756818375
318.037318407346 122.869385574288
318.956581681738 119.651964113916
319.87584495613 116.434542653545
321.489072984084 113.518211693193
323.112485823647 110.606299617237
324.031749098039 107.388878156865
324.95101237243 104.171456696494
326.176510389141 101.058724027147
327 97.8711448083426
327 94.5249759809662
326.700597740362 91.2035864421744
326.150490973789 87.9029458427337
324.541539217481 85.0553856233081
322.811565148025 82.2462605920993
322 79
ID=Palaeogaleus-navarroensis-nov-sp_Case-&-Cappetta-1997_4(8A).jpg

LM=160
101 96
99.4311480207342 97.5688519792658
97.8622960414684 99.1377039585316
96.2934440622025 100.706555937797
95.0720044309763 102.546659281706
93.9304969448341 104.44917175861
92.8703052622302 106.389084213309
92.1686933277755 108.493920016673
91.5912700867718 110.634919652913
91.0531582972875 112.78736681085
91 114.999514471839
91 117.218206218273
91.8621387788238 119.149518371765
93.193353826684 120.924471768912
93.6753000181479 122.81174995463
92.8512985898187 124.871753525453
92.0272971614894 126.931757096276
90.8963078781513 128.839486869748
89.7548003920091 130.741999346651
88.7623157835793 132.713052649262
88.0607038491246 134.817888452626
87.3590919146699 136.92272425599
87 139.083143406726
87 141.301835153159
87.4331045600171 143.288736373345
89.2791676806821 144.519445120455
91.311981054857 145.327995263714
93.4644282127939 145.866107053198
95.6168753707308 146.404218842683
97.7693225286677 146.942330632167
99.9217696866046 147.480442421651
102.073557516895 148.021016433399
104.206882763524 148.630537932435
106.340208010153 149.240059431472
108.473533256782 149.849580930509
110.654362084002 150.236337440572
112.850754854974 150.550107836425
115.047147625946 150.863878232278
117.248517034935 151.062129258734
119.400964192872 151.600241048218
120.819609969537 152.541170091389
120.117998035082 154.646005894753
119.638058024444 156.80970987778
119.20293677407 158.985316129648
118.625613781378 161.123158655866
117.924001846923 163.22799445923
117.222389912469 165.332830262594
116.520777978014 167.437666065958
115.716284346889 169.496502392945
114.615504979272 171.422866286274
113.514725611656 173.349230179603
112.413946244039 175.275594072932
111.313166876422 177.201957966261
110.212387508806 179.12832185959
109.111608141189 181.054685752919
108.010828773572 182.981049646248
107.228628970325 185.056989412466
106.449594288494 187.134415230684
105.670559606662 189.211841048901
104.885263623094 191.286840942266
104.061262194764 193.346844513089
103.237260766435 195.406848083912
102.413259338106 197.466851654735
101.589257909777 199.526855225558
100.818377094523 201.605409684923
100.180840712462 203.730530958461
99.5433043304006 205.855652231998
98.9057679483394 207.980773505535
98.2682315662782 210.105894779073
98 212.285218490664
98 214.503910237097
98 216.722601983531
98 218.941293729964
98.5187612756277 221.037522551255
99.5109903888563 223.021980777713
100.900186411412 224.675139808559
102.675139808559 226.00635485642
104.450093205706 227.33756990428
106.225046602853 228.66878495214
108 230
111.246919755846 231.623459877923
114.704948734987 232.676237183747
118.295258356719 233
121.925425002498 233
125.457262570209 232.29792497994
128.947754734053 231.300641504556
132.374357620753 230.109615892218
135.773388570633 228.834979286012
139.214758689678 227.696310327581
142.736537635358 226.815865591161
146.255037183908 225.923488844828
149.732106216968 224.88036813491
153.209175250028 223.837247424992
156.622061538514 222.644536263706
159.77392883348 220.843469238011
162.925796128447 219.042402212316
166.226978105157 217.533191770383
169.531760127077 216.031018124056
172.836542148997 214.528844477729
175.994624483893 212.753359697567
179.072999642769 210.829375223269
182.142806702259 208.892894973305
185.046940018882 206.714794985838
187.951073335506 204.536694998371
190.855206652129 202.358595010904
193.759339968752 200.180495023436
196.663473285375 198.002395035969
199.680264464392 195.991841321365
202.793106682305 194.124135990617
205.905948900218 192.256430659869
209.018791118131 190.388725329121
212.131633336044 188.521019998374
215.244475553957 186.653314667626
218.361797392938 184.793258632607
221.513664687904 182.992191606912
224.665531982871 181.191124581217
227.751705937423 179.28018378911
230.8300810963 177.356199314813
233.936480228497 175.47973320639
237.109816815439 173.716768435867
240.28315340238 171.953803665344
243.522560538073 170.323306427523
246.839848742401 168.848956114488
250.15713694673 167.374605801453
253.568851112278 166.143716295907
257.012729578269 164.995756807244
260.456608044259 163.84779731858
263.90048651025 162.699837829917
267.34436497624 161.551878341253
270.78824344223 160.40391885259
274.06556808311 158.873326500122
277.25247531038 157.135013467065
280.439382537651 155.396700434008
283.626289764922 153.658387400952
286.813196992193 151.920074367895
290.000104219463 150.181761334838
293.187011446734 148.443448301781
296.318747846533 146.60875129208
299.431590064446 144.741045961332
302.544432282359 142.873340630585
305.509183256378 140.792653394898
308.343867163147 138.524906269483
311.178551069916 136.257159144067
314.011984781118 133.988015218882
316.578900233185 131.421099766815
319.145815685253 128.854184314747
321.71273113732 126.28726886268
324.17773295859 123.625978214978
326.54021409587 120.869750221485
328.902695233151 118.113522227991
330.930716706478 115.103924940283
332.944370857221 112.083443714168
333.969732555171 108.605936056901
334.967016030555 105.115443893057
335 101.489896815293
336.741908291171 98.3871375632439
337.018208524352 94.8361232808356
337.419093366951 91.2281596974414
337.81997820955 87.620196114047
338 84
ID=Palaeogaleus-navarroensis-nov-sp_Case-&-Cappetta-1997_4(9A).jpg

LM=160
74 70
73.3206133281671 72.0381600154987
73 74.1345409297383
72.8430474548416 76.2354288177376
71.6513243973589 78.0230134039617
70.4596013398762 79.8105979901857
69.2678782823935 81.5981825764098
69 83.6654848535769
69 85.8138941485302
69 87.9623034434835
69 90.1107127384369
69 92.2591220333902
69.1288727215439 94.3866181646318
69.8082593933768 96.4247781801305
71.379271358115 96.3103643209425
73.0284257019108 94.9715742980892
74.7346563100672 93.7551145633109
76.7728163255659 93.075727891478
77 94.9089366754807
77 97.057345970434
77 99.2057552653873
77 101.354164560341
77 103.502573855294
77 105.650983150247
77.3528898919496 107.764449459748
77.7742276195708 109.871138097854
78.4459576057386 111.891915211477
79.7567770663733 113.504518044249
81.5443616525973 114.696241101732
83.6008001534107 115
84.4242456068784 113.303017572486
84.9453113980638 111.218754407745
85.4663771892492 109.134491243003
85.9874429804345 107.050228078262
87.1630040550025 105.255493917496
88.6203997224403 103.84490006939
90.7046628871818 103.323834278205
92.7889260519233 103.197231512981
94.8731892166647 103.718297304166
96.6978573471981 104.697857347198
98.2170121284238 106.217012128424
99.7361669096495 107.736166909649
101.255321690875 109.255321690875
102.774476472101 110.774476472101
104.249154380475 112.332205840633
105.538199957447 114.050933276596
106.827245534419 115.769660712558
107.690966851446 117.727417128614
108.488866032584 119.72216508146
109.286765213722 121.716913034305
110.08466439486 123.711660987151
110.882563575998 125.706408939996
111.227256694508 127.818053556063
111.493734071196 129.949872569571
111.760211447885 132.081691583079
112.026688824573 134.213510596587
112.293166201262 136.345329610096
112.55964357795 138.477148623604
112.826120954639 140.608967637112
113.049659874683 142.744898120247
113.192569935184 144.888549027753
113.335479995684 147.032199935259
113.478390056184 149.175850842764
113.621300116685 151.31950175027
113.764210177185 153.463152657775
113.907120237685 155.606803565281
114.062460191265 157.749522295178
114.240875872086 159.890510465038
114.419291552908 162.031498634897
114.59770723373 164.172486804757
114.776122914551 166.313474974617
114.954538595373 168.454463144476
115.263199735889 170.579198415337
115.616396048297 172.698376289783
115.969592360705 174.81755416423
116.476205808024 176.904823232095
116.997271599209 178.989086396837
118.18548296614 180.77822444921
119.480845218774 182.480845218774
121 184
122.932205664255 182.711862890497
124.464607128733 181.070785742535
125.503136467929 178.993727064142
126.541665807125 176.91666838575
127.580195146321 174.839609707358
128.618724485517 172.762551028965
129.657253824714 170.685492350573
130.491992993436 168.524021019692
131.226344131643 166.320967605072
131.96069526985 164.117914190451
132.695046408056 161.914860775831
133.429397546263 159.71180736121
134.125589507958 157.497641968167
134.688811120483 155.244755518067
135.252032733008 152.991869067968
135.815254345533 150.738982617869
136.493472275216 148.519583174352
137.227823413423 146.316529759731
137.96217455163 144.113476345111
138.696525689837 141.91042293049
139.391526484335 139.694911718882
140.058812123053 137.470626256488
140.726097761772 135.246340794094
141.39338340049 133.022055331701
142.051207627005 130.795169491981
142.614429239529 128.542283041882
143.177650852054 126.289396591783
143.740872464579 124.036510141683
144.36872836631 121.801632809493
145.051661052913 119.582101578033
145.734593739516 117.362570346573
146.417526426119 115.143039115114
147.100459112722 112.923507883654
147.783391799325 110.703976652194
148.556767552887 108.515286525635
149.372154203558 106.340922123846
150.187540854228 104.166557722058
151.002636560891 101.992090317326
151.736987699098 99.7890369027052
152.471338837305 97.5859834880848
153.290889553013 95.4182208939738
154.329418892209 93.3411622155814
155.367948231405 91.2641035371891
156.908911479194 90
159.219272660187 90.0730908867289
161.422326074807 90.8074420249357
162.850035049598 92.4875613367973
164.002179906074 94.5038148356295
165.15432476255 96.5200683344617
166.229411461775 98.5735286544364
167.091863134932 100.72965783733
167.954314808089 102.885787020223
169.219902803876 104.829854205814
170.409594872808 105.180810254383
171.448124212004 103.103751575991
172.298948900092 100.953678849676
172.936912401849 98.7208065935269
173.574875903606 96.4879343373774
173.848059587173 94.2402979358657
173.392634344559 91.9631717227966
172.930544938323 89.6874522224551
172.426784213522 87.4205289608505
171.923023488721 85.1536056992459
171.41926276392 82.8866824376412
171.17419700893 80.6516059821393
172.336349889205 79.3363498892048
173.97840895359 80.9784089535896
175.620468017974 82.6204680179743
177.262527082359 84.2625270823591
178 83.7207220029401
178 81.3984998038695
178 79.0762776047989
177.16587711808 76.914692795199
176.303425444922 74.7585636123056
174.709280909512 73.2255685457074
172.717991801877 72.030795081126
170.89921293358 70.6976388007396
170.164861795373 68.4945853861192
169.563221612525 66.2528864500993
169 64
ID=Odontaspis-aculeatus_Becker-et-al-2004_4F.png

LM=160
59 127
58.2670728114935 129.19878156552
58 131.47316088932
58 133.790880164064
58.02633923277 136.10535693108
58.5884687257289 138.353874902915
59.1963560538976 140.589068161693
59.9292832424041 142.787849727212
60.9365069725388 144.873013945078
61 147.175744549244
61 149.493463823988
61.3627721101928 151.725544220386
62.7985753608214 152.600712319589
64.8716065012572 151.564196749371
66.74680162782 150.25319837218
68.302549651242 148.546175523137
69.5881889877376 146.617716518394
71.1139169191988 144.886083080801
73.0288938284238 144.057787656848
74.0654093986417 146.130818797283
75.1019249688596 148.203849937719
76.2188937119933 150.218893711993
77.8577687280517 151.857768728052
79.4966437441101 153.49664374411
81.1355187601685 155.135518760169
82.7743937762269 156.774393776227
84.4132687922853 158.413268792285
85.8927736259959 160.190364834661
87.2834051908425 162.044540254457
88.502397335018 164.004794670036
89.5389129052359 166.077825810472
90.4778673386557 168.194668346639
91.3386466677019 170.346616669255
92.1698051175017 172.509415352505
92.9027323060082 174.708196918025
93.3942192834562 176.971096417281
93.8487614299543 179.243807149772
94 181.546550854873
94 183.864270129618
94.1673509479182 186.175562322936
94.3451119016887 188.486454721953
94.5228728554593 190.79734712097
94.7006338092298 193.108239519987
94.8783947630004 195.419131919005
95.0662885501468 197.729174051615
95.2761249938029 200.037374931832
95.485961437459 202.345575812049
95.6957978811151 204.653776692266
95.9056343247712 206.961977572483
96 209.275416324211
96 211.593135598956
96.2110186198102 213.899167578292
96.4669678963333 216.202711067
96.7229171728564 218.506254555708
96.9788664493795 220.809798044416
97.3495692662582 223.097415597549
97.7305999678843 225.383599807306
98.1116306695103 227.669784017062
98.4926613711364 229.955968226818
98.8736920727624 232.242152436575
99.1921816687132 234.537453349706
99.4796593638084 236.837274910467
99.7671370589036 239.137096471229
100.066953549256 241.435198070164
100.419379416065 243.725966204421
100.771805282873 246.016734338677
101.124231149682 248.307502472934
101.476657016491 250.59827060719
101.829082883299 252.889038741447
102.168812895853 255.181690270974
102.496587899065 257.476115293456
102.824362902277 259.770540315938
103.210977315069 262.054886575347
103.665519461568 264.327597307838
104.148479456494 266.593917825977
104.710608949453 268.842435797812
105.502904839006 271.005809678012
106.669068672901 273.003603009351
107.954708009396 274.932062014095
110 276
112.077749369617 274.922250630383
113.736637569318 273.263362430682
114.882607992712 271.234784014576
115.931781011638 269.136437976723
116.980954030565 267.03809193887
118.021303040992 264.936090877023
118.763180397313 262.71045880806
119.505057753634 260.484826739098
120.246935109955 258.259194670135
120.988812466276 256.033562601173
121.730689822597 253.80793053221
122.472567178917 251.582298463248
123.214444535238 249.356666394285
123.956321891559 247.131034325323
124.69819924788 244.90540225636
125.337523347833 242.649906608669
125.90651730615 240.373930775402
126.619990835802 238.140027492594
127.277540233936 235.889839064257
127.846534192252 233.61386323099
128.335999195658 231.320004021708
128.796092000603 229.019539996983
129.256184805548 226.719075972258
129.716277610493 224.418611947533
130.195089072808 222.122099172366
130.704012740641 219.831942667116
131.212936408474 217.541786161867
131.721860076307 215.251629656618
132.150452593988 212.946831842083
132.482230233928 210.624388362502
132.814007873869 208.30194488292
133 205.96914074587
133 203.623118555392
133 201.277096364914
133.088769458112 198.934766502655
133.283595996668 196.596848039986
133.478422535224 194.258929577317
133.673249073779 191.921011114647
133.868075612335 189.583092651978
134 187.242557800837
134 184.896535610359
134 182.550513419881
134.295179823584 180.228921058495
134.680863495895 177.914819024632
135.128006033864 175.615981898407
135.869883390185 173.390349829445
136.611760746506 171.164717760482
137.500119801189 168.999760397621
138.549292820116 166.901414359768
139.598465839042 164.803068321915
140.647638857969 162.704722284063
141.696811876895 160.60637624621
142.858216445956 158.56963925674
144.065234905096 156.55794182484
145.330567019308 154.586791225865
146.796115463152 152.75485567106
148.261663906997 150.922920116254
149.698464654415 149.068713794114
151.106077968702 147.191896041731
152.513691282989 145.315078289349
153.921304597275 143.438260536966
155.304084716809 141.543872924786
156.605423686216 139.591864470676
158.634689624763 139
160.771602505086 139.885801252543
162.47832412575 141.47832412575
164.438472452657 142.719236226329
166.53681849051 143.768409245255
168.635164528363 144.817582264182
169.866755283108 143.266489433784
170 140.951922054135
170 138.605899863657
170 136.259877673179
170 133.913855482701
170 131.567833292222
170 129.221811101744
170 126.875788911266
170 124.529766720788
169.741877356321 122.225632068963
169 120
ID=Carcharias-cf-C-samhammeri_Becker-et-al-2004_4H.png

LM=160
88 108
88 109.954122673488
88 111.908245346977
88 113.862368020465
88 115.816490693954
88.2436893436489 117.731068030947
88.8616371912089 119.584911573627
89.6782356661384 121.356471332277
90.3904261051426 123.171278315428
91.0043534107122 125.026120464273
91.3256091993041 126.953655195824
91.646864987896 128.881189927376
91.9681207764879 130.808724658928
92.4269133723564 132.707653489426
92.9008577363686 134.603430945474
93.6911009254295 136.382201850859
94.8933610723135 137.893361072313
96.2751344660075 136.724865533993
97.6569078597015 135.343092140299
99.0386812533955 133.961318746604
100.42045464709 132.57954535291
101.802228040784 131.197771959216
103.184001434478 129.815998565522
104.565774828172 128.434225171828
106.198564229575 127.400717885212
108.058090242353 127
110.010161760221 127.006774506814
111.636090105869 128.090726737246
113.174678967678 129.262018451517
114.25863119811 130.887946797166
115.37056063532 132.494080847094
116.543034239413 134.057378985885
117.715507843506 135.620677124675
118.820939138713 137.231408708069
119.904891369145 138.857337053718
121.069597890507 140.426130520676
122.2420714946 141.989428659467
123.256596974305 143.641492435762
123.982339915691 145.455849789227
124.708082857076 147.270207142691
125.283308703977 149.133234815907
125.757253067989 151.029012271955
126 152.953251432512
126 154.907374106
126 156.861496779489
126 158.815619452977
126 160.769742126465
126 162.723864799954
126 164.677987473442
126 166.63211014693
125.856389228206 168.579718489731
125.679471274103 170.525815984863
125.502553320001 172.471913479994
125.325635365898 174.418010975126
125.148717411795 176.364108470257
124.961365019527 178.309079843784
124.718985932366 180.248112541071
124.476606845205 182.187145238358
124.234227758044 184.126177935645
123.990706054859 186.065057615984
123.714351376121 187.999540367155
123.437996697382 189.934023118327
123.161642018643 191.868505869499
122.840922162338 193.795389188308
122.457687176028 195.71156411986
122.074452189718 197.627739051412
121.741155519808 199.553066881154
121.419899731216 201.480601612706
121.098643942624 203.408136344257
121 205.354094995456
120.902533015103 207.292400954691
120.284585167543 209.146244497372
119.826692995082 211.039842029507
119.50543720649 212.967376761059
119.184181417898 214.89491149261
119 216.833790845919
119 218.787913519408
119 220.742036192896
119.758545305175 222.51709061035
121 224
123.041291381405 224
124.968291459565 223.515854270217
126.73869938233 222.507533745113
128.437156477058 221.375229015295
129.965085960406 220.034914039594
131.408496938575 218.591503061425
132.851907916744 217.148092083256
134.295318894913 215.704681105087
135.738729873082 214.261270126918
137.182140851251 212.817859148749
138.53079832868 211.292268895093
139.755573157523 209.659235789969
140.980347986366 208.026202684845
142.114136436787 206.32879534482
143.246441166605 204.630338250092
144.378745896423 202.931881155365
145.511050626242 201.233424060638
146.64335535606 199.53496696591
147.839004663589 197.881327115214
149.063779492432 196.24829401009
150.266768564389 194.599847153417
151.399073294207 192.90139005869
152.531378024025 191.202932963962
153.663682753843 189.504475869235
154.64174562577 187.71650874846
155.554638883911 185.890722232178
156.467532142052 184.064935715895
157.380425400194 182.239149199613
158.293318658335 180.41336268333
159.181637710289 178.576178675991
159.985741779448 176.699935847954
160.789845848607 174.823693019917
161.593949917766 172.94745019188
162.398053986924 171.071207363843
163.202158056083 169.194964535806
164.006262125242 167.318721707769
164.810366194401 165.442478879731
165.61447026356 163.566236051694
166.418574332718 161.689993223657
167.222678401877 159.81375039562
168.030405936474 157.939188127053
168.943299194615 156.11340161077
169.856192452756 154.287615094488
170.953933420275 152.569099869587
172.093280821619 150.875625571175
173.318055650462 149.242592466051
174.542830479305 147.609559360927
175.799198724127 146.001001594841
177.074383340707 144.407020824117
178.349567957286 142.813040053393
179.600055252217 141.199926330377
180.82483008106 139.566893225253
182.045859755428 137.931210366857
183.178164485247 136.23275327213
184.250308283477 134.499383433047
185.163201541618 132.673596916764
186.053807148923 130.838578553232
186.699320162254 128.902039513239
187.975335507337 128.487667753668
189.63334256959 129.63334256959
191.076753547759 131.076753547759
192.520164525928 132.520164525928
193.963575504097 133.963575504097
195.406986482267 135.406986482267
196.850397460436 136.850397460436
198.636552608775 137.818276304388
200.462339125058 138.731169562529
202.011607288636 137.976785422727
202.924500546778 136.150998906445
203.454140553689 134.183437785245
203.949226434759 132.203094260963
204.579312383603 130.26206284919
205 128.289039669835
205 126.24774828843
205 124.206456907025
205 122.16516552562
205 120.123874144215
205 118.08258276281
205 116.041291381405
205 114
ID=Carcharias-cf-C-samhammeri_Becker-et-al-2004_4J.png

LM=160
114 153
114 154.51756035941
114 156.03512071882
114 157.552681078231
114 159.070241437641
114 160.587801797051
114 162.105362156461
114 163.622922515871
114 165.140482875281
114.208091542049 166.624274626147
114.687986264301 168.063958792903
115.167880986553 169.503642959659
115.647775708805 170.943327126415
116.127670431057 172.383011293171
116.607565153309 173.822695459927
117.123686942182 175.247373884364
117.802360566902 176.604721133804
118.481034191622 177.962068383244
119.252520229886 179.252520229886
120.325597450885 180.325597450885
121.504288003429 181.252144001715
122.861635252869 181.930817626435
124.362863869273 182
125.880424228684 182
127.25039542819 181.374802285905
128.48046277315 180.51953722685
129.553539994149 179.446460005851
130.626617215148 178.373382784852
131.699694436147 177.300305563853
132.606211962975 176.090682055538
133.448002992123 174.827995511815
134.369416342347 173.630583657653
135.442493563346 172.557506436654
136.326075594714 172.652151189427
137.00589068172 174.008836022579
137.847681710868 175.271522566302
138.689472740016 176.534209110025
139.531263769165 177.796895653747
140.373054798313 179.05958219747
141.173214243714 180.346428487429
141.851887868434 181.703775736869
142.530561493154 183.061122986309
143.147951570711 184.443854712134
143.627846292963 185.88353887889
144 187.340707005499
144 188.85826736491
143.926294119229 190.368529403857
143.628676046702 191.856619766489
143.331057974176 193.344710129121
143.033439901649 194.832800491754
142.673292471578 196.306830113687
142.305230021278 197.779079914887
141.918076535519 199.245770393442
141.438181813267 200.685454560198
140.941009038388 202.117981923224
140.262335413668 203.475329172664
139.583661788948 204.832676422104
138.890693872655 206.182176878908
138.109915509133 207.483474151444
137.329137145612 208.78477142398
136.54835878209 210.086068696516
135.728954520251 211.361393972999
134.818418304605 212.575442260527
133.907882088958 213.789490548055
132.997546259009 215.003680611486
132.155755229861 216.266367155209
131.313964200712 217.529053698932
130.429067991652 218.761242677797
129.518531776006 219.975290965325
128.60799556036 221.189339252853
127.697459344714 222.403387540381
126.786923129068 223.61743582791
125.876386913422 224.831484115438
124.982001737411 226.053994787767
124.502107015159 227.493678954523
124.022212292907 228.933363121279
124 230.447318921769
124 231.96487928118
124 233.48243964059
124 235
125.754636285098 235.584878761699
127.536820423889 236
129.386369465918 236
131.22887457113 235.942781357217
133.023200702906 235.494199824274
134.817526834681 235.04561829133
136.611852966456 234.597036758386
138.406179098232 234.148455225442
140.137398284795 233.512543592231
141.83740209455 232.783970530907
143.537405904306 232.055397469583
145.237409714061 231.32682440826
146.91220440467 230.543897797665
148.566491358948 229.716754320526
150.220778313227 228.889610843387
151.875065267505 228.062467366248
153.529352221783 227.235323889108
155.183639176062 226.408180411969
156.813396130614 225.535202211078
158.419254402378 224.617568912927
160.025112674143 223.699935614776
161.630970945907 222.782302316625
163.23389689927 221.859661860438
164.819872118568 220.908076728859
166.405847337866 219.95649159728
167.991822557164 219.004906465701
169.497279829377 217.930514407588
171.002319791515 216.855485863204
172.507359753652 215.78045731882
174.012399715789 214.705428774436
175.508706790354 213.618469907235
176.988346023977 212.508740482017
178.4679852576 211.3990110568
179.947624491223 210.289281631583
181.427263724846 209.179552206365
182.906902958469 208.069822781148
184.442091048803 207.038605967465
185.981008873616 206.012660750923
187.519926698428 204.986715534381
189.05657785222 203.957566610835
190.536217085843 202.847837185618
192.015856319466 201.738107760401
193.495495553089 200.628378335183
194.975134786712 199.518648909966
196.454774020335 198.408919484749
197.934413253958 197.299190059531
199.414052487581 196.189460634314
200.893691721204 195.079731209097
202.472026973033 194.11678381618
204.058002192331 193.165198684601
205.64397741163 192.213613553022
207.147487139821 191.139384645135
208.627126373444 190.029655219917
210.094368355943 188.905631644057
211.402197025699 187.597802974301
212.710025695454 186.289974304546
214.014006116401 184.978990825398
215.039951332943 183.440073000585
216.053127496667 181.893745006666
216.880270973806 180.239458052388
218.316159455014 179.122560363324
219.855077279826 178.096615146783
221.589398961017 177.470200346328
223.362644991034 177
225.212194033063 177
227.061743075092 177
228.91129211712 177
230.760841159149 177
232.440376784054 176.279811607973
233.865407671281 175.134592328719
235.135897766678 173.796153349982
236.16184298322 172.25723552517
237.107055745246 170.678832764262
237.691934506945 168.924196479164
238.212306085499 167.150775658005
238.660887618443 165.356449526229
239 163.548647126087
239 161.699098084058
239 159.849549042029
239 158
ID=Carcharias-cf-C-samhammeri_Becker-et-al-2004_4L.png

LM=160
22 67
22 69.2353487320028
22.6577159007706 71.3154318015412
23.6573942444058 73.3147884888116
25.4253905734383 74.3563476433596
27.5939973810002 74.89849934525
29.8168508113994 75
32.0521995434021 75
33.4071585147701 76.2214755443104
34.1339306632776 78.3348266581939
34.9641183407434 80.4102958518585
35.7943060182092 82.4857650455229
36.624493695675 84.5612342391874
37.4546813731408 86.6367034328519
38.7521381227699 87.849572375446
40.944077892802 87.4111844214396
43.1240671972343 86.9379664013829
45.1234238845048 85.9382880577476
47.1331742282322 84.966706442942
49.3017810357941 84.4245547410515
50.7831619183005 84.433676163399
49.7834835746653 86.4330328506695
48.78380523103 88.4323895379399
47.7841268873948 90.4317462252104
46.9318366445314 92.4771434882801
46.6157105951882 94.6900258336824
46.2995845458451 96.9029081790846
46.0192291072293 99.1153746433758
46.3867181750449 101.320309050269
46.7542072428604 103.525243457163
47.7402497586556 105
49.9755984906583 105
52.1488054049592 104.617064865014
54.2694434123287 103.910185529224
56.3900814196981 103.203306193434
58.2739504786661 102.044537141
60.0622294642683 100.703327901799
61.8505084498706 99.3621186625971
63.6387874354728 98.0209094233954
65.2961172844644 96.5558240733034
66.5360656647381 94.6959015028928
67.7760140450119 92.8359789324822
69.0282178479091 90.9943564304182
71.2201576179413 90.5559684764117
73.4120973879734 90.1175805224053
74 91.6358033538396
74 93.8711520858424
74 96.1065008178451
74 98.3418495498479
74 100.577198281851
74 102.812547013853
74 105.047895745856
74.0281838789391 107.281838789391
74.2506093910823 109.506093910823
74.4730349032254 111.730349032254
74.6954604153686 113.954604153686
74.9178859275117 116.178859275117
75.1171034706014 118.405241647217
75.302739078691 120.632868944293
75.4883746867807 122.860496241368
75.6740102948703 125.088123538443
75.8596459029599 127.315750835519
76 129.545261597973
76 131.780610329976
76 134.015959061979
76 136.251307793982
76 138.486656525985
76 140.722005257987
76 142.95735398999
76 145.192702721993
76 147.428051453996
76 149.663400185998
76 151.898748918001
76.2224148479881 154.11207423994
76.6608028019945 156.304014009972
77.2805538247971 158.420830737196
78.5205022050708 160.280753307606
79.7604505853446 162.140675878017
81.0006433127296 164.000321656365
85 165
86.8137521035011 164.546561974125
88.6275042070022 164.093123948249
90.273902638231 163.235658417061
91.8770481529523 162.273771108229
93.4801936676736 161.311883799396
95.0280543745033 160.265675446783
96.5493884000402 159.179008285686
98.070722425577 158.092341124588
99.5920564511139 157.00567396349
101.098532477523 155.901467522477
102.42052013561 154.57947986439
103.742507793696 153.257492206304
105.064495451782 151.935504548218
106.281207767854 150.531320386911
107.243095076686 148.928174872189
108.204982385519 147.325029357468
109.179909457414 145.730135813878
110.216961898231 144.174557152653
111.254014339048 142.618978491427
112.291066779865 141.063399830202
113.304337275278 139.49277120787
114.266224584111 137.889625693149
115.228111892943 136.286480178428
116.165152433761 134.669695132479
117.001250841398 132.997498317205
117.837349249034 131.325301501931
118.673447656671 129.653104686657
119.448823627604 127.952744868924
120.185284463306 126.234336252285
120.921745299009 124.515927635646
121.658206134712 122.797519019006
122.37209558812 121.069761029699
123.066437522792 119.33390619302
123.760779457463 117.598051356342
124.336657514951 115.82169869767
124.850268683955 114.024059606156
125.363879852959 112.226420514642
125.877491021963 110.428781423128
126.450192429976 108.649422710072
127.048625690751 106.878435773123
127.742967625422 105.142580936444
128.437309560094 103.406726099765
129.158529392566 101.682941214869
129.994627800203 100.010744399595
130.830726207839 98.3385475843212
132.240641212972 98.8270941419815
133.796219874198 99.8641465827985
134.835880491121 101.393134151868
135.797767799954 102.996279666589
136.759655108786 104.599425181311
137.991665200402 105.991665200402
139.313652858489 107.313652858489
140.872091594015 108.218022898504
142.685843697516 108.671460924379
144.364139885325 108.635860114675
145.686127543411 107.313872456589
146.790830628367 105.81375405745
147.827883069183 104.258175396225
148.256344819952 102.46193108029
148.563700707354 100.617795755878
148.871056594756 98.7736604314662
149 96.9147592385941
149 95.0451863632388
149 93.1756134878834
149 91.3060406125281
150.533169522748 91.3066339045495
152.366436556117 91.6732873112234
154.091078850015 91.8178422999708
154.927177257651 90.1456454846971
155.763275665288 88.4734486694234
156.599374072925 86.8012518541497
157.435472480562 85.129055038876
158.589119971072 83.852720007232
160.402872074573 83.3992819813567
162.099858812014 82.800282375972
162.935957219651 81.1280855606983
163.772055627288 79.4558887454246
164.266693186652 77.6665340667387
164.633346593326 75.8332670333693
165 74
ID=Serratolamna-serrata_Becker-et-al-2004_4N.png

LM=160
152 159
153.269964863196 161.285936753752
154.539929726391 163.571873507504
155.809894589587 165.857810261257
157.105272356612 168.126326827935
158.779365896009 170.135239075211
160.453459435406 172.144151322487
162.149946478276 174.131203168492
164.117947859081 175.853204376696
166.085949239886 177.5752055849
168.053950620691 179.297206793104
170.021952001496 181.019208001309
171.989953382301 182.741209209513
173.957954763105 184.463210417717
175.92595614391 186.185211625921
177.893957524715 187.907212834126
179.86195890552 189.62921404233
181.829960286325 191.351215250534
183.79796166713 193.073216458739
185.765963047935 194.795217666943
187.917074530013 196.278049686675
190.092900780909 197.728600520606
192.268727031806 199.179151354537
194.444553282702 200.629702188468
196.682169530009 201.981265559172
198.940966648806 203.298897211804
201.199763767604 204.616528864436
203.458560886402 205.934160517068
205.717358005199 207.2517921697
208.010790706544 208.505395353272
210.349733646576 209.674866823288
212.688676586608 210.844338293304
215.02761952664 212.01380976332
217.366562466672 213.183281233336
219.705505406704 214.352752703352
222.044448346736 215.522224173368
224.383391286768 216.691695643384
226.7223342268 217.8611671134
229.056125542216 219.039287879551
231.198431518631 220.538902063041
233.340737495045 222.038516246532
235.48304347146 223.538130430022
237.625349447874 225.037744613512
239.562225717818 226.749634290424
241.13123634064 228.841648454186
242.700246963461 230.933662617948
244.269257586282 233.02567678171
245.578129755069 235.271885461151
246.660231780674 237.652509917483
247.74233380628 240.033134373816
248.824435831885 242.413758830148
249.906537857491 244.79438328648
250.686518991483 247.288396638277
251.437938799648 249.793129332159
252.189358607813 252.297862026042
252.940778415977 254.802594719924
253.692198224142 257.307327413807
254.443618032307 259.81206010769
255.195037840472 262.316792801572
255.946457648636 264.821525495455
256.508880123761 267.374773910883
257.056802400442 269.931744535396
257.604724677123 272.48871515991
258.152646953805 275.045685784423
258.700569230486 277.602656408936
259.232584383846 280.162921919232
259.745431549411 282.727157747053
260.258278714975 285.291393574874
260.771125880539 287.855629402694
261.45789277825 290.373678334751
262.284833985103 292.854501955309
263.111775191955 295.335325575866
263.938716398808 297.816149196424
265.082803370059 300.165606740118
266.252274840075 302.50454968015
267.589120800193 304.736401000242
269.222709409588 306.778386761985
270.856298018983 308.820372523728
272.907985836238 310.430989377179
275 312
277.389399931908 310.805300034046
279.522434830908 309.303420225457
281.125293032861 307.166275956185
282.673176054722 304.990235917916
284.155018986631 302.767471520054
285.636861918539 300.544707122192
286.708136575187 298.111635799501
287.646138388934 295.610297629509
288.584140202681 293.108959459517
289.391271662741 290.565337236617
290.094171482659 287.988037896918
290.797071302576 285.41073855722
291.499971122494 282.833439217522
292.243820528389 280.268538414832
293.088600975799 277.734197072604
293.933381423208 275.199855730377
294.778161870617 272.665514388149
295.800058896376 270.199867483153
296.885029515448 267.758683590243
297.970000134519 265.317499697333
299.060530263481 262.878939473037
300.255230229435 260.489539541129
301.449930195389 258.100139609222
302.644630161343 255.710739677314
303.839330127297 253.321339745406
305.189597318407 251.017337802655
306.564036887502 248.726605187496
307.938476456598 246.435872572337
309.312916025694 244.145139957177
310.879748417043 241.994573237665
312.638897603287 239.984117024815
314.398046789531 237.973660811964
316.157195975775 235.963204599114
317.905611774655 233.94345292957
319.644155592496 231.915151808755
321.382699410336 229.886850687941
323.149040977644 227.888219266767
325.286185246915 226.285361064814
327.423329516187 224.68250286286
329.560473785458 223.079644660906
331.725566634717 221.516288910189
333.948331032579 220.034445978281
336.171095430441 218.552603046372
338.393859828304 217.070760114464
340.647829293017 215.640094837213
342.983079559399 214.342733578112
345.31832982578 213.045372319011
347.653580092162 211.74801105991
350.01175930708 210.49412034646
352.401159238987 209.299420380506
354.790559170895 208.104720414553
357.179959102803 206.910020448599
359.585093490354 205.749245646991
362.04052540727 204.696917682599
364.495957324185 203.644589718206
366.904823287263 202.497320395965
369.240073553644 201.199959136864
371.575323820026 199.902597877763
373.910574086407 198.605236618663
376.140137489506 197.14489688287
378.277281758778 195.542038680917
380.41442602805 193.939180478963
382.551570297321 192.336322277009
384.66623823457 190.704036928668
386.774937694323 189.06393734886
388.883637154076 187.423837769052
390.992336613829 185.783738189244
392.926694745936 183.957468410822
394.701496459519 181.960816483041
396.476298173102 179.96416455526
398.251099886686 177.967512627479
400.023935746395 175.969225468921
401.664035326203 173.860526009168
403.304134906011 171.751826549414
404.944234485819 169.643127089661
406.584334065627 167.534427629908
408.245882122024 165.44264734747
409.914711423178 163.356610721028
411.518157068092 161.222764397862
413 159
ID=Squatina-hassei_Becker-et-al-2004_4B.jpg

LM=160
298 158
298.348403327078 160.787226616622
298.696806654155 163.574453233243
299 166.364494521497
299 169.173411944762
299 171.982329368027
298.821764282582 174.782357174181
298.542266552544 177.577334474558
298.262768822506 180.372311774936
298 183.168123439967
298 185.977040863233
298 188.785958286498
298 191.594875709763
298 194.403793133028
298 197.212710556293
298 200.021627979559
299.294391067607 202.294391067607
301.354928511085 203.822535744457
303.867300631727 202.566349684136
306.204506560628 201.036394751498
308.397902564757 199.281677948195
310.709018078334 197.734118220625
313.339089419119 196.74784146783
315.969160759905 195.761564715036
318 195.639980164076
318 198.448897587341
318 201.257815010607
318 204.066732433872
318 206.875649857137
318 209.684567280402
318 212.493484703667
318 215.302402126933
318 218.111319550198
318 220.920236973463
318 223.729154396728
318 226.538071819993
318 229.346989243259
317.834649506755 232.14955641218
317.619215374735 234.95020012845
317.403781242714 237.750843844721
317.188347110693 240.551487560991
316.946297728673 243.349064763624
316.51918165449 246.125319245817
316.092065580306 248.90157372801
315.664949506123 251.677828210203
315.237833431939 254.454082692396
314.810717357755 257.230337174589
314.383601283572 260.006591656782
313.956485209388 262.782846138975
313.529369135205 265.559100621168
313.102253061021 268.335355103361
312.648769305845 271.107384164933
312.186986126035 273.878083243788
311.725202946226 276.648782322643
311.263419766417 279.419481401498
310.801636586608 282.190180480353
310.339853406799 284.960879559208
309.863318749006 287.72896667197
309.345667471995 290.489773482693
308.828016194985 293.250580293415
308.310364917974 296.011387104138
307.792713640964 298.77219391486
307.275062363953 301.533000725583
306.638369799877 304.265705700429
305.866700837187 306.966547069844
305.095031874497 309.667388439259
304.323362911807 312.368229808674
303.551693949117 315.069071178089
302.789316331972 317.772506782771
302.050241266478 320.482448689581
301.311166200984 323.192390596392
300.57209113549 325.902332503203
299.875537527121 328.622312364397
299.324663498148 331.376682509262
298.773789469174 334.131052654128
298.222915440201 336.885422798993
298 339.672267243797
298 342.481184667062
298.449125971027 345.245629855135
299 348
301.997245767742 347.250688558065
304.994491535483 346.501377116129
307.850571245905 345.43295250273
310.421182494128 343.719211670582
312.99179374235 342.005470838433
315.562404990573 340.291730006285
317.946404770575 338.331653053793
320.292120619255 336.32103946921
322.637836467936 334.310425884627
324.847311290475 332.152688709525
327.031910776567 329.968089223433
329.216510262658 327.783489737342
331.401109748749 325.598890251251
333.585709234841 323.414290765159
335.770308720932 321.229691279068
337.954908207023 319.045091792977
340.139507693114 316.860492306886
342.324107179206 314.675892820794
344.508706665297 312.491293334703
346.562270058094 310.196757059865
348.333976363451 307.665748052213
350.105682668808 305.13473904456
351.877388974165 302.603730036907
353.607683052076 300.045069489595
355.266354635415 297.43858557292
356.925026218753 294.832101656245
358.583697802092 292.22561773957
360.25041624662 289.62437563007
361.964157078769 287.053764381847
363.677897910917 284.483153133625
365.391638743065 281.912541885402
367.025262120788 279.291229798686
368.614791726228 276.64201378962
370.204321331668 273.992797780554
371.793850937107 271.343581771488
373.491482583306 268.762776125041
375.205223415454 266.192164876819
376.918964247602 263.621553628596
378.586846877258 261.021921871237
380.176376482698 258.372705862171
381.765906088137 255.723489853105
383.355435693577 253.074273844039
384.879499280761 250.387584651938
386.358908256083 247.675334863847
387.838317231405 244.963085075757
389.317726206727 242.250835287666
390.808439686393 239.544808564492
392.308828773451 236.844108207789
393.809217860508 234.143407851085
395.285107488081 231.429785023838
396.666769518338 228.666460963325
398.048431548594 225.903136902812
399.533465429012 223.199801856482
401.24720626116 220.629190608259
402.960947093309 218.058579360037
404.674687925457 215.487968111814
406.62894742828 213.099561333673
408.639561012864 210.753845484992
410.650174597447 208.408129636312
413.188280569294 206.687031658424
415.83749657836 205.097502052984
418.486712587426 203.507972447545
421.153785651738 202.038446412935
424.15103141948 202.78775785487
426.980613703418 203.990306851709
430.056426059075 203.962382627284
432.627037307297 202.248641795135
434.465099037013 199.802351444481
435.583832889677 196.956584886132
436.432581127978 193.985966052077
437.526871616813 191.121880638646
439.116401222252 188.47266462958
440.970209122318 186.029790877682
443.154808608409 183.845191391591
445.3394080945 181.6605919055
447.145333553889 179.273332230556
447.751232435693 176.243837821535
448 173.178980443167
448 170.089490221584
448 167
ID=Palaeogaleus-sp_Becker-et-al-2004_4P.jpg

LM=160
120 173
118.76110580435 174.858341293475
117.390936917349 176.609063082651
115.811650497625 178.188349502375
114.514504414481 179.970991171039
113.737338422423 182.050646310309
113.195647649388 184.217409402449
113 186.426772349815
113 188.660220623461
113 190.893668897106
113 193.127117170751
113 195.360565444396
113 197.594013718041
113 199.827461991686
113 202.060910265332
112.746155405853 204.269222970736
112.308140162394 206.459299188028
112.129875081064 208.64937540532
112.567890324522 210.839451622611
113.030112606372 213
115.263560880017 213
117.497009153662 213
119.730457427307 213
121.963905700953 213
122.76517956611 214.174102169452
122.327164322651 216.364178386744
122 218.565231008295
122 220.798679281941
122 223.032127555586
122 225.265575829231
122 227.499024102876
122 229.732472376521
122 231.965920650166
123.779092294938 233.097386536867
125.995293605661 233.374411700708
128.211494916383 233.651436864548
130.427696227106 233.928462028388
132.640040127261 234.234291446752
134.851041114875 234.550148730696
137.062042102488 234.866006014641
139.268470742087 235.211411790348
141.471530548404 235.578588424734
143.67459035472 235.94576505912
145.903550007428 236
148.136998281073 236
150.370446554718 236
150.110319223982 237.334521164027
148.871425028332 239.192862457502
147.632530832682 241.051203750976
146.437585602788 242.937357328687
145.28848594603 244.852523423283
144.139386289273 246.767689517878
143.122329891484 248.755340217032
142.123501458664 250.752997082672
141.124673025844 252.750653948312
140.125844593024 254.748310813952
139.127016160204 256.745967679592
138.128187727384 258.743624545232
137.129359294564 260.741281410872
136.317348579624 262.820403787669
135.533132535172 264.911646572874
134.74891649072 267.002889358079
133.964700446268 269.094132143284
133.180484401817 271.185374928489
132.396268357365 273.276617713694
131.612052312913 275.3678604989
130.865298043624 277.471456847317
130.251722614788 279.618970848244
129.638147185951 281.76648484917
129.024571757115 283.913998850097
128.647527629596 286.114834222425
128.28035099521 288.317894028742
128 290.528139744652
128 292.761588018297
128 294.995036291943
128 297.228484565588
128 299.461932839233
128 301.695381112878
128.293721641911 303.881164925733
129 306
131.890366832341 306
134.780733664683 306
137.607493741646 305.420556946301
140.429032442562 304.793548346097
143.250571143478 304.166539745894
145.951029206193 303.163844625917
148.607695515069 302.025273350685
151.257252550877 300.871373724561
153.842475237688 299.578762381156
156.427697924498 298.286151037751
159.012920611308 296.993539694346
161.598143298118 295.700928350941
164.183365984929 294.408317007536
166.768588671739 293.11570566413
169.353811358549 291.823094320725
171.93903404536 290.53048297732
174.52425673217 289.237871633915
177.107455920633 287.941387679655
179.644896166844 286.55732936354
182.182336413055 285.173271047425
184.719776659266 283.789212731309
187.257216905477 282.405154415194
189.774924959748 280.985757165859
192.284466140152 279.551733634199
194.794007320556 278.117710102539
197.249836626671 276.59385210833
199.700862798449 275.061960750969
202.151888970227 273.530069393608
204.476024695644 271.819180243485
206.733022002868 270.013582397705
209.031686552236 268.263081034117
211.383674787778 266.583089437302
213.73566302332 264.903097840486
216.112133864582 263.258577423612
218.517064438176 261.65529037455
220.92199501177 260.052003325487
223.237293203258 258.322030097557
225.549586669131 256.587809998152
227.861880135004 254.853589898747
229.880630200658 252.825826399123
231.614850300062 250.51353293325
233.928030539719 248.843181676169
236.406499651166 247.356100209301
239.041007577617 246.183596968953
241.724645809554 245.110141676178
244.319966404657 243.840016797672
246.905189091467 242.547405454267
249.547149516334 241.381140193467
252.23078774827 240.307684900692
254.790230433071 238.977011181102
257.299771613475 237.542987649443
259.80931279388 236.108964117783
262.108156618311 234.360322630203
264.389674086451 232.585809043872
266.67119155459 230.811295457541
268.95270902273 229.03678187121
270.698273425996 226.735635432005
272.283945910277 224.337459542687
273.422517185509 221.680793233812
274.561088460742 219.024126924936
276.032366179119 216.554687349233
277.712357775935 214.202699113691
279.39234937275 211.85071087815
281.304559093876 209.695440906124
283.348357081141 207.651642918859
285.392155068406 205.607844931594
287.435953055671 203.564046944329
289.186390162182 201.347634432362
289.9804349984 198.568477505599
290.774479834618 195.789320578837
291.340217299117 192.958696205299
291.815390679295 190.107655924232
292 187.232567826389
292 184.342200994048
292 181.451834161706
292 178.561467329365
292 175.671100497024
292 172.780733664683
292 169.890366832341
292 167
ID=Galeorhinus-cf-G-girardoti_Becker-et-al-2004_4R.jpg

LM=160
181 191
179.49542972787 193.256855408195
177.99085945574 195.513710816391
176.54052307751 197.804084614358
175.194794515346 200.159109598144
173.849065953183 202.51413458193
172.552314374179 204.895371251643
171.339291040745 207.321417918511
170.12626770731 209.747464585379
169.472846089913 212.372192595393
168.884443345197 215.020004946616
168.29604060048 217.667817297839
167.758911999677 220.325984001778
167.273702666303 222.994635335333
166.788493332929 225.663286668888
166.303283999556 228.331938002444
166.143824604738 231.006772233164
166.527416263596 233.691913845172
166.911007922454 236.377055457179
167.658744689957 238.976234069872
169.154888223352 241.154888223352
171.213787276477 242.910340457358
173.383709381958 244.537782036469
174.471013729853 246.884054919412
175.128867997519 249.515471990078
175.786722265186 252.146889060744
176.444576532852 254.778306131409
177.377746127672 257.188873063836
179.80379279454 258.40189639727
182.229839461408 259.614919730704
184.655886128276 260.827943064138
187.081932795144 262.040966397572
189.487003078022 263.292201846813
191.812869146519 264.687721487911
193.939912081145 266.150219797137
192.932551033157 268.668622417108
191.93630156767 271.191095296991
191.078564542861 273.764306371417
190.220827518052 276.337517445843
190 279.014084704765
190 281.726487336617
190 284.438889968469
190 287.151292600321
190 289.863695232173
190 292.576097864025
191.263478686876 294.252695737375
193.923208292363 294.784641658473
196.614286245989 295
199.326688877841 295
202.039091509693 295
204.751494141545 295
207.463896773397 295
210.176299405249 295
212.791780077592 294.402739974136
215.364991152018 293.545002949327
217.988951980469 293
220.701354612321 293
221.215788579242 294.176317131136
219.711218307112 296.433172539332
218.206648034982 298.690027947527
216.759875308182 300.984199506908
215.322304788439 303.284312338498
213.884734268695 305.584425170087
212.53351626033 307.93296747934
211.320492926896 310.359014146209
210.107469593462 312.785060813077
208.925362234686 315.223913295943
208.067625209877 317.797124370369
207.209888185068 320.370335444795
206.633521353789 323.015632554163
206.148312020415 325.684283887718
205.663102687041 328.352935221273
205.177893353668 331.021586554828
205.213085292808 333.704682342461
205.549517433348 336.396139466788
205.885949573889 339.087596591115
206.566964350673 341.700893052018
207.424701375482 344.274104126445
208.49542972787 346.743144591805
210 349
214.270810039806 350.708324015923
218.814441562594 351
223.399478586021 350.73339126822
227.971148154157 350.225427982871
232.482076581453 349.379480854637
236.944541143394 348.263864714152
241.331643968313 346.889452010562
245.695400424114 345.434866525295
249.884200766001 343.557899616999
253.998389807792 341.500805096104
258.13669107081 339.494803968529
262.34004434252 337.62664695888
266.531870714946 335.734064642527
270.646059756737 333.676970121631
274.723895939822 331.554525575494
278.641356577416 329.143780567744
282.558817215009 326.733035559994
286.476277852603 324.322290552244
290.73113995024 322.60082251866
295.039869089619 320.992026182076
299.550347204679 320.089930559064
303.497379609584 322.198951843834
307.768189649391 323.907275859756
312.306414729061 324.615202104152
316.859987562859 324.73428749102
321.413560396656 324.083777086192
325.967133230454 323.433266681364
330.457315200055 322.514228266648
334.821071655856 321.059642781381
338.945493781136 319.027253109432
342.474213692029 316.230943569566
345.418935932506 312.697276880993
347.831820421111 308.794314263055
350.183758025972 304.862181480521
353.863600573864 302.102299569602
358.36903845593 302.728173075988
362.735612244269 304.094244897707
367.131580436086 304.644736593986
371.479435077626 303.520564922374
374.731987101767 300.268012898233
377.69079834856 296.791102890021
379.972939817349 292.79735531964
382.131314983011 288.737370033977
384.188409503907 284.623180992187
386.739795488849 280.825255638938
389.931332462204 277.689555845932
394.295088918004 276.234970360665
398.708368698866 274.940466086038
403.028406661665 273.428662965741
407.049358084442 271.194801064199
411.056873437645 268.943126562355
414.309425461786 265.690574538214
417.095955904008 262.082077167986
419.378097372797 258.088329597605
422.570712977184 254.85773918568
426.113052233676 251.924631844216
429.940319827539 249.373120114974
433.900099384532 247.049950307734
438.012474337278 244.990020530177
441.604317173916 242.116546260867
444.107881119675 238.414944054093
445.919832363859 234.187057817663
447.543640595258 229.883625079313
449.088662100778 225.556689496111
449.99075772379 221.046211381051
449.497240971127 216.475168740145
448.946141559264 211.919212338895
446.147801484261 208.318241187409
442.555958647624 205.444766918099
438.624419370425 203.0710967831
434.596454636037 200.865484878679
430.232698180236 199.410899393412
425.868941724436 197.956313908145
421.505185268636 196.501728422879
417.256885003053 194.753129546842
413.069378380627 192.849717445739
408.879521795056 190.951808718022
404.608711755249 189.2434847021
400.306929933064 187.615098724899
396 186
ID=Ginglymostoma-lehneri_Becker-et-al-2006_3(7).jpg

LM=160
195 183
194.335845067734 185.656619729064
193.249126612838 188.126310080743
191.782436886385 190.435126227231
190.557795701474 192.884408597053
189.528469036658 195.414592890027
189 198.067215108794
189.764255514102 199.745248161966
192.269902180121 198.730097819879
194.276686459328 196.907771180224
196.874542718441 196.041819093853
197 198.606137351248
196.61456356761 201.312618594342
196.164376514627 204.013740912237
195.659048640854 206.70475679573
195.122007954854 209.38996022573
195.669220170496 212.007660511488
197.641833536078 212.589541615981
200.255970774469 211.829352817021
202.534441439531 210.310372373646
204.307309510204 208.256920653062
205.950338072708 206.066215903056
207.473067975352 203.790398036972
208.992048418727 201.51192737191
210.824009280616 199.587995359692
212.234035659898 200.404213959389
212.684222712881 203.105336277284
213.090286903873 205.812582134855
213.392690489776 208.534214407984
213.695094075679 211.255846681113
213.997497661582 213.977478954242
214 216.71572129939
214.089056775658 219.44528387829
214.626097461658 222.13048730829
215.201751949586 224.807007798346
215.865906881852 227.463627527409
217.748400678173 226.68869949137
219.939105428179 225.045670928866
221.663102338179 222.921122077277
223.373755348157 220.782805814804
225.008971589904 218.587439774134
226.600623179736 216.35912754837
228.192274769568 214.130815322605
229.842537396296 211.94682825463
231.553190406275 209.808511992157
233.337884434699 207.746586673976
235.528589184705 206.103558111471
237.748110912614 205.49874060841
240.026581577677 207.017721051784
242.305052242739 208.536701495159
244.522526143986 210.14189460799
246.713230893992 211.784923170494
248.980212766236 213.320141844157
250.366895576878 215.467582307513
251 218.12802452893
251 220.866405466437
251 223.604786403945
251 226.343167341452
250.705624619316 229.060627664787
250.318359073239 231.771486487324
249.931093527163 234.482345309861
249.543827981086 237.193204132397
249.156562435009 239.904062954934
248.646117581986 242.592470881061
248.052079351531 245.26564291811
247.458041121076 247.938814955159
246.82777301235 250.602794456773
246.075481912586 253.23581330595
245.323190812821 255.868832155126
244.5890241308 258.5069115204
243.868508442452 261.148802377674
243.147992754105 263.790693234949
242.427477065757 266.432584092223
241.60894746065 269.0428067716
240.647437721493 271.606832742686
239.685927982335 274.170858713773
239 276.784857187478
239 279.523238124985
239 282.261619062493
239 285
242.15774218444 284.21056445389
245.216038637923 283.113584544831
248.213427549356 281.857714967096
250.921689803213 280.052206797858
253.62995205707 278.24669862862
256.409712783066 276.554172330161
259.179885242948 274.850095630876
261.680388768158 272.766342693202
264.180892293367 270.682589755527
266.547635319081 268.452364680919
268.849215665804 266.150784334196
271.150796012528 263.849203987472
273.577903726633 261.685080227806
276.078407251843 259.601327290131
278.438005381151 257.386792466389
280.329892772167 254.738150118966
282.221780163184 252.089507771542
283.950615159145 249.336423471496
285.565510759284 246.510356171253
287.218172385365 243.70910348618
289.171128070102 241.105162573197
291.170349257807 238.537063427741
293.203685498388 235.995393127015
295.018804993833 233.301991676945
296.693450677725 230.510915537125
298.409320900766 227.745086558775
300.134428305405 224.984914711351
301.859535710045 222.224742863928
304.114177609765 219.885822390235
306.415757956489 217.584242043511
308.717338303213 215.282661696787
311.018918649937 212.981081350063
313.320498996661 210.679501003339
315.622079343385 208.377920656615
318.168347361452 206.415826319274
321.045811858134 205.07635309689
322.720457542026 207.867429236711
324.21097006674 210.738395233591
325.105167047481 213.868084666185
325.999364028222 216.997774098778
327.028565963699 220.085697891096
328.057863985889 223.173591957667
329.194900175121 226.194900175121
331.496480521845 228.496480521845
333.13719354326 226.72561291348
334.492327458865 223.769181352839
335.701176679938 220.747058300155
336.594289826734 217.622840693064
337.383725372844 214.465098508625
338.173160918954 211.307356324185
338.962596465064 208.149614139745
339.752032011174 204.991871955306
340.541467557283 201.834129770866
341.330903103393 198.676387586426
342.275225020996 196.412837531494
344.065089178851 199.130178357702
345.520736401557 202.041472803113
346.976383624262 204.952767248524
348.35878208998 207.896955224951
349.567631311054 210.919078277635
351.159732677633 213.73959901645
352.646261626377 213.384345934058
353.85511084745 210.362222881374
354.470970244907 207.174178530558
355.005227466419 203.963407735065
355.465543535764 200.741195249651
355.925859605109 197.518982764238
356 194.269325618645
356.881547906862 192.440773953431
359.111873626623 194.667810439934
360.917381795861 197.376072693791
363.165625044457 199.582812522228
364.734301927632 197.797094217104
365 194.585284937371
365 191.330358796143
365 188.075432654914
364.025300881617 185.050601763233
362.569653658911 182.139307317822
361.114006436206 179.228012872411
361 176
ID=Odontaspis-aculeatus_Becker-et-al-2006_3(17).png

LM=160
174 166
174.593773196852 168.375092787407
175.15165142806 170.758257140302
175.631780912122 173.158904560609
176 175.570633293912
176 178.018822902193
176 180.467012510474
176 182.915202118754
176 185.363391727035
176 187.811581335316
176.305539333208 190.222157332831
176.89931253006 192.597250120238
177.64290513137 194.928715394111
179.17971054183 196.589855270915
181.082635716535 195.917364283465
182.363927751021 193.908216746938
183.085654221153 191.571728894236
183.565783705214 189.171081473928
184.074032793198 186.777901620407
184.84821832381 184.45534502857
186.091768583537 182.362347124694
187.67466975947 180.550220160353
189.711686643635 179.192208904243
191.879799808864 179.939899904432
193.028869583168 182.07217395792
193.938104377631 184.345260944077
194.847339172093 186.618347930233
195.756573966556 188.891434916389
196.665808761018 191.164521902545
197.489631944176 193.468895832527
198.263817474788 195.791452424364
199.0380030054 198.1140090162
199.812188536012 200.436565608037
200.586374066625 202.759122199874
201.360559597237 205.081678791711
202.134745127849 207.404235383547
202.908930658461 209.726791975384
203.214948238709 212.149482387092
203.458552209602 214.585522096017
203.702156180494 217.021561804942
203.945760151387 219.457601513867
204 221.903085876009
204 224.351275484289
204 226.79946509257
204 229.247654700851
204 231.695844309131
204 234.144033917412
204 236.592223525693
204 239.040413133973
204 241.488602742254
204 243.936792350535
204 246.384981958816
204 248.833171567096
204 251.281361175377
204 253.729550783658
204 256.177740391938
204.051980657223 258.623767886676
204.255291738016 261.063500856188
204.458602818808 263.503233825699
204.661913899601 265.94296679521
204.865224980393 268.382699764722
205 270.82528346283
205 273.273473071111
205 275.721662679391
205.306863453357 278.148044173501
205.653089748086 280.571628236605
205.999316042816 282.995212299709
206.401684808256 285.410108849535
206.804164700589 287.824988203532
207.304860001428 290.21944000571
207.898633198279 292.594532793118
208.333769988183 295.002619929096
208.736249880516 297.417499283093
209 299.843860264119
209 302.2920498724
209.341289041166 304.706445205829
209.821418525227 307.107092626137
210.852906568886 309.279359853329
212.268868526354 311.268868526354
214 313
215.995929074163 311.004070925837
217.778077546621 308.832883680069
219.277191007744 306.445617984512
220.539527392245 303.920945215509
221.801863776747 301.396272446506
222.577143570476 298.691425718097
223.177417454231 295.935495274614
223.641461538174 293.151230770954
224.105505622118 290.366966267295
224.569549706061 287.582701763635
225.033593790004 284.798437259975
225.497637873947 282.014172756316
225.961681957891 279.229908252656
226.425726041834 276.445643748996
226.889770125777 273.661379245337
227.353814209721 270.877114741677
227.817858293664 268.092850238017
228.242501594573 265.30248883799
228.641687409406 262.508188134161
229.035848189093 259.713214487255
229.385957309186 256.912341526514
229.736066429278 254.111468565773
230.098255243637 251.312213294539
230.49744105847 248.517912590711
230.896626873303 245.723611886882
231.259444890342 242.924440877265
231.609554010434 240.123567916524
231.959663130527 237.322694955783
232.30977225062 234.521821995042
232.659881370712 231.720949034301
233.015796352943 228.921018235283
233.569367477488 226.153162612558
234.152037417341 223.391850330637
234.836635441869 220.653458232526
235.421473311061 217.892633444695
235.975044435606 215.12477782197
236.740489112772 212.408288105297
237.515936189573 209.694223336493
238.474337591802 207.051324816397
239.736673976303 204.526652047394
240.999010360805 202.00197927839
242.184800055847 199.445599832459
243.077406673467 196.7677799796
243.970013291086 194.089960126741
245.155513127519 191.533460617442
246.048119745139 188.855640764584
246.940726362758 186.177820911725
247.833332980378 183.500001058866
249.053267249903 180.973366375048
251.204332653244 180.612997959732
252.096939270863 183.29081781259
252.989545888483 185.968637665449
253.547087759808 188.735438799041
254.072586153773 191.508103076413
254.471771968606 194.302403780242
254.870957783439 197.096704484071
255 199.910203702318
255 202.732873668535
255 205.555543634752
255.435829408128 208.307488224385
256.464478681985 210.928957363969
258.149195523912 210.850804476088
259.512115288801 208.463654133598
260.250997871226 205.745010643869
260.804568995771 202.977155021143
261.300219423822 200.198683457066
261.764263507766 197.414418953407
262.138184880747 194.618151192528
262.419051039955 191.809489600453
262.699917199162 189.000828008379
262.98078335837 186.192166416304
263 183.370454892025
263 180.547784925808
263 177.725114959591
263 174.902444993374
263.650697318514 172.349302681486
265.029286928328 169.912139215016
265.921893545947 167.234319362158
267.10739338238 164.677819852859
268 162
ID=Carcharias-cf-C-holmdelensis_Becker-et-al-2006_3(19).png

LM=160
95 142
95.765980512347 143.531961024694
96.5319610246939 145.063922049388
97.5958830740818 146.297941537041
99.1278440987758 147.063922049388
100.65980512347 147.829902561735
102.108652984099 148.739101989399
103.533775827341 149.689183884894
105.118043416361 150.27951085409
106.779688448597 150.694922112149
108.203444682351 151.406889364703
108.969425194698 152.938850389397
109.735405707045 154.470811414091
111.09936201122 154.780127597756
112.778885388687 154.444222922263
114.458408766154 154.108318246769
116.03795381247 154.518976906235
116.909888552112 155.630780135217
116.66766424588 157.32635027884
116.425439939648 159.021920422463
116.183215633416 160.717490566087
116 162.417254326968
116 164.130038822016
116 165.842823317064
116.555607812112 167
118.26839230716 167
119.981176802208 167
121.693961297256 167
123.37765398727 166.848938405092
124.967934467431 166.212826213027
126.558214947593 165.576714020963
128.127947576251 164.904039317812
129.498175172289 163.876368620783
130.868402768327 162.848697923755
132.165460387424 161.751809418865
133.115542282918 160.326686575623
134.118305670089 159
135.831090165137 159
137.543874660185 159
138.888592210305 159.888592210305
140.099713741465 161.099713741465
141.106615618935 162.42646247574
141.522026876994 164.088107507976
141.937438135053 165.749752540212
142.352849393112 167.411397572448
142.768260651171 169.073042604684
143.217608175076 170.725360583588
143.709773178159 172.365910593864
144.201938181242 174.00646060414
144.694103184325 175.647010614416
145.186268187408 177.287560624692
145.67843319049 178.928110634968
146.187744153864 180.563232461591
146.729374168401 182.188122505203
147.271004182938 183.813012548815
147.812634197476 185.437902592427
148.416062216689 187.040155541722
149.052174408754 188.630436021884
149.688286600818 190.220716502046
150.324398792883 191.810996982207
150.960510984948 193.401277462369
151.596623177012 194.991557942531
152.198167026051 196.594501078154
152.739797040589 198.219391121766
153.281427055126 199.844281165378
153.823057069663 201.46917120899
154.364687084201 203.094061252602
154.906317098738 204.718951296214
155.447947113275 206.343841339825
155.989577127812 207.968731383437
156.623871149477 209.559677873692
157.259983341541 211.149958353854
157.896095533606 212.740238834015
158.453158549369 214.359475648107
158.994788563906 215.984365691719
159.536418578443 217.60925573533
160.091663423806 219.229158559515
160.727775615871 220.819439039677
161.363887807935 222.409719519838
163 224
164.295287841375 223.028534118969
165.590575682751 222.057068237937
166.885863524126 221.085602356906
168.044000175192 219.955999824808
169.188883695473 218.811116304527
170.333767215754 217.666232784246
171.348269566315 216.419550722808
172.181294686871 215.031175521882
173.014319807427 213.642800320956
173.847344927982 212.25442512003
174.680370048538 210.866049919104
175.513395169093 209.477674718178
176.346420289649 208.089299517252
177.179445410204 206.700924316326
178.01247053076 205.3125491154
178.845495651316 203.924173914474
179.678520771871 202.535798713548
180.493294324223 201.136734932609
181.296597742331 199.73095395092
182.09990116044 198.325172969231
182.903204578548 196.919391987542
183.706507996656 195.513611005853
184.381625370444 194.04593657389
184.982947654796 192.54263086301
185.584269939148 191.03932515213
186.223482631236 189.553034737527
186.947570547172 188.104858905655
187.671658463108 186.656683073783
188.395746379045 185.208507241911
189.119834294981 183.760331410039
189.843922210917 182.312155578167
190.568010126853 180.863979746295
191.292098042789 179.415803914423
192.016185958725 177.967628082551
192.740273874661 176.519452250679
193.515163152727 175.098464482728
194.318466570835 173.692683501039
195.121769988943 172.28690251935
195.925073407051 170.881121537661
196.728376825159 169.475340555971
197.259909856193 167.960360575226
197.652601663956 166.389593344177
198.036624642747 164.816876786265
198.354158199424 163.229209002878
198.671691756102 161.64154121949
198.989225312779 160.053873436103
200.517467271864 160.379366817966
202.088234502914 160.772058625729
203.565197985483 161.376798656989
204.912378772569 162.274919181712
206.220583209936 163.220583209936
207.365466730217 164.365466730217
208.510350250499 165.510350250499
209.65523377078 166.65523377078
210.941495464681 167.62766364312
212.288676251766 168.525784167844
213.724988569575 169.241662856525
215.261010996176 169.753670332059
216 169.159853004248
216 167.540743202529
216 165.92163340081
216 164.302523599091
216 162.683413797372
216 161.064303995653
216 159.445194193934
216 157.826084392215
216.709303489414 156.645348255293
218.157479321287 155.921260339357
219.605655153159 155.197172423421
221.143040190231 154.714239952442
222.71380742128 154.32154814468
223.928856336918 153.71542534767
223.536164529155 152.14465811662
223.143472721393 150.573890885571
222.75078091363 149.003123654521
222.358089105868 147.432356423472
222 145.857329405157
222 144.238219603438
222 142.619109801719
222 141
ID=Serratolamna-serrata_Becker-et-al-2006_3(21).png

LM=160
114 95
114.387476891306 95.5812153369591
114.774953782612 96.1624306739181
115.162430673918 96.7436460108772
115.549907565224 97.3248613478362
115.93738445653 97.9060766847953
116.324861347836 98.4872920217543
116.712338239142 99.0685073587134
117.099815130448 99.6497226956725
117.487292021754 100.230938032631
117.87476891306 100.812153369591
118.334299118456 101.334299118456
118.828237175914 101.828237175914
119.322175233373 102.322175233373
119.816113290832 102.816113290832
120.392187380883 103.196093690441
121.016975094726 103.508487547363
121.64176280857 103.820881404285
122.266550522414 104.133275261207
122.891338236258 104.445669118129
123.516125950101 104.758062975051
124.131086416806 105.087390944537
124.712301753765 105.474867835843
125.293517090724 105.862344727149
125.874732427683 106.249821618455
126.455947764642 106.637298509761
127.039949133844 107.019974566922
127.664736847688 107.332368423844
128.289524561532 107.644762280766
128.914312275376 107.957156137688
129.539099989219 108.26954999461
130.163887703063 108.581943851532
130.788675416907 108.894337708453
130.793268434625 109.413463130751
130.480874577703 110.038250844594
130.168480720781 110.663038558438
129.856086863859 111.287826272282
129.543693006937 111.912613986126
129.231299150015 112.537401699969
128.918905293093 113.162189413813
128.606511436172 113.786977127657
128.29411757925 114.411764841501
127.981723722328 115.036552555344
127.669329865406 115.661340269188
127.356936008484 116.286127983032
127.044542151562 116.910915696876
126.73214829464 117.535703410719
126.419754437718 118.160491124563
126.107360580797 118.785278838407
125.794966723875 119.410066552251
125.482572866953 120.034854266094
125.170179010031 120.659641979938
124.857785153109 121.284429693782
124.545391296187 121.909217407626
124.232997439265 122.534005121469
123.937663023446 123.166231937478
123.692391396471 123.82028960941
123.447119769496 124.474347281343
123.201848142522 125.128404953275
122.956576515547 125.782462625208
122.711304888572 126.43652029714
122.466033261598 127.090577969073
122.220761634623 127.744635641005
121.975490007648 128.398693312938
121.730218380674 129.05275098487
121.484946753699 129.706808656803
121.239675126724 130.360866328735
120.99287193419 131.014256131621
120.680478077268 131.639043845465
120.368084220346 132.263831559308
120.055690363424 132.888619273152
119.818483218993 133.54455034302
119.597587404363 134.207237786912
119.376691589732 134.869925230803
119.155795775102 135.532612674694
119 136.205864400677
119 136.904398300508
119 137.602932200339
119 138.301466100169
119 139
120.786355697696 139
122.572711395392 139
124.359067093087 139
126.145422790783 139
127.931778488479 139
129.718134186175 139
131.50448988387 139
133.286386688859 139.107198890738
135.066571882114 139.255547656843
136.84675707537 139.403896422947
138.626942268625 139.552245189052
140.40712746188 139.700593955157
142.187312655135 139.848942721261
143.967497848391 139.997291487366
145.753740886644 140
147.54009658434 140
149.326452282036 140
151.112807979732 140
152.899163677428 140
154.685519375123 140
156.471875072819 140
158.258230770515 140
160.044586468211 140
161.830942165906 140
163.617297863602 140
165.403653561298 140
167.190009258994 140
168.97636495669 140
170.762720654385 140
172.544513525227 139.88119126729
174.325607486316 139.744184039514
176.106701447405 139.607176811738
177.887795408494 139.470169583962
179.668889369582 139.333162356186
181.449983330671 139.19615512841
183.23107729176 139.059147900634
185.015161425546 139
186.801517123242 139
188.587872820938 139
190.374228518634 139
192.157465779354 138.968506844129
193.909131656424 138.618173668715
195.660797533495 138.267840493301
197.404447544824 137.884443558622
199.122071327163 137.393693906525
200.839695109502 136.902944254428
202.557318891841 136.412194602331
204.27127095852 135.90957634716
205.965956773301 135.344681075566
207.660642588083 134.779785803972
209.355328402864 134.214890532379
210.989962898186 133.505018550907
212.587728007002 132.706135996499
214.185493115819 131.90725344209
215.783258224636 131.108370887682
217.381023333453 130.309488333274
218.978788442269 129.510605778865
220.552745484848 128.668352709091
222.084532858429 127.749280284943
223.616320232009 126.830207860795
225.122132660361 125.877867339639
226.385276887813 124.614723112187
227.508663372271 123.237004941594
228.49955522831 121.750667157534
229.625199813372 120.374800186628
230.888344040824 119.111655959176
232.128542058122 117.828610589171
233.200355476739 116.399526031015
234.272168895356 114.970441472858
235.256389279034 113.487221441931
236.029975360333 111.880098558668
236.463230256011 110.147078975956
236.896485151689 108.414059393245
237 106.640446955711
237 104.854091258015
236.583078667974 103.166157335948
235.784196113565 101.568392227131
234.98178371208 99.9726755681197
233.99089185604 98.4863377840598
233 97
ID=Squalicorax-kaupi_Becker-et-al-2006_3(23).png

LM=160
216 181
216 183.875731823671
216 186.751463647342
216 189.627195471013
216.310449922692 192.483599381537
216.667140556191 195.337124449527
217.037680419385 198.188402096927
217.601657830338 201.008289151689
218.267078801496 203.801236404489
219.176465051759 206.529395155278
220.150593145813 209.225889718719
221.745762152694 211.618643229042
223.340931159576 214.011396739364
225.080361476645 216.296433771974
226.921360127778 218.505632153333
228.762358778911 220.714830534693
230.924028916052 222.603357430043
233.133227297412 224.444356081176
235.216469674514 226.389645414125
236.613048506645 228.903487311961
238.009627338776 231.417329209797
239.406206170908 233.931171107634
240.73925994712 236.47851989424
242.025326315678 239.050652631355
243.311392684235 241.622785368471
244.869430628816 244.014335733619
246.740932092034 246.197754107373
248.612433555252 248.381172481127
250.180351932999 250.721407731994
250.877819348289 253.511277393158
251.57528676358 256.301147054321
252.272754178871 259.091016715485
252.970221594162 261.880886376648
254.022420820767 264.556052051918
255.1901566474 267.15212531792
257.435725932827 268.948580746262
259.681295218255 270.745036174604
261.974072448924 272.480554336693
264.274657907861 274.205993430896
266.575243366798 275.931432525098
269.016483312375 277.40659332495
271.68653327989 278.474613311956
274.441205240314 279.240200873386
277.277809637754 279.712968272959
278.642730300489 281.071809098533
277.733344050226 283.799967849322
276.823957799963 286.528126600111
275.928919232783 289.260629479795
275.172264135585 292.035031502855
274.415609038387 294.809433525915
273.658953941189 297.583835548974
272.90994130218 300.360234791281
272.212473886889 303.150104452445
271.515006471598 305.939974113608
270.817539056307 308.729843774772
270.120071641016 311.519713435936
269.721840275645 314.364357657019
269.385836181698 317.220392455568
269.049832087751 320.076427254117
268.713827993804 322.932462052667
268.377823899857 325.788496851216
268.04181980591 328.644531649765
267.453809903475 331.457855434362
266.829976082403 334.265107629189
266.20614226133 337.072359824015
265.761175713757 339.910594289941
265.404485080259 342.764119357932
265.04779444676 345.617644425922
264.670859382281 348.468554632895
264.29079196648 351.319060251399
263.91072455068 354.169565869902
263.530657134879 357.020071488406
263.150589719079 359.87057710691
263 362.736313842889
263 365.61204566656
263 368.487777490231
263 371.363509313902
263.075654690474 374.226964071422
263.985040940737 376.955122822211
266 379
269.553099647317 378.289380070537
272.921149340882 377.039425329559
275.998103195082 375.168247337431
278.781726027212 372.84856164399
281.520373521007 370.479626478993
284.082550114054 367.917449885946
286.644726707101 365.355273292899
289.268668582955 362.85819827534
291.961968822655 360.43422805961
294.655269062355 358.01025784388
297.348569302055 355.586287628151
300.168393574085 353.313471664601
303.028583617288 351.088879408776
305.888773660491 348.864287152951
308.748963703694 346.639694897127
311.609153746897 344.415102641302
314.4693437901 342.190510385478
317.329533833303 339.965918129653
320.189723876506 337.741325873828
323.049913919709 335.516733618004
325.861744817938 333.234004606278
328.569956240466 330.826705564031
331.278167662993 328.419406521784
333.986379085521 326.012107479537
336.713220142488 323.625932375323
339.440155370594 321.23986405073
342.156995155769 318.843004844231
344.719171748816 316.280828251184
347.281348341863 313.718651658137
350.057950134091 311.39937211793
352.918140177294 309.174779862105
355.778330220497 306.95018760628
358.678756875505 304.779085908723
361.609183679894 302.647866414623
364.539610484282 300.516646920522
367.470037288671 298.385427426421
370.927782303433 297.512036282761
374.508869772149 297
378.13233465923 297
381.755799546312 297
385.379264433393 297
389.00218345638 296.998362407715
391.900955366045 294.824283475466
394.590749201176 292.409250798824
397.018554839257 289.726806450929
399.282115409204 286.897355738495
401.749586411248 284.250413588752
404.311763004295 281.688236995705
406.813870361818 279.069862443637
409.199938686411 276.342927215531
411.586007011004 273.615991987425
414.043821187295 270.956178812705
416.605997780342 268.394002219658
419.168174373388 265.831825626612
421.686202967732 263.228021661301
424.093502009979 260.519810238773
426.500801052226 257.811598816246
428.908100094473 255.103387393718
431.268097232593 252.353886561975
433.626216923126 249.60274692302
435.984336613659 246.851607284064
438.342456304192 244.100467645109
440.700575994726 241.349328006153
442.754723475385 238.367914786923
444.764660159264 235.353009761104
446.774596843144 232.338104735285
448.562368462726 229.187736767094
450.322078571511 226.020258571281
452.097888184404 222.862956541834
454.203984370376 219.914421881474
456.310080556348 216.965887221113
458.35151737333 213.972723940005
460.361454057209 210.957818914186
462.105650562829 207.788698874343
463.726113323148 204.547773353703
465.346576083468 201.306847833064
466.967038843787 198.065922312425
468.587501604107 194.824996791786
469.854159793518 191.437520619447
471 188
ID=Galeorhinus-girardoti_Becker-et-al-2006_3(25).jpg

LM=160
149 120
147.960664886703 123.637672896539
146.937878937807 127.279544779866
146.117179621085 130.972691705116
145.296480304363 134.665838630366
144.759546253506 138.404537464944
144.383100110198 142.168998898022
144.00665396689 145.933460331101
144 149.716365378664
144 153.499602296959
145.516635824478 153.293784697463
148.030081626719 150.466158169941
150.543527428961 147.638531642419
153.272764313077 145.045426765192
156.299353847713 142.775484614215
159.325943382349 140.505542463238
159.733764596589 142.928589437521
159.391246419736 146.696289382909
159.048728242882 150.463989328296
158.706210066029 154.231689273684
158.363691889175 157.999389219072
158.021173712322 161.767089164459
158 165.549365621625
158 169.33260253992
158 173.115839458215
158 176.89907637651
158.590699633902 180.575199023738
159.919082800998 184.117554135994
161.458666947814 186.464888560884
163.92076489798 183.592440952356
166.382862848147 180.719993343829
168.151382115864 177.409390239306
169.687900154577 173.952224652202
171.32117230011 170.550358779846
173.520134092911 167.471812269924
175.719095885712 164.393265760003
177.748970641403 161.201646973755
179.754082197881 157.993468483391
182.118550771249 155.105159383
185.072762479479 152.741790016417
187.835503193477 153.835503193477
190.253572985332 156.676194627553
191.581956152428 160.218549739808
192.910339319524 163.760904852064
194.310222923425 167.275557308562
195.506752362082 170.858091994302
196.502187845521 174.508022100244
197.49762332896 178.157952206185
198.308069202781 181.848415216688
198.930029520885 185.580177125311
199.551989838989 189.311939033935
200.173950157093 193.043700942558
200.795910475197 196.775462851182
201.417870793301 200.507224759805
202.036840899967 204.239465849783
202.612109253128 207.978710145332
203.187377606289 211.717954440882
203.762645959451 215.457198736431
204.337914312612 219.196443031981
204.913182665774 222.93568732753
205.488451018935 226.67493162308
206.068891189166 230.413347134995
206.69085150727 234.145109043618
207.312811825374 237.876870952242
207.934772143478 241.608632860865
208.556732461581 245.340394769489
209.108155143972 249.081551439722
209.48460128728 252.846012872801
209.861047430588 256.61047430588
210.426960343332 260.348281888327
211.103726337276 264.070494855016
211.780492331219 267.792707821706
212.554507168482 271.495282258169
213.375206485204 275.188429183419
214.248095465284 278.868334128495
215.287430578581 282.506007025034
216.531936007505 286.063872015009
218.223850992363 289.447701984727
220.053540663761 292.755901106268
224 296
225.837449847244 292.784462767323
227.674899694488 289.568925534646
228.963937478083 286.108187565751
230.135086556376 282.594740330871
231.234872010129 279.060511959485
232.133102349901 275.467590600398
233.031332689672 271.874669241311
233.929563029444 268.281747882224
234.767463372123 264.674325387467
235.600230232961 261.065668990501
236.432997093799 257.457012593536
237.179718079132 253.831832485645
237.74286164312 250.171399319719
238.306005207109 246.510966153794
238.869148771097 242.850532987868
239.508563960142 239.202898219216
240.171065924176 235.559137417034
240.833567888209 231.915376614851
241.3665051653 228.251211260248
241.855973313269 224.580200150486
242.345441461237 220.909189040724
242.834909609205 217.238177930963
243.174866130163 213.551874177716
243.438729477697 209.857787312238
243.702592825231 206.163700446759
243.966456172766 202.469613581281
244.491553513324 198.804902163397
245.054697077312 195.144468997471
245.617840641301 191.484035831546
246.212916206684 187.828960863237
246.875418170717 184.185200061054
247.537920134751 180.541439258872
248.455034935109 176.976171396005
249.959168162147 173.59187163517
251.463301389185 170.207571874335
253.321313335987 167.01802999602
255.375644717829 163.936532923256
257.429976099671 160.855035850493
259.642827336363 157.887793424675
261.916555518747 154.964428618754
264.190283701131 152.041063812832
266.48965706627 152.862071332837
268.803214279708 155.754017849635
270.515377773535 159.030755547071
272.171632683618 162.343265367237
273.827887593701 165.655775187402
275.484142503784 168.968285007568
277.140397413867 172.280794827734
278.70171552882 175.637336233914
280.160595086627 179.041388535463
282.111991018039 182.111991018039
284.730759968889 184.730759968889
286.414016573151 184.136925420822
287.217418212823 180.521618042294
288 176.904025222158
288 173.200526655144
288 169.497028088131
288 165.793529521118
288 162.090030954105
288 158.386532387091
288 154.683033820078
288 150.979535253065
288 147.276036686052
288.392153937968 143.627461217111
289.409583241464 140.066458654874
291.39025212234 138.69512606117
294.503000397122 140.603600476547
296.873922403904 143.448706884685
299.270439490906 146.270439490906
301.889208441756 148.889208441756
304 150.281611481998
304 146.578112914985
304 142.874614347972
303.718515499526 139.185154995255
303.350003618719 135.500036187188
303 131.813994268053
303 128.11049570104
303 124.406997134026
303 120.703498567013
303 117
ID=Odontaspis-winkleri_Becker-et-al-2011_4(1b).jpg

LM=160
148 141
147.062309898621 143.344225253446
146.124619797243 145.688450506893
145.570651026547 148.146744867266
145.07549546571 150.62252267145
145.518991073339 153.075964293355
146.502823288494 155.201129315398
148.847048541941 156.138819416776
150.974447829787 157.204417361707
150.661283956118 159.709728351056
150.34812008245 162.215039340404
150.034956208781 164.720350329752
150 167.242981901875
150 169.767789768846
150.048102755016 172.288616530098
150.463178611487 174.779071668921
150.878254467958 177.269526807745
152.749609607961 177.650078078408
155.225387412145 177.154922517571
157.226727683102 175.773272316898
159.01203644703 173.98796355297
160.966923095548 172.419846142671
163.131927980259 171.120843211845
165.335941187804 170.083985296951
167.785364604254 170.696341151064
169.654845237076 172.09140872846
170.953848167902 174.256413613171
172.193593292861 176.451717683343
173.188163836866 178.77238228602
174.18273438087 181.093046888697
175.201292938018 183.402585876036
176.330421342153 185.660842684305
177.459549746287 187.919099492575
178.588678150422 190.177356300844
179.717806554557 192.435613109113
180.846934958691 194.693869917383
181 197.182544029626
181 199.707351896597
180.863930716941 202.22462354753
180.585112331146 204.733989019689
180.30629394535 207.243354491847
180.027475559555 209.752719964006
179.717696188292 212.258430493662
179.404532314624 214.76374148301
179.091368440955 217.269052472358
178.680122077875 219.759328571685
178.228470716222 222.243411060782
177.776819354568 224.727493549878
177.325167992914 227.211576038974
176.929644549548 229.703554504525
176.67841677697 232.215832230296
176.427189004393 234.728109956067
176.175961231816 237.240387681838
175.851653956008 239.741730219959
175.356498395171 242.217508024143
174.861342834334 244.693285828328
174.366187273498 247.169063632512
173.882362822527 249.647004476102
173.430711460873 252.131086965198
172.979060099219 254.615169454295
172.527408737565 257.099251943391
172.075757375911 259.583334432487
171.587898956744 262.06050521628
171.092743395907 264.536283020464
170.59758783507 267.012060824648
170.102432274234 269.487838628832
169.565595955178 271.954818201699
169.017888228692 274.419502970887
168.470180502206 276.884187740075
167.9494584333 279.353790966899
167.592396680514 281.853223236399
167.235334927729 284.352655505899
166.893238511919 286.854091904648
166.580074638251 289.359402893996
166.266910764582 291.864713883344
166 294.372904487115
166 296.897712354086
166 299.422520221057
166.870871595865 301.741743191731
169 304
171.865189491401 303.0449368362
174.730378982802 302.0898736724
176.934622516191 300.065377483809
179.070208673254 297.929791326746
181.189404915687 295.779027598365
183.154908691449 293.485939859976
185.12041246721 291.192852121588
187.085916242972 288.899764383199
189.051420018734 286.606676644811
191.016923794495 284.313588906422
192.982427570257 282.020501168033
194.795903964437 279.60546138075
196.608008908599 277.189321455202
198.42011385276 274.773181529654
200.282934966567 272.396331291792
202.169623273677 270.037970907903
203.982829362303 267.624038892776
205.738270369926 265.166421482104
207.493711377549 262.708804071432
209.192118963718 260.211821554423
210.86741057723 257.698884134156
212.542702190741 255.185946713888
214.225367214387 252.678046836589
215.957323796906 250.203823147277
217.689280379424 247.729599457965
219.421236961943 245.255375768653
221.148181463017 242.777727805474
222.823473076529 240.264790385207
224.49876469004 237.75185296494
226.174056303552 235.238915544672
227.889982467128 232.754024546021
229.645423474751 230.296407135349
231.400864482374 227.838789724677
232.987010462186 225.272731691174
234.485436834165 222.650485540211
235.983863206144 220.028239389248
237.482289578123 217.405993238285
238.980715950102 214.783747087322
240.511842355398 212.181052231363
242.112531854698 209.619949032483
243.713221353998 207.058845833603
245.313910853298 204.497742634724
246.914600352598 201.936639435844
248.515289851898 199.375536236964
250.131297641309 196.824936478255
251.94340258547 194.408796552707
253.755507529631 191.992656627159
255.567612473792 189.57651670161
257.626012570593 187.373987429407
259.761598727657 185.238401272343
261.89718488472 183.10281511528
264.032771041784 180.967228958216
266.168357198847 178.831642801153
268.30394335591 176.69605664409
270.439529512974 174.560470487026
272.575115670037 172.424884329963
274.603050497613 171.804067330151
276.415155441775 174.220207255699
277.759655107992 176.89913776998
278.881319909386 179.703299773466
280.389457003933 182.315761673221
281.9433241742 184.905540290333
284.057692684999 182.942307315001
285.330956003922 180.345219980392
285.923261034111 177.383694829445
286.515566064301 174.422169678497
287.077786952465 171.455491332746
287.504904183877 168.465670712857
287.93202141529 165.475850092969
288.498035694495 162.509821527523
289.206008548343 159.587982903315
290.556671827512 156.886656344976
292.989463828784 155.602107234243
295.950988979731 155.009802204054
296 152.029806722811
296 149.009631815876
296 145.98945690894
295.854234462825 142.979641239778
295.427117231413 139.989820619889
295 137
ID=Odontaspis-winkleri_Becker-et-al-2011_4(2b).jpg

LM=160
240 197
239 201.076813345478
239 205.276732316574
239 209.476651287669
239.164092390591 213.656369562362
240.417902033107 217.62685304966
243.121396865755 220.747597910503
246.942118995507 222
251.081021712337 221.383795657533
255.082515117396 220.166993953042
259.016995791144 218.709429773959
263.055318460004 217.555623297142
267.135135622812 217.427027124562
271.0090440149 218.784812011589
274.324259367535 221.363312841416
277.639474720171 223.941813671244
280.751023909445 226.751023909445
283.72081509434 229.72081509434
286.618461038469 232.755896824796
289.278008446985 236.006454768538
291.937555855502 239.25701271228
294.597103264018 242.507570656022
296.677021292794 246.144414923988
298.65345374978 249.850225780837
300.629886206766 253.556036637687
302.606318663752 257.261847494536
304.003202044308 261.210246541785
305.255932846583 265.218985109065
306.508663648858 269.227723676345
307.761394451133 273.236462243626
308.375463588776 277.379172298982
308.839267050145 281.553403451301
309.303070511513 285.727634603621
309.766873972882 289.90186575594
310.122662846736 294.08526839452
310.369290580752 298.277939872777
310.615918314767 302.470611351033
310.862546048782 306.663282829289
311 310.859162528277
311 315.059081499372
311 319.259000470468
310.769916101266 323.451258481014
310.490541647028 327.641875294574
310.211167192791 331.832492108133
309.931792738554 336.023108921693
309.652418284316 340.213725735253
309.373043830079 344.404342548812
309.093669375842 348.594959362372
308.860586184364 352.788276312719
308.65085223959 356.982955208198
308.441118294816 361.177634103678
308.231384350042 365.372312999157
308.021650405268 369.566991894636
308 373.766369943466
308 377.966288914561
308 382.166207885657
308 386.366126856753
308 390.566045827848
308 394.765964798944
308 398.96588377004
308 403.165802741136
308 407.365721712231
308 411.565640683327
308 415.765559654423
308 419.965478625518
308.208010029599 424.160200591975
308.417743974373 428.354879487454
308.627477919147 432.549558382933
308.837211863921 436.744237278412
309.093542360317 440.935423603174
309.511449917528 445.114499175283
309.929357474739 449.293574747392
310.624304880492 453.433676842706
311.375609226041 457.565850743225
312.172071369927 461.688285479709
313.190701342684 465.762805370736
314.320545481976 469.801363704939
315.880356229283 473.700890573209
318.243478272256 477.121739136128
322 479
325.550273143644 476.869836113813
328.732154842798 474.267845157202
331.494529823142 471.208752282972
333.688881457344 467.69778966825
335.883233091545 464.186827053529
337.753067912081 460.493864175838
339.532606257614 456.757252065567
341.16354811681 452.951721060777
342.749052332825 449.127369167939
344.286719063969 445.283202340078
345.824385795113 441.439035512217
347.362052526258 437.594868684356
348.899719257402 433.750701856495
350.437385988547 429.906535028634
351.975052719691 426.062368200773
353.512719450835 422.218201372912
354.798037286909 418.286673224511
355.966288933155 414.314617627274
357.134540579401 410.342562030038
358.302792225647 406.370506432801
359.479693886509 402.401020378304
360.669398723037 398.435337589876
361.859103559566 394.469654801448
362.940458464606 390.473280757727
364.007257689386 386.472783664802
365.074056914166 382.472286571876
366.114543021161 378.465465901248
366.982055130273 374.417076058725
367.849567239385 370.368686216203
368.717079348497 366.32029637368
369.484865477516 362.252428960743
370.204387919318 358.175135123866
370.92391036112 354.097841286988
371.643432802922 350.020547450111
372.230639149289 345.924247656399
372.687858176384 341.809276412544
373.145077203479 337.694305168688
373.602296230574 333.579333924833
374.044755997743 329.462928027084
374.388588731501 325.33693522199
374.732421465259 321.210942416895
375.096123887859 317.08682306534
375.529549713167 312.969277724916
375.962975538475 308.851732384491
376.396401363782 304.734187044067
376.82982718909 300.616641703642
377.277704465435 296.500659811083
377.73492349253 292.385688567227
378.192142519625 288.270717323372
378.64936154672 284.155746079516
379.189277201542 280.053613992288
380.001255734237 275.993721328813
380.813234266932 271.933828665338
381.625212799627 267.873936001863
382.540671847171 263.837312611315
383.544840733145 259.820637067418
384.54900961912 255.803961523522
385.626587631508 251.80694328972
386.764013974187 247.825951090346
387.901440316865 243.844958890972
389.05928700001 239.871544833313
390.794311218233 236.112325693828
392.529335436457 232.353106554342
394.264359654681 228.593887414857
396.06652984985 224.8669403003
397.918125787224 221.163748425553
400.21703690712 217.78296309288
403.144667141328 214.855332858672
406.407995433465 212.436801826614
410.266313029742 211.053262605948
414.326205693217 211.865241138643
418.453156319143 212
421.959814529141 210.040185470859
424.696168948546 206.955746577181
426.434085296392 203.263658814433
427 199.193031715237
426.770255056842 195.081020227366
425.695013680502 191.085041041505
424.680660203683 187.0839612221
424 183
ID=Carcharias-cf-whitei_Becker-et-al-2011_4(3b).jpg

LM=160
239 187
239 190.635629116419
239 194.271258232838
239.321012006106 197.889108054954
239.722500077674 201.502500699069
240.220191438955 205.100957194774
240.933196970063 208.665984850313
242.695263083604 211.825438472674
244.983580459843 214.491790229921
248.244346789392 216.097738715757
251.61994368069 217.447977472276
255.038969884557 218.679656628186
258.488030505209 219.829343501736
262.053841936761 219.491026343873
265.580333404035 218.709833297983
268.832138942151 217.083930528925
272.384118027754 217.230470816653
275.501644275598 219.100986565359
278.619170523442 220.971502314065
281.736696771285 222.842018062771
284.353652597388 225.353652597388
286.850807085311 227.992608266196
289.216843151361 230.752983676588
291.582879217412 233.51335908698
293.454347690341 236.617825842614
295.219965271117 239.795937488011
296.985582851893 242.974049133407
298.492149578583 246.282729072882
299.996583611344 249.592483944957
301.501017644105 252.902238817032
302.817224717732 256.288229209648
304.040019115569 259.712053523594
305.262813513407 263.13587783754
306.485607911245 266.559702151486
307.34626232325 270.077573939498
307.943956068207 273.663736409241
308.541649813164 277.249898878984
309.065007474956 280.845097174427
309.343847499429 284.470017492572
309.622687523901 288.094937810718
309.901527548374 291.719858128863
310.246187776132 295.33878387325
310.626782826771 298.954436854328
311.007377877411 302.570089835406
311.387972928051 306.185742816485
311.768567978691 309.801395797563
312.109283141436 313.420680838671
312.388123165909 317.045601156816
312.666963190382 320.670521474962
312.945803214854 324.295441793107
313.414221666401 327.899551664809
313.928377266821 331.498640867748
314.442532867241 335.097730070686
314.956688467661 338.696819273625
315.547345111309 342.284070667853
316.145038856266 345.870233137596
316.742732601223 349.456395607339
317.34042634618 353.042558077081
317.938120091137 356.628720546824
318.535813836094 360.214883016567
319 363.812094911531
319 367.44772402795
319 371.083353144369
319.055143422163 374.716864488114
319.333983446635 378.34178480626
319.612823471108 381.966705124405
319.891663495581 385.591625442551
320.365474388485 389.192846330907
320.963168133442 392.77900880065
321.937235747944 396.280325117803
322.936019879423 399.77606957798
324.076040224113 403.228120672338
325.225727097663 406.67718129299
326.467646500749 410.091175168415
327.899790972183 413.43284560176
329.312951737463 416.782379343658
330.663190493983 420.157976234957
332.637245060298 423.18299341373
335.091496706865 425.818622530149
338 428
341.584282323589 426.207858838205
344.504970299643 423.495029700357
346.834544287045 420.248183569432
349.225441960766 417.032744052312
351.214819685713 413.570360628575
352.886961654874 409.930422805295
354.465533944519 406.247087462788
355.984392797943 402.539018005143
357.472685025412 398.818287436471
358.96097725288 395.097556867799
360.23400849646 391.297974510619
361.501243664809 387.496269005573
362.768478833157 383.694563500528
363.794356377614 379.822574489544
364.766281384373 375.934874462506
365.738206391133 372.047174435468
366.710131397892 368.159474408431
367.715683663745 364.28040207777
368.735527249962 360.404996450143
369.75537083618 356.529590822516
370.775214422398 352.654185194889
371.795058008615 348.778779567262
372.741661716171 344.885020792082
373.669846111902 340.986646330013
374.598030507633 337.088271867943
375.526214903363 333.189897405874
376.454399299094 329.291522943805
377.358319087853 325.387564104662
378.227635241511 321.475641413199
379.09695139517 317.563718721736
379.966267548828 313.651796030273
380.835583702487 309.739873338811
381.854981008002 305.865069637327
382.909384402821 301.998923856321
383.963787797641 298.132778075316
384.997082806578 294.260939475334
386.029627090948 290.388898408944
387.062171375319 286.516857342555
388.098384709872 282.64581504446
389.170927203704 278.784662066667
390.243469697535 274.923509088875
391.316012191366 271.062356111082
392.388554685198 267.201203133289
393.486116491404 263.347203929227
394.616855558342 259.502691101638
395.747594625279 255.65817827405
396.878333692217 251.813665446461
398.01194167366 247.970145815849
399.500233901129 244.249415247178
400.988526128598 240.528684678506
402.574165333148 236.851669333705
404.366306494942 233.267387010115
406.158447656737 229.683104686526
408.126555791841 226.197510733054
410.250446759479 222.799285184833
412.363387843185 219.394353594692
414.425152132438 215.95807977927
416.486916421691 212.521805963848
418.809704352233 209.305967698086
421.852310890037 206.698019237111
424.894917427841 204.090070776136
428.830062660435 203.452848191366
432.805229193416 203
436.812578656464 203
440.767953886563 202.372007685573
444.619741562924 201.35210337483
448.305112600122 199.796591599919
451.639428900365 197.573714066423
454.749205295546 195.100953645345
457.314647905793 192.022422513048
459.824847200121 188.900203733173
462.22925687795 185.694324162734
464.633666555778 182.488444592295
466.747635952381 179.087273412698
468.381554933036 175.473780267857
469 171.542564871688
469 167.535215408639
468.534470336697 163.603411010091
467.267235168349 159.801705505046
466 156
ID=Carcharias-cf-whitei_Becker-et-al-2011_4(4b).jpg

LM=160
197 178
196.391429932916 181.651420402501
196 185.320811871935
196.168114252029 189.008685512175
196.776684319113 192.660105914676
197.741051607993 196.223154823978
198.911659504872 199.734978514615
200.53055723767 203.06111447534
202.214037074737 206.356728457895
204.118590877207 209.530984795345
206.193181481734 212.590908642311
208.48820278802 214.51179721198
211.105761620439 211.894238379561
213.089923553877 208.820152892246
214.619031900623 205.452420248442
215.993841152965 202.015397117588
218.605832737016 199.394167262984
221.678479385867 197.580380153533
225.047054820069 197.785291115052
228.007499380918 200.007499380918
230.625058213337 202.625058213337
233.719572634548 204.631743580729
236.967820656304 206.387128262521
240.404843787158 207.761937514863
243.546726513238 209.697817675492
246.626799643503 211.751199762336
248.951953716396 214.602604955195
250.383415554676 217.917077773382
251 221.557811082634
251 225.259598283751
251 228.961385484867
251 232.663172685984
251 236.364959887101
250.495829884375 240.025020693748
249.887259817292 243.676441096249
249.278689750208 247.32786149875
248.641051407889 250.974217256612
247.978855582294 254.616294297383
247.316659756699 258.258371338155
246.654463931104 261.900448378927
245.992268105509 265.542525419699
245.330072279915 269.18460246047
244.657844918485 272.824827101412
243.975647978124 276.463210783339
243.293451037763 280.101594465266
242.611254097401 283.739978147193
241.936713743283 287.379717540302
241.328143676199 291.031137942803
240.719573609116 294.682558345304
240.111003542032 298.333978747805
239.502433474949 301.985399150307
238.893863407865 305.636819552808
238.285293340782 309.288239955309
237.721906844909 312.946652085638
237.198395078425 316.611234451025
236.674883311941 320.275816816412
236.151371545457 323.940399181799
235.812518465136 327.624741488103
235.548777047373 331.317121336779
235.28503562961 335.009501185455
235.021294211848 338.701881034131
234.550258927706 342.373058042207
234.061016960221 346.042372798344
233.571774992736 349.711687554481
233.082533025251 353.381002310617
232.744443185729 357.066681771248
232.437026491296 360.755682104446
232.129609796863 364.444682437644
231.82219310243 368.133682770842
231.514776407997 371.82268310404
231.207359713563 375.511683437238
231 379.204845598411
231 382.906632799528
231 386.608420000644
231 390.310207201761
231 394.011994402878
231.265091832677 397.662729581692
232.639901085018 401.099752712546
234.515546994262 404.273320491393
237 407
240.341431837793 404.995140897324
243.387724937591 402.612275062409
246.121458503584 399.838055328555
248.459505900313 396.720658799583
250.541389235805 393.431017940326
252.408352280041 390.019954527902
253.907100611277 386.422958532935
255.405848942514 382.825962537967
256.90459727375 379.228966543
258.631747607711 375.736504784577
260.374425245612 372.251149508776
262.213096212271 368.816426817912
264.105523197241 365.410058244966
265.997950182211 362.00368967202
267.610738234614 358.45637588385
269.223223062417 354.908909262682
270.835707890221 351.361442641514
272.466584540749 347.82240016171
274.09954767557 344.284313369598
275.732510810391 340.746226577487
277.360890689474 337.206040483157
278.973375517277 333.65857386199
280.585860345081 330.111107240822
282.178016007193 326.554959982018
283.625231013891 322.936922465272
285.07244602059 319.318884948525
286.519661027288 315.700847431779
287.966876033987 312.082809915033
289.464444866612 308.485332320131
290.963193197849 304.888336325163
292.461941529085 301.291340330196
293.983929117418 297.704165392692
295.518932435025 294.122490984942
297.053935752632 290.540816577192
298.588939070239 286.959142169442
300.097396180757 283.366249166184
301.596144511993 279.769253171217
303.09489284323 276.172257176249
304.638691211216 272.594879335324
306.25117603902 269.047412714156
307.863660866823 265.499946092988
309.514589929841 261.970820140318
311.257267567742 258.485464864516
312.8304092943 254.923976764249
314.277624300999 251.305939247503
315.724839307697 247.687901730757
317.411340287828 244.177319424344
319.154017925729 240.691964148543
320.896695563629 237.206608872741
322.63937320153 233.72125359694
324.533671761565 230.332910298043
326.967949477705 227.290063152868
329.460804539675 224.295728037046
331.996773000546 221.33709816603
334.532741461416 218.378468295014
337.068709922287 215.419838423999
339.604678383157 212.461208552983
342.325885009046 209.674114990954
345.089781151668 206.928175078665
348.132628296844 204.493897362525
351.142941656112 202.020335723333
354.101571527128 199.484367262462
357.073618846067 196.970552461573
360.691656362813 195.523337454875
364.309693879559 194.076122448176
367.985602138694 192.835732976884
371.829328381635 192.195111936394
373.657253616901 194.629014467605
375.756146445614 197.756146445614
379.137671094996 199
382.744497976401 197.953301214159
386.078251271461 195.937398982831
389.121098416636 193.503121266691
391.931156449449 190.836054438189
394.365434165589 187.793207293014
396.069955997914 184.325110005216
397.228929789667 180.626421262
397.869550830157 176.782695019058
398 172.896745661215
398 169
ID=Carcharias-sp_Becker-et-al-2011_4(6b).jpg

LM=160
199 158
197.669614454773 161.325963863067
196.339228909546 164.651927726135
195.008843364319 167.977891589202
195 171.558361221884
195.761691359884 175.046765439536
196.822066021301 178.466198063902
197.954848494566 181.864545483699
199.538142465565 185.07628493113
201.529656719673 188.039542292897
203.357843521906 191.073530565718
204.490625995172 194.471877985515
205.732156115366 197.830390288415
207.086640351956 201.144400586593
208.929653005964 204.216088343274
211.061927376452 207.061927376452
213.594905990394 209.594905990394
216.919433591922 210.729858397981
220.443542179199 210.650922545829
223.989712238718 210.14432682304
227.485144149918 209.378713962521
230.876168243721 208.249532702512
234.186678732306 206.887992760616
237.258366488987 205.044980106608
240.290590270087 203.139606486609
243.271138127011 201.152574581992
246.446458293051 199.586726201985
249.890803137376 198.602627675035
253.110859888599 198.833144916449
255.97659805583 200.982448541872
258.512294022173 203.512294022173
260.681203750703 206.353685250985
262.763299345694 209.268619083972
264.721620418094 212.262835731665
266.498875782967 215.373032620193
268.27613114784 218.483229508721
270.053386512714 221.593426397249
271.830641877587 224.703623285777
273.573881567224 227.832986821004
275.31353842163 230.964369158934
277.043148256627 234.100679265463
278.454235217561 237.393215507642
279.865322178494 240.68575174982
281.024666758244 244.074000274732
282.15744923151 247.472347694529
283.263725945833 250.879086486111
284.293055699509 254.310185665029
285.322385453184 257.741284843948
286.35171520686 261.172384022866
287.381044960536 264.603483201785
288.410374714211 268.034582380704
289.537294874267 271.432786331378
290.795079684228 274.786879157942
292.039614468652 278.145253051723
292.982146458953 281.601203682829
293.924678449255 285.057154313934
294.867210439556 288.513104945039
295.746402108035 291.98560843214
296.61520660501 295.460826420039
297.484011101984 298.936044407937
298.304801123253 302.422405241847
299.055370506654 305.925062364387
299.805939890056 309.427719486926
300.556509273457 312.930376609466
301.329546392423 316.428034367166
302.135031980687 319.91847191631
302.940517568951 323.408909465454
303.746003157215 326.899347014599
304.704747276438 330.349157588126
305.734077030113 333.780256767044
306.763406783789 337.211355945963
307.757901786082 340.652656251288
308.742000313033 344.097001095614
309.981600291703 347.454000729258
311.504028544808 350.672038059744
313.653332170231 353.537776226975
316.124426658528 356.124426658528
319.176279741309 357.870511896524
322.524782012101 359.131195503025
326 360
329.60865955429 359.278268089142
333.022506205765 357.988746897118
336.038895299579 355.961104700421
338.544022539488 353.274636614016
340.752097597716 350.330536536378
342.461026435443 347.077947129114
343.974928034575 343.725167919325
345.424600331488 340.342599226529
346.779290619367 336.921891681687
348.071468808918 333.476083176217
349.327506695151 330.017479914546
350.491264433253 326.52620670024
351.655022171355 323.034933485934
352.818779909457 319.543660271629
353.982537647559 316.052387057323
355.146295385661 312.561113843017
356.269356941489 309.057250704788
357.280365058954 305.518722293663
358.393902288803 302.015244277993
359.760666437663 298.598333905842
360.833970861618 295.081101984339
361.844978979082 291.542573573213
362.855987096546 288.004045162088
363.866995214011 284.465516750962
365.010657732053 280.968026803842
366.151522477887 277.469671327394
367.162530595352 273.931142916269
368.181514915046 270.39495028318
369.238991080302 266.870029732326
370.296467245559 263.345109181471
371.32409729366 259.811643256582
372.292402262185 256.261191705321
373.260707230711 252.71074015406
374.250101930814 249.166326897285
375.307578096071 245.641406346431
376.365054261327 242.116485795576
377.516309132623 238.623175646339
378.808487322174 235.177367140869
380.116438071841 231.738014338359
381.61107843364 228.375073524309
383.10571879544 225.01213271026
384.548994523049 221.627513692378
385.915758671909 218.210603320228
387.282522820769 214.793692948077
388.71003509421 211.402421038027
390.20467545601 208.039480223978
391.69931581781 204.676539409928
393.458537422353 201.447559510882
395.284390781023 198.25231613321
397.397922964763 195.252596294046
399.696878887269 192.378901390913
403.030943109145 193.010314369715
406.440371470246 194.330278602685
409.384471547885 196.538353660913
412.421860883004 198.614573922002
415.483910053202 200.655940035468
418.656704349351 202.518116771058
421.851947727023 204.343970129728
425.108929285329 206.054464642665
428.40053323841 207.700266619205
431.855442695981 208.951814231994
435.358373465919 210.071674693184
438.967033020209 210.793406604042
442.626701339678 211
445.642455075536 209.143393232619
447.850530133764 206.199293154981
449.274244624334 202.814388439165
450.338490358516 199.307548207421
451.097105491576 195.708683525273
452.260863229678 192.217410310967
453.600504731502 188.798990536996
455.246306708042 185.507386583915
457.196889397227 182.404147470364
459.301842683623 179.396314632754
460.947644660164 176.104710679673
461.864167771024 172.543328915902
461.487062916877 168.922377501265
460.679152403421 165.358304806842
459.033350426881 162.066700853761
457 159
ID=Cretalamna-sp_Becker-et-al-2011_4(7b).jpg

LM=160
146 173
145.180941835656 176.276232657378
143.823371627746 179.353256744509
142.14800912405 182.277986313925
140.586544704517 185.24036588645
139.630801088414 188.476795646345
139.188257075931 191.753028303723
140.013488636587 195.026977273173
142.047514536886 197.523757268443
144.92382692153 199.28255128102
146 202.083664253217
146 205.460727578334
146 208.837790903451
146 212.214854228567
146.144125443361 215.58537987697
146.449870390933 218.948574300265
146.755615338505 222.31176872356
147 225.677746511846
147 229.054809836963
147.769025817281 232.307077451842
150.567636211484 233.641909052871
153.900616526527 234
157.273200850673 233.95032711806
160.595791840757 233.346219665317
163.918382830841 232.742112212574
167.240973820925 232.138004759832
170.505340321735 231.284188479504
173.752467581534 230.356437833847
176.9471995449 229.269800170662
180.109242470705 228.084034073486
183.259145011148 226.870427494426
186.279682274861 225.360158862569
189.300219538574 223.849890230713
192.320756802287 222.339621598856
195.450978647926 221.080883007028
198.613021573731 219.895116909851
201.646379187462 219.51710334997
204.28342260556 221.626738084448
206.833517435078 223.833517435078
209.221461812765 226.221461812765
211.478057547202 228.717086320803
213.351315236309 231.526972854464
215.111222112026 234.389277392093
216.038972757683 237.636404651892
216.96672340334 240.883531911691
217.894474048997 244.13065917149
218.822224694654 247.377786431289
219.301472704276 250.713254338486
219.67440696092 254.069662648282
220.047341217564 257.426070958079
220.420275474208 260.782479267875
220.793209730852 264.138887577671
221 267.504497795165
221 270.881561120282
221 274.258624445398
221 277.635687770515
221 281.012751095632
221 284.389814420748
221 287.766877745865
221 291.143941070981
221 294.521004396098
221 297.898067721215
221 301.275131046331
221 304.652194371448
221 308.029257696564
221 311.406321021681
221 314.783384346798
221 318.160447671914
221 321.537510997031
221 324.914574322147
221 328.291637647264
221.060541341414 331.665954755552
221.366286288986 335.029149178847
221.672031236558 338.392343602142
221.977776184131 341.755538025437
222.514830759883 345.088984559296
223.103294479732 348.413177918928
223.922352644076 351.689410576305
225.695671391998 354.543507087997
228 357
231.522608055107 355.590956777957
234.762212131154 353.678340901635
237.704794647711 351.295205352289
240.387533016569 348.612466983431
242.929255790609 345.805242554931
245.258524981485 342.810467880948
247.58779417236 339.815693206965
249.868214679139 336.784499449206
252.073412034367 333.697223151887
254.287602631009 330.616529825321
256.563981622332 327.58135783689
258.840360613655 324.54618584846
260.999250208457 321.429749672425
263.036137027431 318.228927528322
265.073023846406 315.028105384219
267.113559789076 311.829660316385
269.218072911026 308.672890633461
271.322586032976 305.516120950536
273.427099154926 302.359351267612
275.545518128397 299.212029370093
277.705080857498 296.092660983614
279.864643586599 292.973292597135
282.0242063157 289.853924210655
284.207958776422 286.753048952998
286.651787241856 283.851002650296
289.095615707289 280.948956347594
291.539444172723 278.046910044892
293.983272638156 275.144863742189
296.42710110359 272.242817439487
298.870929569023 269.340771136785
301.253126161035 266.388837792955
303.58239535191 263.394063118973
305.911664542786 260.39928844499
308.212756126254 257.382991831661
310.489135117577 254.34781984323
312.7655141089 251.312647854799
315.041893100223 248.277475866369
317.318272091546 245.242303877938
319.594651082869 242.207131889508
321.871030074192 239.171959901077
324.291229639068 236.250524433118
326.720066835683 233.33591979718
329.878342563012 231.272994462193
333.319708495055 230
337.111466018408 230.022293203682
340.831754767475 230.766350953495
344.469027913828 231.823009304609
348.059902298798 233.039934865865
351.216671981723 235.144447987815
354.373441664647 237.248961109765
357.530211347572 239.353474231715
360.686981030497 241.457987353664
363.843750713421 243.562500475614
367.105249713859 245.473678448797
370.592453774379 246.968194474734
374.079657834899 248.462710500671
377.566861895419 249.957226526608
381.131186287583 251.18853104793
384.87353029655 251.812255049425
387.875216802813 250.124783197187
389 246.796718666653
389.328345272224 243.029928366656
389.952069273719 239.287584357689
390.495316103996 235.53278727203
391.04418710945 231.779064452749
391.788244859264 228.058775703682
392.383848870218 224.313057908474
392.92039654399 220.557224192072
394.199994305003 217.000014237494
396.159572904734 213.840427095266
399.527630214505 212.368092446374
403.276280949147 212
405.654669247031 210.035992258907
406.655315072034 206.378739711864
407 202.627207380024
407 198.833242394486
406.063737309236 195.191211927708
404.393425444767 191.786850889534
402.696712722383 188.393425444767
401 185
ID=Cretalamna-sp_Becker-et-al-2011_4(8b).jpg

LM=160
191 163
191 166.02856088732
191 169.057121774639
191.294960070735 172.064720495144
191.723263258867 175.062842812068
192.259934312154 178.039737248616
192.994468219921 180.977872879682
194.116308555598 183.790771388995
195.241087831919 186.602719579798
196.36586710824 189.414667770601
197.286588090673 192.289646408028
197.943575190491 195.246088357208
198.600562290309 198.202530306389
199.375439526094 201.126318578281
200.333154569737 203.99946370921
201.411351752124 206.822703504248
202.765765355733 209.531530711466
204.771158449258 211.771158449258
207.566121972808 212.855373990936
210.571213289777 213
213.430881523455 212.284559238272
216.132456579873 210.91721463758
218.700671075896 209.312080577565
221.268885571919 207.706946517551
223.837100067942 206.101812457536
226.537008315651 204.731495842174
229.133438333246 203.190401190539
231.597879696845 201.430085930825
234.062321060445 199.669770671111
236.465100304401 197.82791975648
238.830009038808 195.935992768954
240.568317385219 196.420793463047
241.69309666154 199.23274165385
242.984853045948 201.969706091895
244.473908212789 204.592385265986
246.365835200315 206.957294000393
248.239830984823 209.335763378753
250.000146244537 211.800204742352
251.760461504251 214.264646105952
253.444529684365 216.777926947638
254.947116667749 219.40745416856
256.449703651132 222.036981389482
257.779543445673 224.753972752765
259.009558518799 227.521506667297
260.239573591924 230.28904058183
261.455460521518 233.062741216875
262.648469101955 235.846427904562
263.841477682392 238.630114592249
264.88326564258 241.473143799224
265.901880899511 244.32526651863
266.920496156441 247.177389238036
267.939111413372 250.029511957441
268.957726670303 252.881634676847
269.91796912042 255.753907361259
270.875684164063 258.627052492188
271.833399207706 261.500197623117
272.606756932963 264.427027731851
273.341290840729 267.365163362918
274.082259301561 270.301617439057
274.879126385516 273.223463413558
275.675993469471 276.14530938806
276.472860553426 279.067155362562
277.248628785788 281.994515143151
277.983162693555 284.932650774218
278.778600949271 287.854870147329
279.575468033227 290.776716121831
280.372335117181 293.698562096332
281.176664175443 296.61832461405
282.008673838313 299.530358434096
282.840683501184 302.442392254142
283.774327981658 305.322983944974
284.732043025301 308.196129075903
285.975465215857 310.950930431714
287.329878819466 313.659757638931
288.684292423074 316.368584846149
290.038706026683 319.077412053366
291.487604890051 321.731407335076
293.270163368482 324.135081684241
296.061864368933 325.265466092233
299 326
302.092892937149 325.38142141257
305.006172679302 324.329218213799
307.535889412387 322.464110587613
309.766206227269 320.233793772731
311.845577840857 317.872562878858
313.738064413654 315.349247448462
315.398185935895 312.669690106841
317.020979784075 309.965033693209
318.643773632254 307.260377279576
320.231707647946 304.536584704108
321.642283855706 301.715432288588
323.052860063466 298.894279873068
324.408208723381 296.047512978778
325.650687028925 293.148396932508
326.89316533447 290.249280886237
328.289287621321 287.421424757358
329.581205275183 284.546986812042
330.75262505562 281.61843736095
331.873618600778 278.670350397926
332.981112598445 275.717033070813
334.093721067186 272.765697332036
335.265140847623 269.837147880943
336.477405802321 266.925836944777
337.758425125159 264.043543468392
339.039444447997 261.161249992007
340.310822230294 258.274748129313
341.553300535839 255.375632083042
342.795778841384 252.476516036771
344.038257146928 249.577399990501
345.280735452473 246.67828394423
346.523213758018 243.779167897959
347.765692063562 240.880051851688
349.009275758151 237.981448483697
350.419851965912 235.160296068177
351.830428173672 232.339143652657
353.218868904639 229.507544964562
354.499888227477 226.625251488177
355.780907550314 223.742958011793
357.087439956629 220.875085776245
358.896222934483 218.291110093596
360.705005912337 215.707134410948
362.513788890191 213.123158728299
364.312018182641 210.531972726039
366.061622638114 207.907566042829
367.811227093588 205.283159359618
369.258382625021 202.483234749958
370.668958832781 199.662082334438
372.338998422333 196.991502366501
374.088602877807 194.36709568329
376.29575735408 193.777454412448
379.000413767712 195.400248260627
381.778511620362 196.889255810181
384.599664035882 198.299832017941
387.420816451402 199.710408225701
390.241968866922 201.120984433461
393.063121282442 202.531560641221
395.829112232503 204.045206990002
398.567676379826 205.610100788472
401.342181741773 207.085545435443
404.402151167148 207.850537791787
407.537895816495 208
410.605210186761 207.464929937746
413.190701869307 205.809298130693
415.266275595905 203.46744880819
416.676851803665 200.64629639267
417.768927720931 197.693216837207
418.766355722819 194.700932831545
419.473678557887 191.631607210563
420.114093847443 188.543624610228
420.879086203787 185.483655184853
421.64407856013 182.423685759478
422.754289500124 179.491420999752
424.11657766003 176.650267019911
425.114005661917 173.657983014248
426 170.647615814359
426 167.493471526364
426 164.339327238368
425.559842212542 161.239368850168
425 158.154144287995
425 155
ID=Cretalamna-sp_Becker-et-al-2011_4(9b).jpg

LM=160
251 101
249.084973143674 102.915026856326
247.715293925375 105.138824298498
247.058445132636 107.766219469457
247 110.467281497365
247 113.175538449891
247.309694056448 115.858164338687
247.754928756806 118.529572540834
248.452185521066 121.130463802664
249.458006902405 123.645017256012
250.999116700069 125.749337525052
253.16572226209 127.374291696567
255.615684807869 128.403921201967
258.247151953538 129.041191992256
260.918560155686 129.486426692614
263.589968357833 129.931661392972
266.281191848291 130.228119184829
268.976008236699 130.49760082367
271.670824625106 130.767082462511
274.36746467078 131
277.075721623305 131
279.783978575831 131
282.492235528357 131
285.200492480882 131
287.588175527884 132.058783685256
289.841581522376 133.56105434825
292.080723867009 135.080723867009
293.995750723335 136.995750723335
295.910777579662 138.910777579662
297.825804435988 140.825804435988
299.519801620703 142.909652836229
300.863473349926 145.261078362371
302.20714507915 147.612503888512
303.137704202093 150.101633616746
303.473622134399 152.788977075194
303.809540066705 155.476320533641
303.883310010612 158.166899893879
303.613828371771 160.861716282287
303.344346732931 163.556532670694
303.07486509409 166.251349059102
302.805383455249 168.94616544751
302.535901816408 171.640981835918
302.266420177567 174.335798224325
301.995321610232 177.03040953349
301.583511683795 179.707174055332
301.171701757358 182.383938577174
300.759891830921 185.060703099016
300.348081904483 187.737467620858
299.889726013966 190.40433794879
299.177136470399 193.017166275202
298.464546926832 195.629994601615
297.751957383265 198.242822928027
297.039367839698 200.855651254439
296.101602872289 203.395725673895
295.150670370413 205.931545678899
294.199737868536 208.467365683903
293.268873778946 211.010597107898
292.343345752364 213.555799180999
291.417817725782 216.101001254099
290.4922896992 218.646203327199
289.566761672618 221.1914054003
288.641233646036 223.7366074734
287.715705619454 226.281809546501
286.790177592872 228.827011619601
285.843984695907 231.364035709551
284.777150016796 233.853316627477
283.710315337685 236.342597545403
282.75136177398 238.870233791071
282.007346369346 241.474287707289
281.263330964712 244.078341623507
280.752552539602 246.732132222786
280.369547168337 249.413169821643
280.011803624804 252.094428998432
280.34772155711 254.781772456879
280.683639489416 257.469115915326
281.049861837497 260.149585512491
281.906287883394 262.718863650182
283.70548019328 264.70548019328
285.83339443798 266.375045828485
288 268
291.085094114669 268.617018822934
294.193362523194 269
297.339553541587 269
300.471241441852 268.882189639537
303.523495062371 268.119126234407
306.12401677692 266.40698741731
308.566542430974 264.433457569026
310.791235434988 262.208764565012
313.015928439002 259.984071560998
315.149078033567 257.6741407305
317.209614611209 255.296598525529
319.27015118885 252.919056320557
321.330687766492 250.541514115586
323.391224344134 248.163971910615
325.451760921776 245.786429705643
327.50076282579 243.399084609052
329.51490523413 240.982113719044
331.52904764247 238.565142829036
333.372103376172 236.018072901084
335.162946699148 233.431299212341
336.953790022124 230.844525523599
338.7446333451 228.257751834856
340.535476668076 225.670978146113
342.320072611598 223.079894383131
344.102480505826 220.487301082435
345.884888400054 217.894707781739
347.667296294282 215.302114481044
349.449704188511 212.709521180348
351.232112082739 210.116927879652
353.074458988827 207.567388014898
354.962173599863 205.050435200183
356.849888210899 202.533482385468
358.737602821935 200.016529570754
360.625317432971 197.499576756039
362.513032044007 194.982623941324
364.443735976904 192.500797025983
366.533951519576 190.149304540477
368.624167062248 187.797812054971
370.71438260492 185.446319569464
372.856363295291 183.143636704709
375.081056299306 180.918943700694
377.30574930332 178.69425069668
379.530442307334 176.469557692666
381.755135311348 174.244864688652
384.125842602536 172.177849197826
386.514608905554 170.130335223811
388.903375208571 168.082821249796
391.292141511589 166.035307275781
393.680907814607 163.987793301766
396.080797515345 161.956493645583
398.850927781875 160.464885040529
401.621058048405 158.973276435474
404.391188314936 157.481667830419
407.161318581466 155.990059225365
409.946212972517 154.526893513741
412.760251767448 153.119874116276
415.574290562379 151.712854718811
418.4533695961 150.454986401462
421.399240044828 149.35028498319
424.345110493555 148.245583564917
427.422177454395 147.653974649372
430.536747660015 147.209036048569
433.659804565471 146.834019543453
436.790381636277 146.520961836372
439.920958707084 146.207904129292
443.052440399074 145.904323600084
446.185710660542 145.619480849042
449.318980922009 145.334638097999
452.452251183477 145.049795346957
455.51866788777 144.370333028058
458.347313104165 143.10179126389
460.695945141992 141.072073144011
462.583659753028 138.555120329296
464.096697699466 135.806604601068
465 132.873654329833
465 129.72746331144
464.812739276638 126.625478553275
463.405719879172 123.811439758345
462.16846601026 120.921165025651
461 118
ID=Anomotodon-novus_Becker-et-al-2011_4(11b).jpg

LM=160
61 106
60.4311745758189 111.11942881763
60.2049202875012 116.229521725007
60.7185665089772 121.140716745511
56.1114317132959 123.444284143352
51.9481188278088 126.441504937753
48.6334355195468 130.277607467422
46.6751302877252 134.949218273649
46 140.04427607508
46 145.195209367404
46.4799511664527 150.319560498074
47.2191400114973 155.38349502012
49.7747185866978 159.855757526721
52.6749946125289 164.093743265661
56.0105324564674 168.010532456467
59.6527923169092 171.652792316909
62.9474163493382 175.596555132451
67.2223235018269 178.074107833942
72.1247016872044 179.653754365294
77.0478556033346 181.168570954872
81.9710095194649 182.683387544451
86.865253136463 184.288417712154
91.7518575202631 185.917285840088
96.6384619040631 187.546153968021
101.525066287863 189.175022095954
106.411670671663 190.803890223888
111.206723369339 192.682689347736
116.296548213573 193
121.33358682236 194.000058497468
126.352610872011 195.158294816618
131.307001806661 196.522800722664
135.65091433845 198.976371507675
138.508138046445 203.262207069667
140.907015613226 207.814031226453
143.228678537012 212.411621366622
145.730192879402 216.914347182924
148.337370807357 221.337370807357
151.979630667799 224.979630667799
154.658229168972 229.316458337945
156.961796566813 233.923593133626
159.265363964654 238.530727929307
161.402295224449 243.206885673348
163.031163352383 248.093490057148
164.660031480316 252.980094440948
166.288899608249 257.866698824748
167.917767736183 262.753303208548
169.546635864116 267.639907592348
171.42971923596 272.431326166305
173.410847425316 277.186033820757
175.339189162583 281.961035960651
177.05352338738 286.818316264242
178.767857612177 291.675596567834
180.482191836974 296.532876871426
182.262328586439 301.366209563839
184.070942011432 306.189178697153
185.879555436425 311.012147830468
187.929190981783 315.725640394741
190.371247544139 320.260888296259
192.813304106495 324.796136197777
195.043052053831 329.433788125606
197.072104083372 334.168242861201
199.101156112912 338.902697596795
201.213316021748 343.599962903746
203.391570843962 348.267651808491
205.569825666176 352.935340713235
207.635030680851 357.651079770213
209.484107971711 362.458680726448
211.333185262571 367.266281682684
213.107691089665 372.101535051063
214.840137434383 376.952384816273
216.572583779101 381.803234581484
218.605610669728 386.532343473403
220.737082031991 391.22158047038
223.079902984887 395.799838308144
225.730036300278 400.216727167129
228.480880753081 404.561027545262
231.833063704973 408.471907655802
235.456991232776 412.092743424582
239.913288198139 414.478322049535
245 415
249.719910140663 414.325727122762
254.288314985427 413.084674005829
258.537009147131 410.975327235246
262.407626448105 408.194280163922
265.735004473312 404.83124440836
268.63350495541 401.049742566885
271.278220769657 397.082668845515
273.217212677931 392.754099525516
274.891309289112 388.289841895703
276.409831279049 383.770506162852
277.853305346593 379.226757623574
279.255456455353 374.669766520103
280.657607564113 370.112775416632
282.139548601079 365.581354196764
283.647268589966 361.058194230101
285.154988578854 356.535034263438
286.704849592246 352.02642114171
288.308444099876 347.536356520347
289.912038607506 343.046291898984
291.484804824987 338.545585525039
292.992524813875 334.022425558376
294.500244802762 329.499265591713
296.009921599168 324.976849601942
297.888061548601 320.594523053263
299.766201498035 316.212196504585
301.644341447469 311.829869955906
303.522481396903 307.447543407227
305.347557396981 303.044217158301
306.976929965272 298.563442595503
308.606302533562 294.082668032705
309.931657014772 289.506286194603
311.160148533822 284.899442998169
312.388640052871 280.292599801734
313.85264960069 275.761794798188
315.549974532406 271.306316852435
317.247299464121 266.850838906682
318.944624395837 262.395360960929
320.641949327552 257.939883015176
321.912432536021 253.350269855915
323.068800980484 248.724796078066
324.225169424946 244.099322300217
325.405334509955 239.479995587668
326.633826029004 234.873152391234
327.862317548054 230.266309194799
329.063045302553 225.653250835957
329.915940525172 220.962327111556
330.76883574779 216.271403387155
333.457607447946 212.542392552054
336.828971834134 209.171028165866
340.221234345382 205.823012523694
343.944283486594 202.844573210725
347.667332627805 199.866133897756
351.259044240749 196.740955759251
354.630408626937 193.369591373063
358.002212428712 189.99882003802
362.209120580461 187.755135690421
366.41602873221 185.511451342821
370.622936883959 183.267766995222
374.778289729705 180.933026162177
378.789225446928 178.368619642457
382.51227458814 175.390180329488
386.447380697924 172.701746201384
390.414454419294 170.057030387137
394.381528140664 167.412314572891
397.845764372961 164.154235627039
401.170329812287 160.74450528157
403.815045626534 156.7774315602
406.17689729866 152.64620540268
408.167652185332 148.329391258673
409.324020629794 143.703917480824
410 139.019305105449
410 134.251475866801
409.68788477739 129.503078219121
409.096508343208 124.772066745662
407.738328973733 120.214986921198
405.748217411307 115.913695685511
403.031330628266 112.031330628266
399.659966242078 108.659966242078
395.879742236487 105.771244454633
392 103
ID=Squatigaleus-grandjeani-nov-sp_Cappetta-1991_2(2).jpg

LM=160
53 182
53 186.392170297483
53 190.784340594966
53.770417054735 195.08166821894
54.8356748231011 199.342699292404
56.1746723834437 203.524017150331
57.9886173165561 207.482925974834
59.6230435183095 211.492174073238
59.2203582225068 215.728746221226
58.0137362444649 219.951923144373
56.8071142664229 224.17510006752
55.4893857501299 228.361637999653
53.9471917992353 232.474155202039
52.4049978483407 236.586672404425
50.8628038974461 240.69918960681
50.2736367083274 244.915456958292
50.8947833886227 249.263483720359
51.515930068918 253.611510482426
52.1593484842273 257.956090905364
52.8814168332062 262.288500999237
55.2536882317267 265.897599155077
57.9502199588256 269.36456851849
60.65808087346 272.822601091825
63.4018479063134 276.252309882892
66.5848448860821 279.261739275322
69.8902898911518 282.154003654758
73.1957348962214 285.046268034194
76.5011799012911 287.93853241363
79.8066249063607 290.830796793066
83.0907016767295 293.747290379315
86.373450686314 296.665289498946
89.7144300224792 299.510307158914
93.2884860047814 302.06320428913
96.9305525933332 304.507574141818
100.78641945298 306.61077424708
104.642286312626 308.713974352342
108.275474756132 311.133755338784
111.558223765716 314.051754458415
114.840972775301 316.969753578045
118.123721784886 319.887752697676
121.40647079447 322.805751817307
124.689219804055 325.723750936937
128.235697546961 328.311212533544
131.809753529264 330.86410966376
135.526295560423 333.203934725264
139.25084852359 335.531780327244
142.331076777473 338.622461374657
145.249075897103 341.905210384241
148.060993150505 345.243972602019
149.126250918871 349.505003675483
150.191508687237 353.766034748947
151.256766455603 358.027065822412
152.390469512419 362.269025915362
153.682144642593 366.466970088428
154.973819772768 370.664914261495
156.248012814882 374.868044852088
157.454634792924 379.091221775235
158.661256770966 383.314398698382
159.867878749008 387.537575621528
161.177797558792 391.729692269507
162.500417808685 395.917989727504
163.823038058579 400.106287185501
165.145658308473 404.294584643498
166.395753375403 408.50386282653
167.513531285407 412.751418884547
168.631309195412 416.998974942564
169.749087105416 421.246531000582
170.866865015421 425.494087058599
172.511050172328 429.561761120488
174.226411609376 433.605113079245
175.941773046425 437.648465038001
177.657134483473 441.691816996758
179.372495920521 445.735168955515
181.08785735757 449.778520914271
182.803218794618 453.821872873028
184.518580231666 457.865224831785
186.412970699503 461.825941399005
188.596419749979 465.596419749979
191.921972256388 468.368788902555
196 470
202.840568213364 470
209.681136426728 470
216.432969830014 468.927838361664
223.194417220457 467.925348923721
230.021663964092 467.498646002244
236.848910707728 467.071943080767
243.428349924948 465.303640648454
249.957535322986 463.263270211567
256.549430142988 461.463277864634
263.243266697362 460.054049116345
269.937103251737 458.644820368055
276.622172841293 457.195072701935
283.299847015485 455.71114510767
289.977521189676 454.227217513405
296.324742484807 451.717967506511
302.61221676062 449.02333567402
309.06380544631 446.780858366107
315.597009722718 444.761196110913
321.990719457358 442.336426847547
328.480252270551 440.17324924315
334.969785083745 438.010071638752
341.169946267741 435.120691741721
347.368753850679 432.227914869683
353.338492973017 428.913441891864
359.219840750897 425.436996576509
365.430798855536 422.570400528214
371.656258846935 419.737496461226
378.007566985454 417.196973205818
384.358875123973 414.656449950411
390.682790118214 412.048837450744
396.997160776704 409.417849676373
403.238393509471 406.618912041149
409.468780571145 403.794908500124
415.735817314717 401.053079924811
422.002854058289 398.311251349498
428.249222439829 395.523080709169
434.476646428072 392.692433441786
440.682454161203 389.814854724772
446.881261744141 386.922077852734
453.089671836292 384.050149165322
459.317095824535 381.219501897939
465.544519812777 378.388854630556
471.77194380102 375.558207363173
477.727863405156 372.206262533317
483.617090048101 368.726264971577
489.506316691045 365.246267409837
495.40162205728 361.776876634844
501.381354533798 358.454803036779
507.361087010316 355.132729438714
513.314403991564 351.769437072853
518.830672373312 347.724173592904
524.346940755061 343.678910112956
529.939837669456 339.744810919764
535.682974599359 336.028663494532
541.426111529263 332.3125160693
547.039497315021 328.413724310539
552.439115002354 324.214021664836
557.932999205935 320.139636941138
563.465213557219 316.116208322022
568.859685294539 311.912251764369
574.201271651222 307.638982679022
579.113732888945 302.886267111055
583.950745059784 298.049254940216
588.116304452356 292.651086642932
590.124988175479 286.125082771649
591.092390609646 279.353265732475
591.969876699709 272.57827379592
591.482506394265 265.755089519715
591 258.931731753403
591 252.091163540039
591 245.250595326675
591 238.410027113311
592.559635305023 231.761458779908
594.443893833354 225.187020555486
596.345652014777 218.617391940891
597 211.85737764562
594.324235833638 205.648471667275
593 199.04672281156
591.270340723961 192.540681447923
590 186
ID=Squalicorax-africanus-nov-sp_Cappetta-1991_1(7b).jpg

LM=160
64 103
60.210362951219 109.158160204269
56.420725902438 115.316320408538
52.9524746734305 121.659689892201
49.5243596585235 128.026189205599
47.1987899650925 134.85393261345
45.0723177221422 141.764967403038
43.6301522253114 148.849238873443
42.6663540816502 156.003751020197
42.0658698743703 163.209561507557
42.5346143329097 170.415371994917
43.5144399145092 177.543319743527
45.8010156526586 184.403046957976
48.6091903092579 191.039581695265
51.9923869309969 197.430064202994
55.3755835527358 203.820546710723
59.6833544396982 209.604193049623
64.214592461418 215.238436068242
69.051734197176 220.613037996862
74.0283830878676 225.841404344619
79.6247037557617 230.420212163805
85.3126741386666 234.875116092444
91.3290529023573 238.886035268238
97.4462955832535 242.723147791627
103.913708423822 245.956854211911
110.646880832877 248.548960277626
117.506608047325 250.835536015775
124.538853419956 252.508966173836
131.569048610385 254.189682870128
138.428775824833 256.476258608278
145.288503039281 258.762834346427
152.376267780239 260.159321414589
158.488810324083 263.047114195614
162.741754809983 268.894912863727
167.171092856549 274.605311427859
171.800130131336 280.160156157603
176.508508509576 285.64564564681
181.394529622458 290.975850497227
186.312458561061 296.273401240928
191.754180623892 301.034908045905
195.206413462592 307.071645436247
197.260595770318 314.004510724824
199.314778078045 320.937376013402
201.368960385772 327.870241301979
203.584145449329 334.752436347987
205.989678616492 341.571100126177
208.42165558967 348.380635651077
211.464704059882 354.929408119763
214.698410480166 361.396820960332
217.93211690045 367.8642338009
221.312175371439 374.256331257163
224.695371993178 380.646813764892
228.073632546956 387.039901839217
231.441345973449 393.438557349553
234.809059399942 399.837212859889
238.339115678979 406.142585086367
242.171425323135 412.274280517016
246.003734967291 418.405975947666
249.598693910686 424.677649039236
253.110274686227 430.998494435208
256.621855461767 437.319339831181
259.76207307712 443.831043162808
262.857474414083 450.36577931862
265.952875751046 456.900515474431
269.184476621042 463.368953242084
272.418183041326 469.836366082652
275.110982910903 476.541330141119
277.685109431226 483.298412256967
280.259235951548 490.055494372815
283.028669488013 496.733562138696
285.877016178961 503.379704417575
288.725362869909 510.025846696454
291.402739898913 516.740639730434
293.941638847428 523.511036926475
296.555829831362 530.250617120564
299.492530724216 536.858194129487
302.864153073346 543.250947301135
306.482326360091 549.482326360091
312.140272785552 553.71342426185
319 556
325.828082957404 554.049119155027
332.010427948836 550.565469743522
336.465093783248 545.148868703453
339.994823504853 539.010352990294
343.170627432821 532.658745134358
346.017992318177 526.156818436375
348.749266728234 519.601759852239
350.923696816592 512.844170186906
353.041841041963 506.066108665718
355.550637584732 499.433533555116
358.382116689024 492.921131615245
361.213595793316 486.408729675374
364.042803408814 479.895369445122
366.731593934854 473.322770381467
369.420384460895 466.750171317812
372.109174986935 460.177572254158
375.041570770081 453.712701382829
378.09466389407 447.301205822452
381.147757018059 440.889710262076
384.249115059103 434.501769881795
387.42491898707 428.150162025859
390.600722915038 421.798554169924
393.902208860698 415.51261708872
397.302687944593 409.278405434913
400.703167028488 403.044193781105
404.106115579914 396.811350080153
407.587614322846 390.622018981607
411.069113065779 384.43268788306
414.353963331464 378.14163296691
417.393938656033 371.723907281709
420.433913980602 365.306181596508
423.310910924412 358.81635918357
426.014734643697 352.249930151021
428.718558362982 345.683501118471
430.380141097556 338.789365060997
431.920632278881 331.857154745034
433.461123460206 324.924944429071
435.001459717828 317.992701410859
436.394141869214 311.029290653931
438.268715611325 304.193853166026
441.141611627551 297.716776744897
445.466507482677 292.148325019248
450.217035739725 286.869960289194
455.19378073954 281.80621926046
460.215167646784 276.784832353216
464.692167346304 271.298269898833
468.86895894341 265.555181452812
473.045750540516 259.81209300679
477.222542137622 254.069004560769
481.46769531567 248.376406245774
486.576670913333 243.711664543334
492.928278769268 240.535860615366
499.279886625204 237.360056687398
505.594520812863 234.114155103965
511.802185649316 230.665452417047
518.290212068011 227.795744971662
524.845270652147 225.064470561606
531.061135569092 221.632702461616
537.716502331685 219.587055296479
544.596822348074 218.201588825963
549.974215102005 214.051569795991
553.272969129818 207.80502205013
559.051545586753 203.677467438034
564.559972851443 199.200022623797
570.675008324454 195.662495837773
574.513308090195 189.97338381961
575.399054931512 183.068871826473
578.311458977536 176.61067627808
582.471429562338 170.899997687879
585.148013217825 164.333940519787
586.68850439915 157.401730203824
587 150.334610303996
586.802449231047 143.259184616427
584.9727059809 136.397647428375
583.142962730753 129.536110240323
580.701381322105 122.870350192279
576.998101885009 116.872390091887
572.821310287902 111.129301645866
568.436155353433 105.545194191792
564 100
ID=Squatigaleus-grandjeani-nov-sp_Cappetta-1991_2(3a).jpg

LM=160
90 167
86.4256033744493 171.467995781938
84.4060449024803 176.781865292559
84.1151927193937 182.422373304444
85.620704842579 187.94258442279
87.047731762402 193.47731762402
87.6170747704677 199.170747704677
88 204.873475487827
88 210.595301904642
88.3276914297964 216.293840008575
89.1898182432579 221.949091216289
90.9245720082946 227.294400811612
94.2503160595787 231.95044248341
98.1339123836304 236.13391238363
102.223950356872 240.120588653701
107.26185315565 242.83330554535
112.299755954427 245.546022436999
117.561456692549 247.698579097968
123.081667810895 249.204091221153
128.673250107527 250.35643334767
134.344884094737 251.112651212632
140.016518081948 251.868869077593
145.717621511956 251.66302703486
151.42490705033 251.255363782119
157.131328530074 250.836051651533
162.836301224222 250.397207598137
168.5419361624 249.968121402212
174.253888842062 249.632124185761
179.965841521725 249.29612696931
185.676965939325 249.052074303025
191.381938633472 249.490918356421
197.08691132762 249.929762409817
202.636693788547 251.264552851422
208.156904906893 252.770064974607
212.752097671231 256.069898094644
217.1805469913 259.693174811064
221.101826083134 263.762921733015
224.134388018929 268.615020830286
227.166949954723 273.467119927557
230.208810388977 278.313215583465
233.382708625151 283.074062937727
236.556606861325 287.834910291988
239.7305050975 292.59575764625
242.72915327845 297.4583065569
245.288031843141 302.576063686282
247.846910407832 307.693820815663
250.156207996731 312.928475421099
252.449623789582 318.170568661902
254.743039582433 323.412661902705
257.272174990688 328.544349981375
259.831053555378 333.662107110757
262.389932120069 338.779864240138
264.691025576187 344.016185743445
266.91142037035 349.289623379582
269.131815164513 354.563061015718
271.357530723201 359.834238354137
273.611468571905 365.093426667779
275.865406420609 370.352614981421
278.020059633221 375.652155046376
280.074075612295 380.992596591967
282.112836987219 386.338510961658
283.922237372545 391.766712117635
285.731637757871 397.194913273613
287.338768388887 402.685689361106
288.910674995748 408.187362485118
290.555493140559 413.666479421678
292.364893525885 419.094680577655
294.174293911211 424.522881733633
296.116681426619 429.903371709208
298.170697405692 435.2438132548
300.315412708308 440.540707499957
303.19847525282 445.483100433406
306.081537797332 450.425493366854
309.608303065372 454.89811451708
313.436003138687 459.151114598541
317.601905347005 463.001190841878
322.454004444276 466.033752777673
327.748707649018 468.071059328291
333.322358232198 469.290294779025
339 470
344.984457989258 470
350.713927598235 468.428690800588
356.391282940529 466.536239019824
361.348928708338 463.320857033329
366.022005293572 459.582395765142
370.308857395703 455.434602893664
374.312248728393 450.986390301786
377.925496824213 446.264693454601
380.74171234857 440.984289346432
383.557927872927 435.703885238263
386.384397425638 430.428976209529
389.221627899306 425.159833901289
392.055520511344 419.888958977313
394.731851485838 414.536297028323
397.408182460333 409.183635079334
400.032577298759 403.805773240138
402.580741774625 398.390923728921
405.128906250492 392.976074217704
407.711125743271 387.577748513457
410.387456717766 382.225086564468
413.06378769226 376.872424615479
415.740118666755 371.51976266649
418.624096625484 366.276626074129
421.530406344903 361.045268579175
424.436716064322 355.813911084221
427.372052064906 350.598908886414
430.341174698338 345.402944277909
433.310297331769 340.206979669403
436.139787135507 334.934404442537
438.92702709644 329.638648516763
441.714267057374 324.342892590989
444.553999374009 319.076667709984
447.632977608017 313.945037319972
450.711955842025 308.813406929959
453.831306383641 303.706856736559
457.067447471229 298.672859489199
460.303588558817 293.63886224184
463.937486865566 288.913475683237
468.009617883474 284.528103817798
472.081748901382 280.142731952358
476.145864971841 275.749965485264
480.18971062351 271.338497501625
484.233556275179 266.927029517986
488.239112536122 262.480998396863
492.214970019182 258.00815872842
497.284089377694 255.70144642021
503.243970433588 255.159639051492
509.043163895126 253.787050831462
514.775235060039 252.067429481988
520.721261356319 251.427873864368
526.681472261468 251.098910133028
532.655603309486 251.45032960644
538.629734357505 251.801749079853
544.608366472679 252
550.592824461937 252
556.563799999372 251.648938461587
562.530630680857 251.189951486088
568.439674637403 250.312065072519
574.262061168334 248.934484707916
580.067838204048 247.483040448988
585.873615239762 246.03159619006
591.513130016881 244.031024993971
597.148944923544 242.018233955877
602.554220806982 239.510037862594
607.723469351416 236.494642878341
612.815797711484 233.365490668846
617.5396428951 229.691388859367
621.941465561117 225.705484853465
625.461354376324 220.865637732555
628.981243191531 216.025790611645
630.443709792473 210.225160830109
631.367249789378 204.327502106225
631.962725615634 198.372743843664
632 192.390144937478
632 186.40568694822
631.874446933095 180.435011198929
630.576235721689 174.593060747601
629.3472975435 168.736487717501
628.17364877175 162.868243858751
627 157
ID=Squatigaleus-grandjeani-nov-sp_Cappetta-1991_2(4a).jpg

LM=160
99 207
99.3452622285353 210.452622285353
99.6905244570706 213.905244570706
100.070533509094 217.352667545468
100.751025600603 220.755128003014
101.431517692112 224.15758846056
102.112009783621 227.560048918105
102.79250187513 230.962509375651
104.019917476653 234.185537449971
105.487263417206 237.329850179727
106.954609357759 240.474162909484
108.421955298312 243.618475639241
109.889301238865 246.762788368997
111.434693581766 249.869387163532
113.134863868168 252.89143978028
114.920083082471 255.866805137451
116.705302296773 258.842170494622
118.490521511076 261.817535851793
120.275740725378 264.792901208964
122.525856661315 267.387142419378
125.093332140994 269.721211037267
127.660807620673 272.055279655157
130.228283100351 274.389348273047
132.596544850537 276.894817275806
134.521267140337 279.781900710505
136.445989430136 282.668984145205
138.370711719936 285.556067579904
140.295434009736 288.443151014604
142.194580966543 291.345921718299
143.895710229101 294.370151518403
145.59683949166 297.394381318506
147.297968754218 300.41861111861
148.999098016776 303.442840918714
150.700227279335 306.467070718818
152.125973953102 309.627272557239
153.492811858546 312.816561003273
154.859649763989 316.005849449308
156.226487669433 319.195137895343
157.593325574876 322.384426341378
158.96016348032 325.573714787412
160.308299863107 328.770749657768
161.596966998736 331.992417496841
162.885634134366 335.214085335914
164.174301269995 338.435753174987
165.462968405624 341.65742101406
166.848106966834 344.837565094807
168.302172821456 347.988041113155
169.756238676079 351.138517131504
171.210304530701 354.288993149852
172.746065591906 357.398872984824
174.378932628824 360.460498679045
176.011799665742 363.522124373266
177.64466670266 366.583750067487
179.277533739578 369.645375761708
180.939525615995 372.69114610879
182.624630075816 375.72433413647
184.309734535638 378.757522164149
185.99483899546 381.790710191828
187.679943455282 384.823898219507
189.365047915104 387.857086247186
191.396782976526 390.650743517712
193.638100788442 393.299573659068
195.879418600358 395.948403800423
198.120736412275 398.597233941779
200.362054224191 401.246064083135
202.634554618239 403.868062420845
204.919461862414 406.479384985616
207.204369106589 409.090707550387
209.489276350764 411.702030115159
211.774183594939 414.31335267993
214.059090839114 416.924675244702
216.224591051206 419.632788068274
218.306496523276 422.408662031035
220.388401995346 425.184535993795
222.470307467417 427.960409956555
224.650789190284 430.650789190284
227.104338318767 433.104338318767
229.656464379982 435.437642919988
232.633758367099 437.158439591775
236 438
239.955204688477 437.011198827881
243.576986749916 435.350889906344
246.28555272842 432.303753180527
248.994118706924 429.25661645471
251.634608307399 426.153855590135
254.080767312628 422.892310249829
256.526926317857 419.630764909523
258.470650969276 416.058698061447
260.293910242432 412.412179515137
262.117169515587 408.765660968826
263.940428788742 405.119142422516
265.763688061897 401.472623876205
267.586947335053 397.826105329895
269.622368643305 394.296052261159
271.719932685457 390.800112190905
273.817496727609 387.304172120652
275.972766864076 383.843573017479
278.133536330494 380.38634187121
280.294305796911 376.929110724942
282.455075263329 373.471879578673
284.480828060524 369.942178266846
286.167874391512 366.230676338673
287.8549207225 362.5191744105
289.541967053488 358.807672482326
291.229013384476 355.096170554153
292.916059715464 351.38466862598
294.400398246568 347.598606137012
295.52041751479 343.678538698237
296.640436783011 339.758471259461
297.760456051232 335.838403820686
298.880475319454 331.918336381911
300.000853534387 327.99841486471
301.933726120211 324.408794348179
303.866598706036 320.819173831648
305.79947129186 317.229553315117
307.527891865453 313.548297370005
308.921154984193 309.71682379347
310.314418102933 305.885350216934
311.707681221673 302.053876640398
313.100944340414 298.222403063862
314.494207459154 294.390929487327
315.563345447379 290.464945486796
316.447756102215 286.485097540034
317.332166757051 282.505249593272
318.216577411887 278.52540164651
319.122489568313 274.550871582854
320.195201254331 270.617595400787
321.267912940349 266.68431921872
322.808713192219 262.989108509726
325.355552219048 259.80555972619
327.902391245877 256.622010942653
330.356783091927 253.375629589127
332.379507645105 249.835861621067
334.402232198282 246.296093653006
336.424956751459 242.756325684946
338.487942076817 239.240978991618
340.692573829546 235.811551820706
342.897205582275 232.382124649794
345.101837335005 228.952697478882
347.170663264099 225.459566330354
348.398355276493 221.571874957773
349.626047288887 217.684183585193
350.85373930128 213.796492212612
352.081431313674 209.908800840032
353.085249488033 205.977006143604
353.423820235346 201.914157175848
353.762390982659 197.851308208092
354.294860314211 193.820558743154
355.283661486331 189.865354054678
356.27246265845 185.910149366201
357 181.92278163041
357 177.845849955028
357.091027549196 173.787602385209
358.697009615118 170.040310898058
360.108777342506 166.238558602459
360.685342549325 162.202602154723
361.304461582205 158.17323050677
361.974705020951 154.151769874294
362 150.076931675382
362 146
ID=Squalicorax-africanus-nov-sp_Cappetta-1991_1(1).jpg

LM=160
101 199
101 203.818263924817
101 208.636527849635
101.264970433476 213.444615635191
101.634514407212 218.248687293761
102.007483284716 223.052382993011
102.688888703673 227.822220925709
103.828002829869 232.484008489606
105.554890104234 236.963756496828
107.959032488703 241.139372217221
110.363174873172 245.314987937614
112.767317257641 249.490603658008
115.17145964211 253.666219378401
117.575602026578 257.841835098794
119.979744411047 262.017450819187
122.383886795516 266.193066539581
124.554539548048 270.478772128127
126.246344959811 274.990253226162
127.938150371574 279.501734324197
129.629955783337 284.013215422232
131.852289282336 288.277127191824
134.223151011083 292.471728711916
136.594012739831 296.666330232008
138.964874468578 300.8609317521
141.335736197326 305.055533272191
143.642202090935 309.28440418187
145.79699522482 313.593990449641
147.951788358706 317.903576717411
150.106581492591 322.213162985182
152.261374626476 326.522749252952
154.416167760361 330.832335520723
156.432445642194 335.201237894983
158.064485436806 339.734681768904
159.696525231417 344.268125642826
161.328565026029 348.801569516748
162.960604820641 353.33501339067
164.592644615253 357.868457264591
166.078452135653 362.451046834091
167.515619774755 367.049983279217
168.952787413857 371.648919724344
170.413425926015 376.240277778045
171.93709476304 380.811284289119
173.460763600064 385.382290800192
174.984432437089 389.953297311265
176.508101274113 394.524303822339
177.536391739218 399.218350435311
178.328509449028 403.97105669417
179.177959632506 408.711838530023
180.346560285101 413.386241140406
181.515160937697 418.060643750788
183.094018544468 422.598294043112
184.963779588621 427.038976522975
186.833540632774 431.479659002838
188.703301676927 435.920341482701
190.485142448742 440.394784540133
192.068041524455 444.945619382808
193.650940600168 449.496454225482
195.233839675881 454.047289068157
196.816738751594 458.598123910832
198.618857574077 463.047297433054
201.070049666194 467.195468665867
203.521241758311 471.34363989868
205.972433850428 475.491811131493
208.423625942545 479.639982364307
210.874818034662 483.78815359712
213.406596464348 487.887578903947
215.942711915615 491.984380786762
218.478827366881 496.081182669578
221.014942818148 500.177984552393
223.551058269415 504.274786435209
226.078223204561 508.377112707412
228.60346292373 512.480627251061
231.128702642898 516.584141794709
233.264900792555 520.891201811555
235.1961517209 525.305489647771
237.127402649244 529.719777483987
239.065442726479 534.130885452958
241.348223470599 538.348223470599
244.755250565384 541.755250565384
249 544
254.784498849776 543.035916858371
260.23313270006 540.88343364997
265.478312067596 538.260843966202
270.723491435132 535.638254282434
275.968670802668 533.015664598666
281.264847536574 530.508114846888
286.730392102756 528.382625293372
292.195936668939 526.257135739857
297.661481235121 524.131646186342
302.959344214945 521.619514776826
308.246135792808 519.081854819452
313.532927370672 516.544194862078
318.819718948535 514.006534904703
324.086130099453 511.428352579235
329.275546128728 508.69708098488
334.464962158003 505.965809390525
339.654378187278 503.234537796169
344.849150118327 500.513486894786
350.048339710806 497.80086623784
355.247529303285 495.088245580895
360.446718895764 492.375624923949
365.538012860287 489.508770866695
369.868705078673 485.554660580342
374.199397297059 481.60055029399
378.530089515445 477.646440007637
382.860781733831 473.692329721285
387.191473952217 469.738219434932
391.123655380474 465.3957822533
394.964357208241 460.96420322126
398.805059036009 456.532624189221
402.59124962349 452.055139349068
406.304738910962 447.516430219936
410.017672715529 442.977277937177
413.617997785366 438.348288561673
417.218322855202 433.719299186168
420.818647925039 429.090309810664
424.296049854042 424.385127226221
426.840069932812 419.101393216467
429.384090011583 413.817659206712
431.928110090354 408.533925196957
434.472130169125 403.250191187202
437.014318603428 397.965635351773
439.26981429958 392.552445681009
441.525309995732 387.139256010244
444.332970614594 382.000621803554
447.287815831255 376.935172860705
450.102930883252 371.794138233495
452.72552056702 366.548958865959
455.348110250788 361.303779498424
457.54726723499 355.873954040026
459.606356504424 350.383049321536
461.665445773858 344.892144603046
463.84856756937 339.449679829242
466.055751274173 334.01661224819
468.262934978975 328.583544667137
470.470118683778 323.150477086085
472.677302388581 317.717409505032
474.884486093383 312.28434192398
476.634346443446 306.6883740588
478.358950795962 301.083409913124
480.165136728998 295.504589813006
482.01958767866 289.94123696402
483.874038628322 284.377884115033
485.229073963792 278.674012823566
486.547715052747 272.959901438097
488.107116212786 267.309612624046
489.792207202688 261.692642657705
491.341372081143 256.036923299773
492.871417957714 250.375753556458
494.401463834285 244.714583813144
495.931509710857 239.05341406983
497.461555587428 233.392244326516
498.991601464 227.731074583202
500.683262527696 222.121028048836
502.687342548449 216.609807991766
504.490703757 211.037184971998
505.913002708926 205.347989164296
507.512501836782 199.706243571265
510.104168642216 194.493052262973
512 189
ID=Squalicorax-africanus-nov-sp_Cappetta-1991_1(2b).jpg

LM=160
83 167
80.5252343450051 171.94953130999
80 177.359284533401
81.2607507612061 182.727815354523
82.686589967791 188.074712379216
84 193.436342535992
84 198.970086768942
83.694702386326 204.495357046133
83.3877454851382 210.020581267513
83.0807885839504 215.545805488893
82.8765019221275 221.075436569793
82.708889642258 226.606641805485
82.5412773623886 232.137847041177
82.3736650825191 237.669052276869
82.2060528026497 243.200257512561
82.0384405227802 248.731462748253
81.1636382894165 254.181808552917
81 259.699349402044
81.8603152940672 265.161891764403
84.2429794557005 270.112129002118
86.8928246722901 274.970178565865
89.7295979339315 279.717939610464
92.7005295926677 284.386546502764
95.5175364620949 289.138580216609
97.8074161186995 294.176315461139
100.150523910863 299.180628693036
103.693140640531 303.431768768637
107.235757370199 307.682908844239
110.94102311212 311.769928000826
115.223904853136 315.274103970748
119.506786594153 318.77827994067
123.679145407164 322.411230866448
127.792345102345 326.113110592111
131.935913173272 329.779927644393
136.187053248873 333.322544374061
140.164673876309 337.164673876309
144.07762194878 341.07762194878
147.777067056606 345.165600584909
150.846636068484 349.769954102726
153.346081751702 354.615048174607
154.505562138101 360.025956644473
155.665042524501 365.436865114339
155.673205752953 370.921530964559
155.21365330774 376.436160307118
155 381.961017720725
155 387.494761953676
155 393.028506186626
155.037400341577 398.561005123652
155.405499532444 404.082492986664
155.773598723312 409.603980849677
156.36498869848 415.098685016262
157.313146936127 420.55059488273
158.261305173774 426.002504749199
159.20946341142 431.454414615667
160.096302528519 436.91487402093
160.675601351123 442.418212835672
161.254900173728 447.921551650413
161.834198996332 453.424890465154
163.681869496533 458.573972680132
166.03812139073 463.581007955302
168.394373284928 468.588043230473
170.618985276435 473.650627403825
172.562012596378 478.832033590341
174.505039916321 484.013439776857
176.570687501949 489.141375003897
179.045453156944 494.090906313887
181.520218811938 499.040437623877
183.994984466933 503.989968933867
186.558110665068 508.893634092269
189.181657826631 513.765935963743
191.805204988193 518.638237835216
193.151926205734 523.991680224846
194.396241204152 529.383711884658
195.90083652642 534.70250957926
197.650760102914 539.952280308743
199.736471249839 545.031059749775
202.952894752303 549.534052653224
206.639089559277 553.639089559277
210.826277731565 557.21751848771
216 559
222.341316320107 560
228.741375069355 559.709770821774
234.998602004961 558.33379933168
241.011913160834 556.094639077625
246.870168815459 553.458424033043
252.728424470084 550.822208988462
258.586680124709 548.185993943881
264.590670042594 545.903498734027
270.605722509232 543.647854059038
276.642159815524 541.452613394825
282.736576126263 539.421141291246
288.830992437001 537.389669187666
294.92540874774 535.358197084087
300.989701532798 533.238928870777
307.047545790904 531.100866191446
313.099962557556 528.950018721222
318.845833358486 526.077083320757
324.591704159415 523.204147920292
330.337574960345 520.331212519828
336.050664569833 517.394387068509
341.735449006575 514.402395259698
347.420233443316 511.410403450886
353.084195321126 508.380459816499
358.661857727457 505.193224155739
364.239520133788 502.005988494979
369.817182540118 498.818752834218
375.196026567494 495.331019808705
380.310635280252 491.443917187008
385.42524399301 487.556814565312
390.539852705768 483.669711943616
395.654461418527 479.78260932192
400.691841004174 475.797584632949
405.663803721103 471.72961513728
410.650373983561 467.679700813151
415.666736787245 463.666610570204
420.683099590929 459.653520327257
[truncated: 6,079,260 more chars]
