# Supplementary material for: Tooth morphology elucidates shark evolution across the end-Cretaceous mass extinction
Source: PLoS Biol. 2021 Aug 10;19(8):e3001108. doi: 10.1371/journal.pbio.3001108 (PMC8354442; doi:10.1371/journal.pbio.3001108)
Supplement: S3 Data — (TXT) [file pbio.3001108.s004.txt]

"before" "slider" "after"
"1" 1 2 3
"2" 2 3 4
"3" 3 4 5
"4" 4 5 6
"5" 5 6 7
"6" 6 7 8
"7" 7 8 9
"8" 8 9 10
"9" 9 10 11
"10" 10 11 12
"11" 11 12 13
"12" 12 13 14
"13" 13 14 15
"14" 14 15 16
"15" 15 16 17
"16" 16 17 18
"17" 17 18 19
"18" 18 19 20
"19" 19 20 21
"20" 20 21 22
"21" 21 22 23
"22" 22 23 24
"23" 23 24 25
"24" 24 25 26
"25" 25 26 27
"26" 26 27 28
"27" 27 28 29
"28" 28 29 30
"29" 29 30 31
"30" 30 31 32
"31" 31 32 33
"32" 32 33 34
"33" 33 34 35
"34" 34 35 36
"35" 35 36 37
"36" 36 37 38
"37" 37 38 39
"38" 38 39 40
"39" 39 40 41
"40" 40 41 42
"41" 41 42 43
"42" 42 43 44
"43" 43 44 45
"44" 44 45 46
"45" 45 46 47
"46" 46 47 48
"47" 47 48 49
"48" 48 49 50
"49" 49 50 51
"50" 50 51 52
"51" 51 52 53
"52" 52 53 54
"53" 53 54 55
"54" 54 55 56
"55" 55 56 57
"56" 56 57 58
"57" 57 58 59
"58" 58 59 60
"59" 59 60 61
"60" 60 61 62
"61" 61 62 63
"62" 62 63 64
"63" 63 64 65
"64" 64 65 66
"65" 65 66 67
"66" 66 67 68
"67" 67 68 69
"68" 68 69 70
"69" 69 70 71
"70" 70 71 72
"71" 71 72 73
"72" 72 73 74
"73" 73 74 75
"74" 74 75 76
"75" 75 76 77
"76" 76 77 78
"77" 77 78 79
"78" 78 79 80
"79" 79 80 81
"81" 81 82 83
"82" 82 83 84
"83" 83 84 85
"84" 84 85 86
"85" 85 86 87
"86" 86 87 88
"87" 87 88 89
"88" 88 89 90
"89" 89 90 91
"90" 90 91 92
"91" 91 92 93
"92" 92 93 94
"93" 93 94 95
"94" 94 95 96
"95" 95 96 97
"96" 96 97 98
"97" 97 98 99
"98" 98 99 100
"99" 99 100 101
"100" 100 101 102
"101" 101 102 103
"102" 102 103 104
"103" 103 104 105
"104" 104 105 106
"105" 105 106 107
"106" 106 107 108
"107" 107 108 109
"108" 108 109 110
"109" 109 110 111
"110" 110 111 112
"111" 111 112 113
"112" 112 113 114
"113" 113 114 115
"114" 114 115 116
"115" 115 116 117
"116" 116 117 118
"117" 117 118 119
"118" 118 119 120
"119" 119 120 121
"120" 120 121 122
"121" 121 122 123
"122" 122 123 124
"123" 123 124 125
"124" 124 125 126
"125" 125 126 127
"126" 126 127 128
"127" 127 128 129
"128" 128 129 130
"129" 129 130 131
"130" 130 131 132
"131" 131 132 133
"132" 132 133 134
"133" 133 134 135
"134" 134 135 136
"135" 135 136 137
"136" 136 137 138
"137" 137 138 139
"138" 138 139 140
"139" 139 140 141
"140" 140 141 142
"141" 141 142 143
"142" 142 143 144
"143" 143 144 145
"144" 144 145 146
"145" 145 146 147
"146" 146 147 148
"147" 147 148 149
"148" 148 149 150
"149" 149 150 151
"150" 150 151 152
"151" 151 152 153
"152" 152 153 154
"153" 153 154 155
"154" 154 155 156
"155" 155 156 157
"156" 156 157 158
"157" 157 158 159
"158" 158 159 160
