# Supplementary material for: Tooth morphology elucidates shark evolution across the end-Cretaceous mass extinction
Source: PLoS Biol. 2021 Aug 10;19(8):e3001108. doi: 10.1371/journal.pbio.3001108 (PMC8354442; doi:10.1371/journal.pbio.3001108)
Supplement: S2 Code — (R) [file pbio.3001108.s009.R]

# Create a backtransform morphospace --------------------------------------

# Original code was written by Aaron Olsen.
# The following script has been slightly modified.

btShapes <- function(scores, vectors, fcn, pcs = 1:2, n = c(3,4), m = 2, row.names = NULL, 
                     pc.margin=c(0,0), phy.mean = NULL, centroid.size = 1, ...){
  
  # Set total number of shapes
  n_shapes <- n[1]*n[2]
  
  # Start matrix with mean PC scores for all coordinates
  scores_bt <- matrix(colMeans(scores), n_shapes, nrow(vectors), byrow = TRUE)
  
  # Set min and max for scores along PC1
  pc1_range <- range(scores[, pcs[1]])
  pc1_range <- c(pc1_range[1] + pc.margin[1]*diff(pc1_range), pc1_range[2] - pc.margin[1]*diff(pc1_range))
  
  # Set min and max for scores along PC2
  pc2_range <- range(scores[, pcs[2]])
  pc2_range <- c(pc2_range[1] + pc.margin[2]*diff(pc2_range), pc2_range[2] - pc.margin[2]*diff(pc2_range))
  
  # Replace mean PC1 scores with particular scores at evenly spaced points across range
  scores_bt[, pcs[1]] <- rep(seq(from = pc1_range[1], to = pc1_range[2], length = n[1]), n[2])
  
  # Replace mean PC2 scores with particular scores at evenly spaced points across range
  y <- rep(NA, 0)
  for(s in 0:(n[2]-1)) y <- c(y, rep((pc2_range[2] - pc2_range[1])*(s/(n[2]-1)) + pc2_range[1], n[1]))
  scores_bt[, pcs[2]] <- t(y)
  
  # Set rownames
  row_names <- cbind(paste0('PC', pcs[1], '_', rep(1:n[1], n[2])), paste0('PC', pcs[2], '_', c(matrix(rep(1:n[2], n[1]), n[1], n[2], byrow=TRUE))))
  rownames(scores_bt) <- paste0(row_names[, 1], '_', row_names[, 2])
  
  if(is.null(phy.mean)){
    
    # Back-transform PC scores by multiplying by the inverse of the eigenvector matrix
    lm_bt_temp <- scores_bt %*% solve(vectors)
    
  }else{
    
    # Create rows of 1s
    one <- matrix(1, n_shapes, 1)
    
    # Create matrix to account for phylogenetic covariance
    a <- as.matrix(read.table(file = paste0(fdir, '/', PC_type, '/', set_name, '_phy_mean_vec.txt')))
    
    # Back-transform PC scores by multiplying by the inverse of the eigenvector matrix
    lm_bt_temp <- (scores_bt %*% solve(vectors)) + one %*% t(a)
  }
  
  # Create array to hold each backtransform shape
  lm_arr <- array(NA, dim = c(ncol(scores) / m, m, n_shapes), dimnames = list(row.names, NULL, rownames(scores_bt)))
  
  # Fill shape array
  for(i in 1:n_shapes){
    
    # Get shape coordinates
    xy <- matrix(lm_bt_temp[i, ], nrow = ncol(scores) / m, byrow = TRUE)
    
    # Center about zero
    xy <- xy - matrix(colMeans(xy), nrow(xy), ncol(xy), byrow = TRUE)
    
    # Scale to centroid size
    if(!is.null(centroid.size)) xy <- xy * (centroid.size / sqrt(sum(xy^2)))
    
    # Center (by range) about PC score and save to array
    lm_arr[, , i] <- xy
  }
  
  # Plot each shape
  for(i in 1:n_shapes){
    
    # Test aspect ratio with square
    seq_x <- seq(0, 1, length=10)
    square <- rbind(
      cbind(seq_x, rep(1,10), rep(0,10)),
      cbind(rep(1,10), seq_x, rep(0,10)), 
      cbind(seq_x, rep(0,10), rep(0,10)),
      cbind(rep(0,10), seq_x, rep(0,10))
    )
    #do.call(what=fcn, list(scores_bt[i, pcs], square, ...))
    
    do.call(what=fcn, list(xy = scores_bt[i, pcs], coor = lm_arr[, , i], ...))
    #break
  }
}
