# Supplementary material for: Tooth morphology elucidates shark evolution across the end-Cretaceous mass extinction
Source: PLoS Biol. 2021 Aug 10;19(8):e3001108. doi: 10.1371/journal.pbio.3001108 (PMC8354442; doi:10.1371/journal.pbio.3001108)
Supplement: S4 Code — (R) [file pbio.3001108.s011.R]

# Function to compute numerical descriptive statistics.
gms <- function(scores) {
  stats <- c("N","Mean","Median","Shapiro.W","Shapiro.p","Dip.Test.D","Dip.Test.p","Skewness",
             "IQR","Kurtosis","Minumum Range","Maximum Range")
  gms.res <- matrix(nrow = ncol(scores),ncol = length(stats))
  for(i in 1:ncol(scores)) {
    n <- nrow(scores)
    mean <- mean(scores[,i])
    median <- median(scores[,i])
    shap.test <- shapiro.test(scores[,i])
    dip.test <- dip.test(scores[,i])
    skew <- skewness(scores[,i])
    iqr <- IQR(scores[,i])
    kurt <- kurtosis(scores[,i])
    min.rg <- min(range(scores[,i]))
    max.rg <- max(range(scores[,i]))
    gms.res[i,] <- c(n,mean,median,shap.test$statistic,shap.test$p.value,dip.test$statistic,
                     dip.test$p.value,skew,iqr,kurt,min.rg,max.rg)
  }
  colnames(gms.res) <- stats
  rownames(gms.res) <- colnames(scores)
  return(gms.res)
}
